# Supplementary material for: Detection of breeding signatures in wheat using a linkage disequilibrium-corrected mapping approach
Source: Sci Rep. 2021 Mar 9;11:5527. doi: 10.1038/s41598-021-85226-1 (PMC7970893; doi:10.1038/s41598-021-85226-1)
Supplement: Supplementary file 2 — Supplementary Table 1. [file 41598_2021_85226_MOESM2_ESM.xlsx]

## Sheet: Table S1
Table S1: List of the investigates cultivars
Genotype No.	Cultivar name	Year of registration	Country of registration	Typ	Flowering	Height
Bri_001	Einstein	2002	UK	Winter	late	short
Bri_002	Oakley	2008	UK	Winter	late	short
Bri_003	Jafet	2008	Germany	Winter	late	short
Bri_004	Claire	1997	UK	Winter	late	short
Bri_005	Rebell	2013	France	Winter	late	short
Bri_006	Memory	2012	France	Winter	late	short
Bri_007	Kurt	2013	Germany	Winter	late	short
Bri_008	Zappa	2009	Germany	Winter	late	short
Bri_009	Chevalier	2005	Austria	Winter	late	short
Bri_010	Gordian	2013	Germany	Winter	late	short
Bri_011	Mentor	2012	Germany	Winter	late	short
Bri_012	Meister	2010	Germany	Winter	late	short
Bri_013	KWS Santiago	2009	UK	Winter	late	short
Bri_014	Brigand	1979	UK	Winter	late	short
Bri_015	Profilus	2008	Germany	Winter	late	short
Bri_016	Durin	1975	France	Winter	late	short
Bri_017	KWS Pius	2010	Germany	Winter	late	short
Bri_018	Paroli	2004	Germany	Winter	late	short
Bri_019	Estivus	2012	Germany	Winter	late	short
Bri_020	Kronjuwel	1980	Germany	Winter	late	short
Bri_021	Desamo	2013	Germany	Winter	late	short
Bri_022	Carenius	2006	Germany	Winter	late	short
Bri_023	Mulan	2006	Germany	Winter	late	short
Bri_024	Kredo	2009	Germany	Winter	late	short
Bri_025	Nelson	2011	Germany	Winter	late	short
Bri_026	Patras	2012	Germany	Winter	early	short
Bri_027	Götz	1978	Germany	Winter	late	short
Bri_028	Robigous	1999	UK	Winter	late	short
Bri_029	Anapolis	2013	Germany	Winter	late	short
Bri_030	Solstice	2001	UK	Winter	late	short
Bri_031	Biscay	2000	Germany	Winter	late	short
Bri_032	Capone	2012	Germany	Winter	late	short
Bri_033	Tabasco	2008	Germany	Winter	late	short
Bri_034	Kometus	2011	Germany	Winter	early	short
Bri_035	Cubus	2002	Germany	Winter	late	short
Bri_036	Edward	2013	Germany	Winter	late	short
Bri_037	Famulus	2010	Germany	Winter	late	short
Bri_038	Dekan	1999	Germany	Winter	late	short
Bri_039	SW Topper	2002	Germany	Winter	late	short
Bri_040	Matrix	2010	Germany	Winter	late	short
Bri_041	Jenga	2007	Germany	Winter	late	short
Bri_042	Linus	2010	Germany	Winter	late	short
Bri_043	TJB 990.15	1980	UK	Winter	late	short
Bri_044	Forum	2012	Germany	Winter	late	short
Bri_045	Colonia	2011	Germany	Winter	late	short
Bri_046	Transit	1994	Germany	Winter	late	short
Bri_047	Potenzial	2006	Germany	Winter	late	short
Bri_048	Gaucho	1993	USA	Winter	late	short
Bri_049	Tarso	1992	Germany	Winter	late	short
Bri_050	Hermann	2004	Germany	Winter	late	short
Bri_051	Glaucus	2011	Germany	Winter	late	short
Bri_052	Tuareg	2005	Germany	Winter	late	short
Bri_053	Atomic	2012	Germany	Winter	late	short
Bri_054	Tobak	2011	Germany	Winter	late	short
Bri_055	Pionier	2013	Germany	Winter	late	short
Bri_056	Manager	2006	Germany	Winter	late	short
Bri_057	Gourmet	2013	Germany	Winter	late	short
Bri_058	Limes	2003	Germany	Winter	late	short
Bri_059	Ritmo	1993	Germany	Winter	late	short
Bri_060	Kalahari	2010	Germany	Winter	late	short
Bri_061	Intro	2011	Germany	Winter	late	short
Bri_062	Oxal	2010	Germany	Winter	late	short
Bri_063	Zobel	2006	Germany	Winter	late	short
Bri_064	Event	2009	Germany	Winter	late	short
Bri_065	Joker	2012	Germany	Winter	late	short
Bri_066	Global	2009	Germany	Winter	late	short
Bri_067	Elixer	2012	Germany	Winter	late	short
Bri_068	Fedor	2007	Germany	Winter	late	short
Bri_069	Türkis	2004	Germany	Winter	late	short
Bri_070	Skagen	2006	Germany	Winter	late	short
Bri_071	Greif	1989	Germany	Winter	late	short
Bri_072	Esket	2007	Germany	Winter	late	short
Bri_073	Primus	2009	Germany	Winter	late	short
Bri_074	Skalmeje	2006	Germany	Winter	late	short
Bri_075	Genius	2009	Germany	Winter	late	short
Bri_076	Enorm	2002	Germany	Winter	late	short
Bri_077	Florian	2010	Germany	Winter	late	short
Bri_078	Skater	2000	Germany	Winter	late	short
Bri_079	Brillant	2005	Germany	Winter	late	short
Bri_080	Inspiration	2007	Germany	Winter	late	short
Bri_081	Apertus	2013	Germany	Winter	late	short
Bri_082	Ellvis	2002	Germany	Winter	late	short
Bri_083	Edgar	2010	Germany	Winter	late	short
Bri_084	Maris Huntsman	1971	UK	Winter	late	short
Bri_085	SY Ferry	2012	Germany	Winter	late	short
Bri_086	Landsknecht	2013	Germany	Winter	late	short
Bri_087	Sponsor	1994	France	Winter	late	short
Bri_088	Impression	2005	Germany	Winter	late	short
Bri_089	Winnetou	2002	Germany	Winter	late	short
Bri_090	Toronto	1990	Germany	Winter	late	short
Bri_091	Torrild	2005	Germany	Winter	late	short
Bri_092	Contra	1990	Germany	Winter	late	short
Bri_093	Schamane	2005	Germany	Winter	late	short
Bri_094	Granada	1980	Germany	Winter	late	short
Bri_095	KWS Cobalt	2013	Germany	Winter	late	short
Bri_096	Tommi	2002	Germany	Winter	late	short
Bri_097	Saturn	1973	Germany	Winter	late	short
Bri_098	Severin	1980	Germany	Winter	late	short
Bri_099	JB Asano	2008	Germany	Winter	late	short
Bri_100	Kerubino	2004	Germany	Winter	late	short
Bri_101	Arktis	2010	Germany	Winter	late	short
Bri_102	Urban	1980	Germany	Winter	late	short
Bri_103	Orestis	1988	Germany	Winter	late	short
Bri_104	Flair	1996	Germany	Winter	late	short
Bri_105	Anthus	2005	Germany	Winter	late	short
Bri_106	Bombus	2012	Germany	Winter	late	short
Bri_107	Lucius	2006	Germany	Winter	late	short
Bri_108	Herzog	1986	Germany	Winter	late	short
Bri_109	Sorbas	1985	Germany	Winter	late	short
Bri_110	Tabor	1979	Germany	Winter	late	short
Bri_111	Terrier	2001	Germany	Winter	late	short
Bri_112	Magister	2005	Germany	Winter	late	short
Bri_113	Altos	2000	Germany	Winter	late	short
Bri_114	Progress	2007	Germany	Winter	late	short
Bri_115	Xantippe	2011	Germany	Winter	late	short
Bri_116	Avenir	2013	Germany	Winter	late	short
Bri_117	Pantus	1966	Germany	Winter	late	short
Bri_118	Drifter	1999	Germany	Winter	late	short
Bri_119	Joss	1972	Germany	Winter	late	short
Bri_120	Kranich	2007	Germany	Winter	late	short
Bri_121	Sperber	1982	Germany	Winter	late	short
Bri_122	Discus	2007	Germany	Winter	early	tall
Bri_123	Helios	1980	USA	Winter	late	short
Bri_124	Obelisk	1987	NL	Winter	late	short
Bri_125	Magnus	2000	Germany	Winter	late	tall
Bri_126	Disponent	1975	Germany	Winter	late	tall
Bri_127	Tambor	1993	Germany	Winter	late	tall
Bri_128	Boxer	2013	Germany	Winter	late	tall
Bri_129	Sokrates	2001	Germany	Winter	late	tall
Bri_130	Carisuper	1975	Germany	Winter	late	tall
Bri_131	Rektor	1980	Germany	Winter	late	tall
Bri_132	Alves	2010	Germany	Winter	late	tall
Bri_133	NaturaStar	2002	Germany	Winter	late	tall
Bri_134	Alidos	1987	Germany	Winter	late	tall
Bri_135	Monopol	1975	Germany	Winter	late	tall
Bri_136	Akratos	2004	Germany	Winter	late	tall
Bri_137	Knirps	1985	Germany	Winter	late	tall
Bri_138	Bussard	1990	Germany	Winter	late	tall
Bri_139	Oberst	1980	Germany	Winter	late	tall
Bri_140	Cappelle Desprez	1946	France	Winter	late	tall
Bri_141	Tiger	2001	Germany	Winter	late	tall
Bri_142	Ibis	1991	Germany	Winter	late	tall
Bri_143	Batis	1994	Germany	Winter	late	tall
Bri_144	Topfit	1972	Germany	Winter	late	tall
Bri_145	Akteur	2003	Germany	Winter	late	tall
Bri_146	Ludwig	1998	Germany	Winter	late	tall
Bri_147	Asketis	1998	Germany	Winter	late	tall
Bri_148	Aristos	1997	Germany	Winter	late	tall
Bri_149	Zentos	1989	Germany	Winter	late	tall
Bri_150	Diplomat	1966	Germany	Winter	late	tall
Bri_151	Astron	1989	Germany	Winter	late	tall
Bri_152	Basalt	1980	Germany	Winter	late	tall
Bri_153	Kormoran	1973	Germany	Winter	late	tall
Bri_154	Aron	1992	Germany	Winter	late	tall
Bri_155	KWS Milaneco	2013	Germany	Winter	late	tall
Bri_156	Aszita	2005	Germany	Winter	late	tall
Bri_157	Kobold	1978	Germany	Winter	late	tall
Bri_158	Carimulti	1975	Germany	Winter	late	tall
Bri_159	Admiral	1968	Germany	Winter	late	tall
Bri_160	Vuka	1975	Germany	Winter	late	tall
Bri_161	Benno	1973	Germany	Winter	late	tall
Bri_162	Apollo	1984	Germany	Winter	late	tall
Bri_163	Aquila	1977	UK	Winter	late	tall
Bri_164	Kanzler	1980	Germany	Winter	late	tall
Bri_165	Kraka	1981	Germany	Winter	late	tall
Bri_166	Caribo	1968	Germany	Winter	late	tall
Bri_167	Butaro	2009	Germany	Winter	late	tall
Bri_168	Konsul	1990	Germany	Winter	late	tall
Bri_169	Ares	1983	Germany	Winter	late	tall
Bri_170	Centurk	1971	USA	Winter	early	tall
Bri_171	NS 22/92	1971	Serbia	Winter	early	tall
Bri_172	Benni multifloret	1980	USA	Winter	early	tall
Bri_173	Hope	1927	USA	Winter	early	tall
Bri_174	Vel	1976	USA	Winter	early	tall
Bri_175	Phoenix	1981	USA	Winter	early	tall
Bri_176	Mironovska 808	1963	Ukraine	Winter	early	tall
Bri_177	Caphorn	2000	France	Winter	early	short
Bri_178	Cordiale	2004	UK	Winter	early	short
Bri_179	Apache	1999	CZ	Winter	early	short
Bri_180	Premio	2007	France	Winter	early	short
Bri_181	Isengrain	1996	France	Winter	early	short
Bri_182	Alixan	2005	France	Winter	early	short
Bri_183	Boregar	2007	France	Winter	early	short
Bri_184	Renesansa	1995	Serbia	Winter	early	short
Bri_185	Tremie	1991	France	Winter	early	short
Bri_186	KWS Ferrum	2012	Germany	Winter	early	short
Bri_187	Triple dirk "S"	1968	Australia	Sommer	early	short
Bri_188	Cardos	1998	Germany	Winter	early	short
Bri_189	Soissons	1987	France	Winter	early	short
Bri_190	BCD 1302/83	1983	Moldova	Winter	early	short
Bri_191	Arlequin	2007	France	Winter	early	short
Bri_192	Sonalika	1967	India	Sommer	early	short
Bri_193	Camp Remy	1980	Germany	Winter	early	short
Bri_194	Cajeme 71	1971	Mexico	Sommer	early	short
Bri_195	Avalon	1980	UK	Winter	early	short
Bri_196	Ivanka	1998	Serbia	Winter	early	short
Bri_197	Pobeda	1990	Serbia	Winter	early	short
Bri_198	NS 66/92	1992	Serbia	Winter	early	short
Bri_199	Mex. 3	NA	Mexico	Sommer	early	short
Bri_200	Orcas	2010	Germany	Winter	early	short
Bri_201	Nimbus	1975	Germany	Winter	early	short
Bri_202	Muskat	2010	Germany	Winter	late	short
Bri_203	Florida	1985	USA	Winter	early	short
Bri_204	Rumor	2013	Germany	Winter	early	short
Bri_205	Highbury	1968	UK	Sommer	early	short
Bri_206	Siete Cerros	1966	Mexico	Sommer	early	short
Bri_207	Kontrast	1990	Germany	Winter	early	short
Bri_208	WW 4180 (Kongo)	2012	Germany	Winter	early	short
Bri_209	INTRO 615	NA	USA	Winter	late	short
Bri_210	NS 46/90	1990	Serbia	Winter	early	short
Bri_211	Mex. 17 bb	NA	Mexico	Winter	early	short
Bri_212	Lambriego Inia	1980	Chile	Winter	early	short
Bri_213	Pegassos	1994	Germany	Winter	early	short
Bri_221	Julius	2008	Germany	Winter	late	tall
Bri_222	RGT Reform	2012	France	Winter	late	short
Bri_223	Benchmark	2014	Denmark	Winter	late	short
Bri_224	Barranco	2016	France	Winter	late	tall
Bri_225	Nordkap	2016	Germany	Winter	late	tall
Bri_226	Porthus	2016	Germany	Winter	early	tall
Bri_227	Sheriff	2016	Germany	Winter	late	short
Bri_228	Apostel	2016	Germany	Winter	early	short
