# Supplementary material for: Detection of breeding signatures in wheat using a linkage disequilibrium-corrected mapping approach
Source: Sci Rep. 2021 Mar 9;11:5527. doi: 10.1038/s41598-021-85226-1 (PMC7970893; doi:10.1038/s41598-021-85226-1)
Supplement: Supplementary file 3 — Supplementary Table 2. [file 41598_2021_85226_MOESM3_ESM.xlsx]

## Sheet: Table S2.genotypic data
Table S2: Genotypic data of the 221 genotypes of the diversity panel, including the LD-corrected map.
Single nucleotide polymorphism (SNP) genotype calls for 24216 high-quality, polymorphic, genome-wide SNP markers genotyped with a 15K SNP Illumina iSelect genotyping array and the 135K Axiom Wheat HD genotyping array by Affymetrix
Note: ConversionType: Classification of the probset refering to cluster quality; CR: call rate; MAF: minor allele frequency; FLD: Fisher’s Linear Discriminant; HomFLD: (Homozygote Fisher's Linear Discriminant; Nclus: number of clusters; n_AA: number of AA calls; n_AB: number of AB calls; n_BB: number of BB calls; n_NC: number of no call; m_code: marker code.
marker	Array	ConversionType	CR	MAF	FLD	HomFLD	Nclus	n_AA	n_AB	n_BB	n_NC	m_code	chr	pos	major_allel	minor_allel	heterozygous_allele	Einstein	Oakley	Jafet	Claire	Rebell	Memory	Kurt	Zappa	Chevalier	Gordian	Mentor	Meister	KWS Santiago	Brigand	Profilus	Durin	KWS Pius	Paroli	Estivus	Kronjuwel	Desamo	Carenius	Mulan	Kredo	Nelson	Patras	Götz	Robigous	Anapolis	Solstice	Biscay	Capone
marker	Array	ConversionType	CR	MAF	FLD	HomFLD	Nclus	n_AA	n_AB	n_BB	n_NC	m_code	chr	pos	major_allel	minor_allel	heterozygous_allele	Bri_001	Bri_002	Bri_003	Bri_004	Bri_005	Bri_006	Bri_007	Bri_008	Bri_009	Bri_010	Bri_011	Bri_012	Bri_013	Bri_014	Bri_015	Bri_016	Bri_017	Bri_018	Bri_019	Bri_020	Bri_021	Bri_022	Bri_023	Bri_024	Bri_025	Bri_026	Bri_027	Bri_028	Bri_029	Bri_030	Bri_031	Bri_032
AX-158544764	135K array	OTV	98.775	0.269	7	16.28	3	64	2	176	3	W135_CUVU	1A	1166265	GG	AA	R	AA	GG	GG	GG	GG	---	GG	GG	GG	GG	AA	GG	GG	GG	GG	GG	R	GG	AA	AA	GG	R	GG	GG	GG	GG	AA	GG	GG	GG	GG	AA
AX-158569636	135K array	OTV	99.184	0.257	4.614	11.765	3	61	3	179	2	W135_EFQK	1A	1172759	CC	TT	Y	TT	CC	CC	CC	CC	---	CC	CC	CC	CC	TT	CC	CC	CC	CC	CC	CC	CC	TT	TT	CC	CC	CC	CC	CC	CC	TT	CC	CC	CC	CC	Y
wsnp_Ex_c10657_17376086	15K array	---	---	---	---	---	---	---	---	---	---	W_15_AQCB	1A	1176337	CC	TT	Y	CC	CC	CC	CC	CC	CC	CC	TT	CC	CC	TT	CC	CC	CC	CC	CC	CC	CC	TT	TT	CC	CC	CC	CC	CC	CC	TT	CC	CC	CC	CC	Y
tplb0028p02_562	15K array	---	---	---	---	---	---	---	---	---	---	W_15_APKK	1A	1208254	CC	TT	Y	CC	CC	TT	CC	CC	CC	CC	TT	CC	CC	TT	CC	CC	CC	CC	CC	CC	CC	---	TT	CC	CC	CC	CC	CC	CC	TT	CC	CC	CC	CC	---
GENE_0014_317	15K array	---	---	---	---	---	---	---	---	---	---	W_15_AGOR	1A	1211006	TT	GG	K	TT	TT	TT	TT	TT	TT	TT	GG	TT	TT	GG	TT	TT	TT	TT	TT	TT	TT	GG	GG	TT	TT	TT	TT	TT	TT	GG	TT	TT	TT	TT	K
Excalibur_c94139_55	15K array	---	---	---	---	---	---	---	---	---	---	W_15_AGFN	1A	1211739	AA	GG	R	AA	AA	GG	AA	AA	AA	AA	GG	AA	AA	GG	AA	AA	AA	AA	AA	AA	AA	GG	GG	AA	AA	AA	AA	AA	AA	GG	AA	AA	AA	AA	R
RAC875_c42700_264	15K array	---	---	---	---	---	---	---	---	---	---	W_15_ALKC	1A	1235852	AA	GG	R	AA	GG	GG	AA	AA	AA	GG	GG	AA	AA	GG	AA	GG	AA	AA	AA	AA	AA	GG	GG	AA	AA	AA	GG	AA	AA	GG	GG	AA	AA	AA	GG
IAAV3919	15K array	---	---	---	---	---	---	---	---	---	---	W_15_AHIF	1A	1337356	AA	GG	R	AA	GG	---	AA	AA	AA	GG	GG	AA	AA	GG	AA	GG	AA	AA	AA	AA	AA	GG	GG	AA	AA	AA	GG	AA	AA	GG	GG	AA	AA	AA	GG
Tdurum_contig44888_837	15K array	---	---	---	---	---	---	---	---	---	---	W_15_AOMX	1A	1337356	TT	CC	Y	TT	CC	TT	TT	TT	TT	CC	CC	TT	TT	CC	TT	CC	TT	TT	TT	TT	TT	CC	CC	TT	TT	TT	CC	TT	TT	CC	CC	TT	TT	TT	CC
BobWhite_c1361_1187	15K array	---	---	---	---	---	---	---	---	---	---	W_15_ADFG	1A	1339768	GG	AA	R	GG	GG	AA	GG	GG	GG	GG	AA	GG	GG	AA	GG	GG	GG	GG	GG	GG	GG	AA	AA	GG	GG	GG	GG	GG	GG	AA	GG	GG	GG	GG	R
wsnp_Ra_c11211_18227610	15K array	---	---	---	---	---	---	---	---	---	---	W_15_ASZL	1A	1343611	TT	GG	K	TT	TT	GG	TT	TT	TT	TT	GG	TT	TT	GG	TT	TT	TT	TT	TT	TT	TT	K	GG	TT	TT	TT	TT	TT	TT	GG	TT	TT	TT	TT	K
RFL_Contig3481_1669	15K array	---	---	---	---	---	---	---	---	---	---	W_15_AMST	1A	3256358	TT	CC	Y	TT	TT	CC	TT	TT	TT	TT	CC	TT	CC	CC	TT	TT	TT	TT	TT	TT	TT	CC	CC	CC	TT	TT	TT	TT	TT	CC	TT	TT	TT	TT	Y
AX-158569381	135K array	PolyHighResolution	99.184	0.107	6.308	14.045	3	214	6	23	2	W135_EFGP	1A	3259583	AA	GG	R	AA	AA	AA	AA	AA	---	AA	AA	AA	AA	AA	AA	AA	AA	AA	AA	AA	AA	AA	AA	AA	AA	AA	AA	AA	AA	AA	AA	AA	AA	AA	AA
AX-109903200	135K array	PolyHighResolution	99.592	0.418	6.996	15.611	3	137	10	97	1	W135_AMEC	1A	3379136	TT	CC	Y	CC	TT	TT	TT	TT	---	TT	TT	TT	CC	CC	TT	TT	TT	TT	TT	---	TT	CC	CC	CC	TT	TT	TT	TT	TT	CC	TT	TT	TT	TT	Y
AX-158544768	135K array	PolyHighResolution	99.592	0.264	4.493	9.557	3	179	1	64	1	W135_CUVY	1A	3382212	TT	GG	K	GG	TT	TT	TT	TT	GG	TT	TT	TT	TT	GG	TT	TT	TT	TT	TT	TT	TT	GG	GG	TT	TT	TT	TT	TT	TT	GG	TT	TT	TT	TT	---
Kukri_c7192_1128	15K array	---	---	---	---	---	---	---	---	---	---	W_15_AJTT	1A	3382924	CC	TT	Y	CC	CC	CC	CC	CC	CC	CC	TT	CC	CC	TT	CC	CC	CC	CC	CC	---	CC	TT	TT	CC	CC	CC	CC	CC	CC	TT	CC	CC	CC	CC	Y
tplb0025b13_2054	15K array	---	---	---	---	---	---	---	---	---	---	W_15_APJV	1A	3387935	TT	CC	Y	TT	TT	TT	TT	TT	TT	TT	TT	TT	CC	TT	TT	TT	TT	TT	TT	TT	TT	TT	TT	CC	TT	TT	TT	TT	TT	TT	TT	TT	TT	TT	TT
tplb0025b13_1721	15K array	---	---	---	---	---	---	---	---	---	---	W_15_APJU	1A	3388635	GG	AA	R	GG	GG	AA	GG	GG	GG	GG	AA	GG	GG	AA	GG	GG	GG	GG	GG	GG	GG	AA	AA	GG	GG	GG	GG	GG	GG	AA	GG	GG	GG	GG	R
wsnp_Ku_c1818_3557408	15K array	---	---	---	---	---	---	---	---	---	---	W_15_ASMH	1A	3390251	TT	CC	Y	TT	TT	CC	TT	TT	TT	TT	CC	TT	CC	CC	TT	TT	TT	TT	TT	TT	TT	CC	CC	CC	TT	TT	TT	TT	TT	CC	TT	TT	TT	TT	Y
AX-89562713	135K array	PolyHighResolution	99.184	0.082	9.837	21.199	3	18	4	221	2	W135_HPDM	1A	3390410	GG	TT	K	GG	GG	GG	GG	GG	K	GG	GG	GG	GG	GG	GG	GG	GG	GG	GG	GG	GG	GG	GG	GG	GG	GG	GG	GG	GG	GG	GG	GG	GG	GG	GG
AX-111033838	135K array	PolyHighResolution	99.184	0.321	4.013	8.39	3	164	2	77	2	W135_AXLI	1A	3656302	AA	CC	M	CC	AA	AA	AA	AA	CC	AA	AA	AA	CC	CC	AA	AA	AA	AA	AA	---	AA	CC	CC	CC	AA	AA	AA	AA	AA	CC	AA	AA	AA	AA	CC
CAP12_c3074_192	15K array	---	---	---	---	---	---	---	---	---	---	W_15_AEFN	1A	4063377	AA	GG	R	AA	AA	GG	AA	AA	AA	AA	GG	AA	GG	GG	AA	AA	AA	AA	AA	---	AA	---	GG	GG	AA	AA	AA	AA	AA	GG	AA	AA	AA	AA	R
Ku_c28007_1398	15K array	---	---	---	---	---	---	---	---	---	---	W_15_AIIS	1A	4500574	AA	GG	R	AA	AA	AA	AA	AA	AA	AA	GG	AA	AA	GG	AA	AA	AA	AA	AA	AA	AA	GG	GG	AA	AA	AA	AA	AA	AA	GG	AA	AA	AA	AA	---
BS00023130_51	15K array	---	---	---	---	---	---	---	---	---	---	W_15_AASM	1A	5024234	TT	GG	K	TT	---	GG	TT	TT	TT	---	GG	TT	TT	GG	TT	---	TT	TT	TT	---	TT	GG	GG	TT	TT	TT	---	TT	TT	GG	---	TT	TT	TT	GG
AX-158555558	135K array	OTV	99.592	0.457	6.184	12.556	3	131	3	110	1	W135_DKUY	1A	5026631	AA	GG	R	AA	AA	GG	AA	AA	---	AA	GG	AA	AA	AA	AA	AA	GG	AA	AA	AA	GG	AA	AA	AA	AA	AA	AA	GG	GG	AA	AA	AA	GG	AA	AA
AX-158556706	135K array	OTV	97.959	0.471	4.821	11.255	3	110	6	124	5	W135_DMNC	1A	5029155	GG	AA	R	GG	GG	AA	GG	GG	GG	GG	AA	GG	GG	GG	GG	GG	AA	GG	GG	GG	AA	GG	GG	GG	R	GG	GG	AA	AA	GG	GG	GG	AA	GG	GG
AX-158550698	135K array	OTV	99.592	0.164	6.383	13.278	3	37	6	201	1	W135_DDQA	1A	6774743	CC	TT	Y	TT	CC	CC	CC	CC	CC	CC	CC	CC	CC	CC	CC	CC	CC	CC	CC	CC	CC	CC	CC	CC	CC	CC	CC	CC	TT	CC	CC	CC	CC	CC	CC
Kukri_rep_c102231_265	15K array	---	---	---	---	---	---	---	---	---	---	W_15_AKAM	1A	7181881	TT	CC	Y	TT	TT	CC	TT	TT	TT	TT	CC	TT	TT	CC	TT	TT	TT	TT	TT	TT	TT	CC	CC	TT	TT	TT	TT	TT	TT	CC	TT	TT	TT	TT	TT
BS00085345_51	15K array	---	---	---	---	---	---	---	---	---	---	W_15_ACNI	1A	7184741	TT	CC	Y	TT	TT	---	TT	TT	TT	TT	CC	TT	TT	CC	TT	TT	TT	TT	TT	TT	TT	CC	CC	TT	TT	TT	TT	TT	TT	CC	TT	TT	TT	TT	Y
wsnp_Ex_c2868_5293485	15K array	---	---	---	---	---	---	---	---	---	---	W_15_AQXE	1A	7184821	GG	AA	R	GG	GG	AA	GG	GG	GG	GG	AA	GG	GG	AA	GG	GG	GG	GG	GG	GG	GG	AA	AA	GG	GG	GG	GG	GG	GG	AA	GG	GG	GG	GG	R
RAC875_c30657_82	15K array	---	---	---	---	---	---	---	---	---	---	W_15_ALCC	1A	7186031	AA	GG	R	AA	AA	AA	AA	AA	AA	AA	GG	AA	AA	GG	AA	AA	AA	AA	AA	AA	AA	---	GG	AA	AA	AA	AA	AA	AA	AA	AA	AA	AA	AA	R
AX-158544763	135K array	OTV	99.592	0.258	6.37	14.45	3	177	8	59	1	W135_CUVT	1A	7282978	AA	GG	R	GG	AA	AA	AA	AA	R	AA	AA	AA	AA	GG	AA	AA	AA	AA	AA	AA	AA	GG	GG	AA	AA	AA	AA	AA	AA	GG	AA	AA	AA	AA	GG
AX-158560673	135K array	OTV	97.959	0.406	5.733	13.235	3	141	3	96	5	W135_DSJR	1A	7288591	AA	GG	R	GG	AA	AA	AA	AA	---	AA	AA	AA	AA	GG	AA	AA	AA	AA	AA	AA	AA	GG	GG	AA	AA	AA	AA	GG	AA	GG	AA	AA	AA	AA	GG
AX-158569633	135K array	OTV	99.184	0.239	6.684	16.177	3	57	2	184	2	W135_EFQH	1A	7288883	GG	AA	R	AA	GG	GG	GG	GG	---	GG	GG	GG	GG	AA	GG	GG	GG	GG	GG	R	GG	AA	AA	GG	GG	GG	GG	GG	GG	AA	GG	GG	GG	GG	AA
AX-110460158	135K array	OTV	98.367	0.261	6.946	15.571	3	62	2	177	4	W135_ARPO	1A	7289178	GG	AA	R	AA	GG	GG	GG	GG	---	GG	GG	GG	GG	AA	GG	GG	GG	GG	GG	R	GG	AA	AA	GG	---	GG	GG	GG	GG	AA	GG	GG	GG	GG	AA
AX-158569634	135K array	OTV	99.184	0.241	7.24	16.517	3	58	1	184	2	W135_EFQI	1A	7291139	CC	TT	Y	TT	CC	CC	CC	CC	---	CC	CC	CC	CC	TT	CC	CC	CC	CC	CC	Y	CC	TT	TT	CC	---	CC	CC	CC	CC	TT	CC	CC	CC	CC	TT
BS00073243_51	15K array	---	---	---	---	---	---	---	---	---	---	W_15_ACEH	1A	7292714	TT	CC	Y	TT	TT	---	TT	TT	TT	TT	CC	TT	TT	CC	TT	TT	TT	TT	TT	TT	TT	---	CC	TT	TT	TT	TT	TT	TT	CC	TT	TT	TT	TT	Y
BS00056550_51	15K array	---	---	---	---	---	---	---	---	---	---	W_15_ABIW	1A	7294614	AA	GG	R	AA	AA	---	AA	AA	AA	AA	GG	AA	AA	GG	AA	AA	AA	AA	AA	AA	AA	GG	GG	AA	AA	AA	AA	GG	AA	GG	AA	AA	AA	AA	R
RAC875_c38756_141	15K array	---	---	---	---	---	---	---	---	---	---	W_15_ALHW	1A	7335059	CC	TT	Y	CC	CC	TT	CC	CC	CC	CC	TT	CC	CC	TT	CC	CC	CC	CC	CC	CC	CC	TT	TT	CC	CC	CC	CC	CC	CC	TT	CC	CC	CC	CC	Y
BS00023201_51	15K array	---	---	---	---	---	---	---	---	---	---	W_15_AASU	1A	7643152	AA	GG	R	AA	AA	GG	AA	AA	AA	AA	GG	AA	AA	GG	AA	AA	AA	AA	AA	---	AA	GG	GG	AA	AA	AA	AA	AA	AA	GG	AA	AA	AA	AA	R
AX-108759327	135K array	PolyHighResolution	99.184	0.267	5.353	12.45	3	57	16	170	2	W135_AATI	1A	7652092	CC	TT	Y	TT	CC	CC	CC	CC	---	CC	CC	CC	CC	TT	CC	CC	CC	CC	CC	CC	CC	TT	TT	CC	CC	CC	CC	CC	CC	TT	CC	CC	CC	CC	TT
BS00022355_51	15K array	---	---	---	---	---	---	---	---	---	---	W_15_AAMZ	1A	7658729	TT	CC	Y	TT	TT	---	TT	TT	TT	TT	CC	TT	TT	CC	TT	TT	TT	TT	TT	TT	TT	CC	CC	TT	TT	TT	TT	TT	TT	CC	TT	TT	TT	TT	Y
Kukri_c2332_583	15K array	---	---	---	---	---	---	---	---	---	---	W_15_AIVO	1A	7660968	CC	AA	M	CC	CC	CC	CC	CC	CC	CC	AA	CC	CC	AA	CC	CC	CC	CC	CC	CC	CC	AA	AA	CC	CC	CC	CC	CC	CC	AA	CC	CC	CC	CC	M
AX-110068701	135K array	PolyHighResolution	100	0.304	6.306	13.687	3	168	5	72	0	W135_APGG	1A	7835869	TT	CC	Y	CC	TT	TT	TT	TT	CC	TT	TT	TT	TT	CC	TT	TT	TT	TT	TT	TT	TT	CC	CC	TT	TT	TT	TT	TT	TT	CC	TT	TT	TT	TT	Y
wsnp_Ex_rep_c106111_90308719	15K array	---	---	---	---	---	---	---	---	---	---	W_15_ARWC	1A	8239886	GG	TT	K	GG	GG	GG	GG	GG	GG	GG	GG	GG	GG	GG	GG	GG	GG	GG	GG	GG	GG	GG	GG	GG	GG	GG	GG	GG	GG	GG	GG	GG	GG	GG	GG
AX-158595597	135K array	PolyHighResolution	99.592	0.068	7.272	15.472	3	226	3	15	1	W135_FSAX	1A	8239995	TT	CC	Y	TT	TT	TT	TT	TT	Y	TT	TT	TT	TT	TT	TT	TT	TT	TT	TT	TT	TT	TT	TT	TT	TT	TT	TT	TT	TT	TT	TT	TT	TT	TT	TT
RFL_Contig1027_442	15K array	---	---	---	---	---	---	---	---	---	---	W_15_AMOJ	1A	8244156	AA	GG	R	AA	AA	---	AA	AA	AA	AA	AA	AA	AA	AA	AA	AA	AA	AA	AA	AA	AA	AA	AA	AA	AA	AA	AA	AA	AA	AA	AA	AA	AA	AA	AA
AX-158569423	135K array	OTV	99.592	0.068	5.276	12.073	3	13	7	224	1	W135_EFIF	1A	8248773	GG	AA	R	GG	GG	GG	GG	GG	R	GG	GG	GG	GG	GG	GG	GG	GG	GG	GG	GG	GG	GG	GG	GG	GG	GG	GG	GG	GG	GG	GG	GG	GG	GG	GG
Excalibur_c71158_54	15K array	---	---	---	---	---	---	---	---	---	---	W_15_AGAI	1A	8296948	GG	AA	R	AA	GG	---	AA	AA	GG	GG	GG	AA	GG	GG	AA	GG	GG	AA	AA	R	AA	GG	GG	GG	AA	AA	GG	GG	AA	GG	GG	AA	GG	AA	GG
wsnp_Ex_c57982_59470152	15K array	---	---	---	---	---	---	---	---	---	---	W_15_ARLV	1A	8329389	GG	AA	R	AA	GG	AA	AA	AA	GG	GG	GG	AA	GG	GG	AA	GG	GG	AA	AA	AA	AA	GG	GG	GG	AA	AA	GG	GG	AA	GG	GG	AA	GG	AA	GG
AX-158537511	135K array	OTV	97.143	0.179	7.267	17.42	3	193	5	40	7	W135_CKCV	1A	8630015	TT	CC	Y	TT	TT	TT	CC	CC	Y	TT	CC	CC	TT	TT	CC	TT	TT	CC	CC	---	CC	TT	TT	TT	---	CC	TT	TT	CC	TT	TT	CC	TT	CC	TT
AX-111125508	135K array	OTV	98.367	0.232	9.43	19.148	3	52	8	181	4	W135_AZEH	1A	8634079	GG	AA	R	GG	GG	GG	AA	AA	R	GG	AA	AA	GG	GG	AA	GG	GG	AA	AA	AA	AA	GG	GG	GG	---	AA	GG	GG	AA	GG	GG	AA	GG	AA	GG
AX-110004070	135K array	OTV	99.184	0.088	10.04	21.54	3	21	1	221	2	W135_AOCB	1A	9089715	CC	TT	Y	CC	CC	CC	CC	CC	Y	CC	CC	CC	CC	CC	CC	CC	CC	CC	CC	CC	CC	CC	CC	CC	CC	CC	CC	CC	CC	CC	CC	CC	CC	CC	CC
RAC875_rep_c72805_651	15K array	---	---	---	---	---	---	---	---	---	---	W_15_AMLP	1A	9105169	TT	CC	Y	TT	TT	CC	TT	TT	TT	TT	TT	TT	TT	TT	TT	TT	TT	TT	TT	TT	TT	TT	TT	TT	TT	TT	TT	TT	TT	TT	TT	TT	TT	TT	TT
RAC875_rep_c104335_293	15K array	---	---	---	---	---	---	---	---	---	---	W_15_AMEQ	1A	9107936	CC	TT	Y	CC	CC	TT	CC	CC	CC	CC	CC	CC	CC	CC	CC	CC	CC	CC	CC	CC	CC	CC	CC	CC	CC	CC	CC	CC	CC	CC	CC	CC	CC	CC	CC
Excalibur_c5139_198	15K array	---	---	---	---	---	---	---	---	---	---	W_15_AFTM	1A	9109842	AA	GG	R	GG	AA	AA	GG	GG	AA	AA	AA	GG	AA	AA	GG	AA	AA	GG	GG	GG	GG	AA	AA	AA	GG	GG	AA	AA	GG	AA	AA	GG	AA	GG	AA
AX-158540049	135K array	PolyHighResolution	99.184	0.253	6.089	13.604	3	180	3	60	2	W135_CNWL	1A	9121369	TT	CC	Y	TT	TT	TT	CC	CC	---	TT	CC	CC	TT	TT	CC	TT	TT	CC	CC	---	CC	TT	TT	TT	Y	CC	TT	TT	CC	TT	TT	CC	TT	CC	TT
Excalibur_c82557_201	15K array	---	---	---	---	---	---	---	---	---	---	W_15_AGDB	1A	9122998	CC	AA	M	AA	CC	CC	AA	AA	CC	CC	CC	AA	CC	CC	AA	CC	CC	AA	AA	AA	AA	CC	CC	CC	AA	AA	CC	CC	AA	CC	CC	AA	CC	AA	CC
BobWhite_c39996_85	15K array	---	---	---	---	---	---	---	---	---	---	W_15_ADQQ	1A	9156604	CC	TT	Y	TT	CC	CC	TT	TT	CC	CC	CC	TT	CC	CC	TT	CC	CC	TT	TT	---	TT	CC	CC	CC	TT	TT	CC	CC	TT	CC	CC	TT	CC	TT	CC
AX-111540045	135K array	OTV	100	0.198	5.165	12.187	3	191	11	43	0	W135_BBYK	1A	9235490	AA	GG	R	GG	AA	AA	AA	AA	R	AA	AA	AA	AA	GG	AA	AA	AA	AA	AA	AA	AA	AA	GG	AA	AA	AA	AA	AA	AA	GG	AA	AA	AA	AA	AA
Tdurum_contig68827_61	15K array	---	---	---	---	---	---	---	---	---	---	W_15_APAZ	1A	9579689	GG	AA	R	AA	GG	R	AA	AA	GG	GG	AA	AA	GG	GG	AA	GG	GG	AA	AA	AA	AA	GG	AA	GG	AA	AA	GG	GG	AA	GG	GG	AA	GG	AA	GG
Kukri_c29655_239	15K array	---	---	---	---	---	---	---	---	---	---	W_15_AIZZ	1A	9579907	CC	TT	Y	TT	CC	CC	TT	TT	CC	CC	CC	TT	CC	CC	TT	CC	CC	TT	TT	---	TT	CC	CC	CC	TT	TT	CC	CC	TT	CC	CC	TT	CC	TT	CC
AX-158569653	135K array	OTV	98.775	0.269	7.374	16.158	3	48	34	160	3	W135_EFRB	1A	9910588	CC	TT	Y	Y	CC	CC	TT	TT	Y	CC	TT	TT	CC	TT	TT	CC	CC	TT	TT	TT	TT	CC	Y	CC	---	TT	CC	CC	TT	CC	CC	TT	CC	TT	CC
BS00108351_51	15K array	---	---	---	---	---	---	---	---	---	---	W_15_ACZQ	1A	9980771	GG	AA	R	GG	GG	GG	GG	GG	GG	GG	AA	GG	GG	GG	GG	GG	GG	GG	GG	R	GG	GG	AA	GG	GG	GG	GG	GG	GG	GG	GG	GG	GG	GG	GG
AX-158544723	135K array	PolyHighResolution	99.184	0.226	4.734	10.557	3	52	6	185	2	W135_CUUF	1A	10047907	GG	AA	R	GG	GG	GG	AA	AA	---	GG	AA	AA	GG	GG	AA	GG	GG	AA	AA	R	AA	GG	GG	GG	R	AA	GG	R	AA	GG	GG	AA	GG	AA	GG
tplb0053o08_2004	15K array	---	---	---	---	---	---	---	---	---	---	W_15_APNU	1A	10048700	AA	GG	R	GG	AA	---	GG	GG	AA	AA	AA	GG	AA	AA	GG	AA	AA	GG	GG	---	GG	AA	AA	AA	GG	GG	AA	R	GG	AA	AA	GG	AA	GG	AA
Kukri_c29150_143	15K array	---	---	---	---	---	---	---	---	---	---	W_15_AIZK	1A	10052788	CC	TT	Y	TT	CC	CC	TT	TT	CC	CC	TT	TT	CC	CC	TT	CC	CC	TT	TT	TT	TT	CC	TT	CC	TT	TT	CC	Y	TT	CC	CC	TT	CC	TT	CC
Excalibur_c114401_105	15K array	---	---	---	---	---	---	---	---	---	---	W_15_AEVL	1A	10054266	TT	CC	Y	TT	TT	TT	TT	TT	TT	TT	CC	TT	TT	TT	TT	TT	TT	TT	TT	---	TT	TT	CC	TT	TT	TT	TT	TT	TT	TT	TT	TT	TT	TT	TT
Excalibur_c9196_313	15K array	---	---	---	---	---	---	---	---	---	---	W_15_AGEW	1A	10067446	TT	CC	Y	CC	TT	TT	CC	CC	TT	TT	CC	CC	TT	TT	CC	TT	TT	CC	CC	CC	CC	TT	CC	TT	CC	CC	TT	TT	CC	TT	TT	CC	TT	CC	TT
Tdurum_contig43943_1165	15K array	---	---	---	---	---	---	---	---	---	---	W_15_AOLW	1A	10067446	AA	GG	R	GG	AA	AA	GG	GG	AA	AA	GG	GG	AA	AA	GG	AA	AA	GG	GG	GG	GG	AA	GG	AA	GG	GG	AA	AA	GG	AA	AA	GG	AA	GG	AA
GENE_0172_551	15K array	---	---	---	---	---	---	---	---	---	---	W_15_AGPI	1A	10067809	CC	TT	Y	CC	CC	TT	CC	CC	CC	CC	TT	CC	CC	CC	CC	CC	CC	CC	CC	CC	CC	CC	TT	CC	CC	CC	CC	CC	CC	CC	CC	CC	CC	CC	CC
Tdurum_contig43943_56	15K array	---	---	---	---	---	---	---	---	---	---	W_15_AOLX	1A	10068932	GG	AA	R	AA	GG	GG	AA	AA	GG	GG	GG	AA	GG	GG	AA	GG	GG	AA	AA	AA	AA	GG	GG	GG	AA	AA	GG	GG	AA	GG	GG	AA	GG	AA	GG
CAP11_c2581_302	15K array	---	---	---	---	---	---	---	---	---	---	W_15_AEDK	1A	10069836	CC	TT	Y	TT	CC	CC	TT	TT	CC	CC	CC	TT	CC	CC	TT	CC	CC	TT	TT	TT	TT	CC	CC	CC	TT	TT	CC	CC	TT	CC	CC	TT	CC	TT	CC
CAP8_c2448_355	15K array	---	---	---	---	---	---	---	---	---	---	W_15_AEJW	1A	10069891	AA	CC	M	CC	AA	CC	CC	CC	AA	AA	CC	CC	AA	AA	CC	AA	AA	CC	CC	CC	CC	AA	CC	AA	CC	CC	AA	AA	CC	AA	AA	CC	AA	CC	AA
BS00064829_51	15K array	---	---	---	---	---	---	---	---	---	---	W_15_ABQS	1A	10484705	CC	TT	Y	CC	CC	CC	CC	CC	CC	CC	TT	CC	CC	CC	CC	CC	CC	CC	CC	CC	CC	CC	TT	CC	CC	CC	CC	CC	CC	CC	CC	CC	CC	CC	CC
AX-109850677	135K array	PolyHighResolution	99.592	0.09	8.078	17.771	3	20	4	220	1	W135_ALAU	1A	11555129	CC	TT	Y	TT	CC	CC	CC	CC	---	CC	CC	CC	CC	CC	CC	CC	CC	CC	CC	Y	CC	CC	TT	CC	CC	CC	CC	CC	CC	CC	CC	CC	CC	CC	CC
AX-158540004	135K array	PolyHighResolution	99.184	0.245	4.719	9.784	3	58	3	182	2	W135_CNUS	1A	11571060	GG	AA	R	GG	GG	GG	AA	---	GG	GG	AA	AA	GG	GG	AA	GG	GG	AA	AA	AA	AA	GG	GG	GG	R	AA	GG	GG	AA	GG	GG	R	GG	AA	GG
RAC875_c57939_78	15K array	---	---	---	---	---	---	---	---	---	---	W_15_ALSF	1A	11571881	TT	CC	Y	CC	TT	TT	CC	CC	TT	TT	TT	CC	TT	TT	CC	TT	TT	CC	CC	CC	CC	TT	TT	TT	CC	CC	TT	TT	CC	TT	TT	CC	TT	CC	TT
TA003247_1072	15K array	---	---	---	---	---	---	---	---	---	---	W_15_ANLY	1A	11664441	GG	AA	R	GG	GG	AA	GG	GG	GG	GG	AA	GG	GG	GG	GG	GG	AA	GG	GG	GG	GG	GG	AA	GG	GG	GG	GG	GG	GG	GG	GG	GG	AA	GG	GG
TA005766_0499	15K array	---	---	---	---	---	---	---	---	---	---	W_15_ANQQ	1A	11895534	GG	AA	R	GG	GG	AA	GG	GG	GG	GG	AA	GG	GG	GG	GG	GG	AA	GG	GG	GG	GG	GG	AA	GG	GG	GG	GG	GG	GG	GG	GG	GG	AA	GG	GG
IAAV2147	15K array	---	---	---	---	---	---	---	---	---	---	W_15_AHEJ	1A	11895605	GG	AA	R	GG	GG	GG	GG	GG	GG	GG	AA	GG	GG	GG	GG	GG	AA	GG	GG	---	GG	GG	AA	GG	GG	GG	GG	GG	GG	GG	GG	GG	AA	GG	GG
AX-158537522	135K array	OTV	100	0.145	5.564	12.443	3	35	1	209	0	W135_CKDG	1A	11935864	GG	AA	R	AA	GG	GG	GG	GG	R	GG	GG	GG	GG	GG	GG	GG	AA	GG	GG	GG	GG	GG	AA	GG	GG	GG	GG	GG	GG	GG	GG	GG	AA	GG	GG
AX-158536828	135K array	PolyHighResolution	99.184	0.366	8.047	16.613	3	153	2	88	2	W135_CJCO	1A	11937963	AA	GG	R	GG	AA	AA	GG	GG	---	AA	GG	GG	AA	AA	GG	AA	GG	GG	GG	GG	GG	AA	GG	AA	R	GG	AA	AA	GG	AA	AA	GG	GG	GG	AA
Excalibur_c44883_244	15K array	---	---	---	---	---	---	---	---	---	---	W_15_AFQA	1A	11940187	CC	TT	Y	CC	CC	TT	CC	CC	CC	CC	TT	CC	CC	CC	CC	CC	TT	CC	CC	CC	CC	CC	TT	CC	CC	CC	CC	CC	CC	CC	CC	CC	TT	CC	CC
BS00069300_51	15K array	---	---	---	---	---	---	---	---	---	---	W_15_ACAY	1A	12006162	AA	GG	R	AA	AA	GG	AA	AA	AA	AA	GG	AA	AA	AA	AA	AA	GG	AA	AA	---	AA	AA	GG	AA	AA	AA	AA	AA	AA	AA	AA	AA	GG	AA	AA
RAC875_c34888_65	15K array	---	---	---	---	---	---	---	---	---	---	W_15_ALFF	1A	12093366	GG	AA	R	AA	GG	GG	AA	AA	GG	GG	GG	AA	GG	GG	AA	GG	GG	AA	AA	AA	AA	GG	GG	GG	AA	AA	GG	AA	AA	GG	GG	AA	GG	AA	---
AX-158537535	135K array	PolyHighResolution	99.184	0.302	6.126	14.585	3	71	5	167	2	W135_CKDT	1A	12318316	GG	AA	R	GG	GG	GG	AA	AA	GG	GG	AA	AA	GG	GG	AA	GG	GG	AA	AA	AA	AA	GG	GG	GG	R	AA	GG	GG	AA	GG	GG	AA	GG	AA	AA
BS00077350_51	15K array	---	---	---	---	---	---	---	---	---	---	W_15_ACHN	1A	12364395	TT	GG	K	TT	TT	GG	TT	TT	TT	TT	GG	TT	TT	TT	TT	TT	GG	TT	TT	---	TT	TT	GG	TT	TT	TT	TT	GG	TT	TT	TT	TT	GG	TT	TT
wsnp_Ex_c7965_13520238	15K array	---	---	---	---	---	---	---	---	---	---	W_15_ARRD	1A	12369428	GG	AA	R	GG	GG	GG	GG	GG	AA	GG	GG	GG	AA	AA	GG	GG	GG	GG	GG	GG	GG	AA	GG	AA	GG	GG	GG	GG	GG	AA	GG	GG	GG	GG	GG
Ku_c4823_673	15K array	---	---	---	---	---	---	---	---	---	---	W_15_AIKQ	1A	12411382	CC	TT	Y	CC	CC	---	CC	CC	TT	CC	CC	CC	TT	CC	CC	CC	CC	CC	CC	CC	CC	TT	CC	TT	CC	CC	CC	CC	CC	TT	CC	CC	CC	CC	CC
wsnp_Ex_c1137_2182795	15K array	---	---	---	---	---	---	---	---	---	---	W_15_AQDS	1A	12505577	GG	AA	R	GG	GG	GG	GG	GG	AA	GG	GG	GG	AA	GG	GG	GG	GG	GG	GG	GG	GG	AA	GG	AA	GG	GG	GG	GG	GG	AA	GG	GG	GG	GG	GG
Tdurum_contig42479_3800	15K array	---	---	---	---	---	---	---	---	---	---	W_15_AOKD	1A	12506822	AA	GG	R	GG	AA	AA	GG	GG	AA	AA	AA	GG	AA	AA	GG	AA	AA	GG	GG	GG	GG	AA	AA	AA	GG	GG	AA	AA	GG	AA	AA	GG	AA	GG	AA
wsnp_Ex_c19717_28713417	15K array	---	---	---	---	---	---	---	---	---	---	W_15_AQOY	1A	13670749	AA	GG	R	GG	AA	AA	GG	GG	AA	AA	AA	GG	AA	AA	GG	AA	AA	GG	GG	AA	GG	AA	AA	AA	GG	GG	AA	AA	AA	AA	AA	GG	AA	AA	AA
wsnp_Ex_c7252_12453079	15K array	---	---	---	---	---	---	---	---	---	---	W_15_ARPR	1A	13673871	AA	CC	M	CC	AA	CC	CC	CC	AA	AA	AA	CC	AA	AA	CC	AA	AA	CC	CC	AA	CC	AA	AA	AA	CC	CC	AA	AA	AA	AA	AA	CC	AA	AA	AA
BS00081680_51	15K array	---	---	---	---	---	---	---	---	---	---	W_15_ACKT	1A	13768044	TT	CC	Y	CC	TT	CC	CC	CC	TT	TT	CC	CC	TT	CC	CC	TT	CC	CC	CC	---	CC	TT	CC	TT	CC	CC	TT	CC	TT	TT	TT	CC	CC	TT	TT
AX-158569589	135K array	PolyHighResolution	98.775	0.376	4.212	8.976	3	90	2	150	3	W135_EFOP	1A	13922008	GG	AA	R	AA	AA	GG	GG	GG	AA	AA	GG	GG	GG	GG	GG	AA	AA	GG	GG	GG	GG	GG	AA	GG	GG	GG	AA	AA	GG	GG	AA	GG	AA	GG	AA
Tdurum_contig83113_134	15K array	---	---	---	---	---	---	---	---	---	---	W_15_APFC	1A	14056065	TT	CC	Y	CC	TT	---	CC	CC	TT	TT	CC	CC	TT	TT	CC	TT	CC	CC	CC	---	CC	TT	CC	TT	CC	CC	TT	CC	CC	TT	TT	CC	CC	TT	TT
AX-158570683	135K array	OTV	99.592	0.107	4.59	9.498	3	23	6	215	1	W135_EHER	1A	14141092	CC	TT	Y	CC	TT	CC	CC	CC	CC	CC	CC	CC	CC	CC	CC	CC	CC	CC	CC	CC	CC	CC	CC	TT	CC	CC	CC	CC	CC	CC	TT	CC	CC	CC	CC
Tdurum_contig52332_94	15K array	---	---	---	---	---	---	---	---	---	---	W_15_AOTK	1A	14143732	AA	GG	R	AA	AA	AA	AA	AA	GG	AA	GG	AA	AA	AA	AA	AA	GG	AA	AA	R	AA	AA	GG	AA	AA	AA	AA	GG	AA	AA	AA	AA	GG	AA	AA
Tdurum_contig50845_82	15K array	---	---	---	---	---	---	---	---	---	---	W_15_AORV	1A	14163135	TT	CC	Y	TT	TT	---	TT	TT	CC	TT	CC	TT	TT	TT	TT	TT	CC	TT	TT	TT	TT	TT	CC	TT	TT	TT	TT	CC	TT	TT	TT	TT	CC	TT	TT
RAC875_c54245_88	15K array	---	---	---	---	---	---	---	---	---	---	W_15_ALQI	1A	15438673	GG	AA	R	AA	GG	GG	AA	AA	AA	GG	AA	AA	GG	GG	AA	GG	AA	GG	AA	GG	AA	GG	AA	GG	AA	AA	GG	GG	GG	GG	GG	AA	AA	GG	GG
Tdurum_contig61492_458	15K array	---	---	---	---	---	---	---	---	---	---	W_15_AOYL	1A	15438673	CC	TT	Y	TT	CC	CC	TT	TT	TT	CC	TT	TT	CC	CC	TT	CC	TT	CC	TT	CC	TT	CC	TT	CC	TT	TT	CC	CC	CC	CC	CC	TT	TT	CC	CC
Tdurum_contig61492_684	15K array	---	---	---	---	---	---	---	---	---	---	W_15_AOYM	1A	15438899	GG	AA	R	AA	GG	GG	AA	AA	AA	GG	AA	AA	GG	GG	AA	GG	AA	GG	AA	---	AA	GG	AA	GG	AA	AA	GG	GG	GG	GG	GG	AA	AA	GG	GG
BS00064536_51	15K array	---	---	---	---	---	---	---	---	---	---	W_15_ABQA	1A	16389643	TT	CC	Y	CC	TT	---	CC	CC	CC	TT	CC	CC	TT	TT	CC	TT	CC	TT	CC	---	CC	TT	CC	TT	CC	CC	TT	TT	TT	TT	TT	CC	CC	TT	TT
BS00003761_51	15K array	---	---	---	---	---	---	---	---	---	---	W_15_AABL	1A	16390756	AA	GG	R	GG	AA	AA	GG	GG	GG	AA	GG	GG	AA	AA	GG	AA	GG	AA	GG	---	GG	AA	GG	AA	GG	GG	AA	AA	AA	AA	AA	GG	GG	AA	AA
GENE_0449_141	15K array	---	---	---	---	---	---	---	---	---	---	W_15_AGQG	1A	16932668	GG	AA	R	GG	GG	GG	AA	AA	AA	GG	AA	AA	GG	GG	AA	GG	AA	GG	GG	GG	AA	GG	AA	GG	GG	AA	GG	GG	GG	GG	GG	GG	AA	GG	GG
AX-158560735	135K array	PolyHighResolution	100	0.28	4.635	9.412	3	175	3	67	0	W135_DSMB	1A	17884237	TT	CC	Y	CC	TT	CC	CC	CC	CC	TT	TT	CC	TT	TT	CC	TT	CC	TT	TT	TT	CC	TT	CC	TT	Y	CC	TT	TT	TT	TT	TT	TT	CC	TT	TT
AX-158537527	135K array	PolyHighResolution	99.184	0.239	4.99	10.46	3	183	4	56	2	W135_CKDL	1A	18289658	AA	GG	R	GG	AA	GG	GG	GG	---	AA	AA	GG	AA	AA	GG	AA	GG	AA	AA	AA	GG	AA	GG	AA	R	GG	AA	AA	AA	AA	AA	AA	GG	AA	AA
AX-158537505	135K array	PolyHighResolution	98.367	0.16	5.732	13.524	3	31	15	195	4	W135_CKCP	1A	18290280	GG	AA	R	GG	GG	GG	GG	GG	GG	GG	AA	GG	GG	GG	GG	GG	GG	GG	AA	GG	GG	R	GG	GG	---	GG	GG	GG	GG	R	GG	AA	GG	GG	GG
AX-158540036	135K array	PolyHighResolution	98.367	0.27	4.291	10.241	3	175	2	64	4	W135_CNVY	1A	18291126	TT	CC	Y	CC	TT	CC	CC	CC	---	TT	TT	CC	TT	TT	CC	TT	CC	TT	TT	TT	CC	TT	CC	TT	---	CC	TT	TT	TT	TT	TT	TT	CC	TT	TT
AX-94450380	135K array	PolyHighResolution	99.592	0.246	5.087	12.066	3	182	4	58	1	W135_HQDH	1A	20094107	AA	GG	R	GG	AA	GG	GG	GG	---	AA	AA	GG	AA	AA	GG	AA	GG	AA	AA	AA	GG	AA	GG	AA	R	GG	AA	AA	AA	AA	AA	AA	GG	AA	AA
BS00022738_51	15K array	---	---	---	---	---	---	---	---	---	---	W_15_AAPS	1A	20094316	AA	CC	M	AA	AA	M	CC	CC	CC	AA	CC	CC	AA	AA	CC	AA	CC	AA	AA	M	CC	AA	CC	AA	AA	CC	AA	AA	AA	AA	AA	AA	CC	AA	AA
BobWhite_c46501_92	15K array	---	---	---	---	---	---	---	---	---	---	W_15_ADTH	1A	20094363	CC	TT	Y	CC	CC	TT	TT	TT	TT	CC	TT	TT	CC	CC	TT	CC	TT	CC	CC	CC	TT	CC	TT	CC	CC	TT	CC	CC	CC	CC	CC	CC	TT	CC	CC
Tdurum_contig11756_458	15K array	---	---	---	---	---	---	---	---	---	---	W_15_ANYL	1A	20094465	AA	CC	M	AA	AA	CC	CC	CC	CC	AA	CC	CC	AA	AA	CC	AA	CC	AA	AA	AA	CC	AA	CC	AA	AA	CC	AA	AA	AA	AA	AA	AA	CC	AA	AA
Tdurum_contig11756_264	15K array	---	---	---	---	---	---	---	---	---	---	W_15_ANYK	1A	20094659	AA	GG	R	AA	AA	GG	GG	GG	GG	AA	GG	GG	AA	AA	GG	AA	GG	AA	AA	AA	GG	AA	GG	AA	AA	GG	AA	AA	AA	AA	AA	AA	GG	AA	AA
AX-158560775	135K array	PolyHighResolution	99.592	0.318	4.622	9.29	3	77	1	166	1	W135_DSNP	1A	20179048	GG	AA	R	AA	AA	AA	AA	AA	GG	AA	GG	AA	GG	GG	AA	AA	AA	GG	GG	GG	AA	GG	AA	GG	R	AA	AA	GG	GG	GG	AA	GG	AA	GG	GG
AX-158569380	135K array	OTV	100	0.11	5.55	11.873	3	216	4	25	0	W135_EFGO	1A	20206130	TT	CC	Y	TT	CC	TT	TT	TT	Y	CC	TT	TT	TT	TT	TT	CC	TT	TT	TT	TT	TT	TT	TT	TT	TT	TT	CC	CC	TT	TT	CC	TT	TT	TT	TT
AX-158556682	135K array	OTV	98.367	0.303	5.129	10.516	3	71	4	166	4	W135_DMME	1A	20537624	CC	TT	Y	TT	CC	CC	CC	CC	---	CC	TT	CC	CC	CC	CC	CC	CC	CC	TT	CC	CC	CC	TT	CC	TT	CC	CC	CC	CC	CC	CC	TT	CC	CC	TT
AX-158569629	135K array	OTV	99.592	0.197	7.017	17.21	3	46	4	194	1	W135_EFQD	1A	20816511	GG	AA	R	GG	AA	GG	GG	GG	R	AA	GG	GG	GG	GG	GG	AA	GG	GG	GG	GG	GG	GG	GG	GG	GG	GG	AA	AA	GG	GG	AA	GG	GG	GG	AA
AX-158560731	135K array	OTV	100	0.22	6.021	14.942	3	52	4	189	0	W135_DSLX	1A	20817194	CC	AA	M	CC	AA	CC	CC	CC	M	AA	CC	CC	CC	CC	CC	AA	CC	CC	CC	AA	CC	CC	CC	CC	CC	CC	AA	AA	CC	CC	AA	CC	CC	AA	AA
AX-158556703	135K array	OTV	98.367	0.305	7.737	15.677	3	72	3	166	4	W135_DMMZ	1A	20818613	GG	AA	R	GG	AA	GG	GG	GG	---	AA	GG	GG	GG	GG	GG	AA	GG	GG	GG	AA	GG	AA	GG	GG	GG	GG	AA	AA	AA	AA	AA	GG	GG	AA	AA
AX-109348628	135K array	PolyHighResolution	99.592	0.473	5.797	12.05	3	127	3	114	1	W135_AGVL	1A	20886837	TT	CC	Y	CC	CC	TT	TT	TT	---	CC	TT	TT	CC	TT	TT	CC	TT	TT	TT	CC	TT	TT	CC	CC	TT	TT	CC	CC	CC	TT	CC	TT	TT	CC	CC
BS00039749_51	15K array	---	---	---	---	---	---	---	---	---	---	W_15_ABCA	1A	20889641	CC	AA	M	CC	AA	CC	CC	CC	CC	AA	CC	CC	AA	CC	CC	AA	CC	CC	CC	---	CC	CC	CC	AA	CC	CC	AA	AA	AA	CC	AA	CC	CC	AA	AA
AX-158555549	135K array	OTV	98.775	0.461	6.174	13.144	3	110	3	129	3	W135_DKUP	1A	20921766	GG	AA	R	AA	GG	GG	AA	AA	---	GG	AA	AA	AA	GG	AA	GG	GG	GG	AA	GG	AA	GG	AA	AA	AA	AA	GG	GG	AA	GG	GG	AA	GG	GG	GG
wsnp_Ex_c64327_63176640	15K array	---	---	---	---	---	---	---	---	---	---	W_15_ARNV	1A	21043117	GG	AA	R	AA	AA	AA	GG	GG	GG	GG	GG	GG	AA	GG	GG	GG	GG	GG	AA	GG	GG	GG	GG	AA	AA	GG	GG	GG	AA	GG	GG	AA	GG	GG	GG
AX-110984658	135K array	PolyHighResolution	99.592	0.287	4.396	8.943	3	69	2	173	1	W135_AWJU	1A	21322779	GG	AA	R	AA	GG	AA	GG	AA	GG	GG	GG	GG	AA	GG	AA	GG	AA	AA	GG	---	AA	GG	GG	AA	GG	GG	GG	GG	AA	---	GG	GG	AA	GG	GG
AX-158539988	135K array	PolyHighResolution	100	0.278	5.301	11.625	3	175	4	66	0	W135_CNUC	1A	21618859	TT	CC	Y	CC	TT	CC	TT	CC	CC	TT	TT	TT	CC	TT	CC	TT	CC	CC	TT	TT	CC	TT	TT	CC	TT	TT	TT	TT	CC	TT	TT	TT	CC	TT	TT
BS00065419_51	15K array	---	---	---	---	---	---	---	---	---	---	W_15_ABSO	1A	21701894	TT	CC	Y	TT	TT	CC	CC	TT	CC	TT	CC	TT	CC	TT	CC	TT	CC	CC	TT	TT	CC	TT	TT	CC	TT	TT	TT	TT	CC	TT	TT	TT	CC	TT	TT
AX-158569678	135K array	PolyHighResolution	99.592	0.291	7.824	17.126	3	67	8	169	1	W135_EFSA	1A	22485858	GG	AA	R	AA	AA	AA	AA	AA	---	AA	GG	GG	GG	GG	AA	AA	AA	AA	AA	GG	AA	GG	GG	GG	AA	GG	AA	GG	AA	GG	AA	AA	AA	GG	R
AX-110947733	135K array	PolyHighResolution	98.775	0.49	5.912	12.125	3	118	11	113	3	W135_AVOX	1A	22999431	TT	CC	Y	CC	CC	CC	CC	CC	---	CC	TT	CC	TT	TT	CC	CC	CC	TT	CC	Y	CC	CC	TT	TT	CC	TT	CC	CC	CC	CC	CC	CC	CC	CC	Y
AX-89542937	135K array	OTV	99.592	0.432	5.326	11.587	3	104	3	137	1	W135_HPCA	1A	23966223	CC	TT	Y	TT	CC	TT	CC	CC	Y	CC	CC	TT	TT	CC	CC	CC	TT	CC	TT	TT	CC	TT	CC	TT	TT	TT	CC	TT	CC	TT	CC	CC	TT	TT	CC
Excalibur_c11941_675	15K array	---	---	---	---	---	---	---	---	---	---	W_15_AEVT	1A	23966822	GG	TT	K	GG	GG	GG	GG	GG	TT	GG	TT	TT	TT	GG	GG	GG	TT	GG	TT	TT	GG	TT	GG	TT	TT	TT	GG	TT	GG	TT	GG	GG	TT	TT	GG
BS00078982_51	15K array	---	---	---	---	---	---	---	---	---	---	W_15_ACIY	1A	24247379	CC	AA	M	AA	CC	CC	CC	CC	AA	CC	AA	AA	AA	CC	CC	CC	AA	CC	AA	AA	CC	AA	CC	AA	AA	AA	CC	AA	CC	AA	CC	CC	AA	AA	CC
BS00105601_51	15K array	---	---	---	---	---	---	---	---	---	---	W_15_ACYC	1A	24321355	CC	TT	Y	TT	CC	---	CC	CC	TT	CC	TT	TT	TT	CC	CC	CC	TT	CC	TT	TT	CC	TT	CC	TT	TT	TT	CC	TT	CC	TT	CC	CC	TT	TT	CC
AX-158537529	135K array	PolyHighResolution	99.592	0.471	7.156	14.75	3	126	6	112	1	W135_CKDN	1A	24328723	AA	GG	R	GG	AA	GG	AA	AA	---	AA	GG	GG	GG	AA	AA	AA	GG	AA	GG	GG	AA	GG	AA	GG	R	GG	AA	GG	AA	GG	AA	AA	GG	GG	AA
AX-158569510	135K array	OTV	99.184	0.06	6.978	17.074	3	14	1	228	2	W135_EFLO	1A	24559767	GG	AA	R	GG	GG	GG	GG	GG	---	GG	GG	GG	GG	GG	GG	GG	GG	GG	GG	GG	GG	GG	GG	GG	GG	GG	GG	GG	GG	GG	GG	GG	GG	GG	---
wsnp_Ex_c48087_53105842	15K array	---	---	---	---	---	---	---	---	---	---	W_15_ARGZ	1A	24943671	GG	AA	R	AA	GG	GG	GG	GG	GG	GG	GG	GG	GG	GG	GG	GG	GG	GG	GG	GG	GG	GG	GG	GG	GG	GG	GG	GG	GG	GG	GG	GG	GG	GG	GG
AX-158544705	135K array	PolyHighResolution	99.592	0.059	8.562	18.262	3	14	1	229	1	W135_CUTN	1A	24946132	GG	AA	R	GG	GG	GG	GG	GG	---	GG	GG	GG	GG	GG	GG	GG	GG	GG	GG	GG	GG	GG	GG	GG	GG	GG	GG	GG	GG	GG	GG	GG	GG	GG	R
wsnp_Ex_c10783_17554146	15K array	---	---	---	---	---	---	---	---	---	---	W_15_AQCI	1A	25544603	AA	GG	R	GG	AA	AA	AA	AA	AA	AA	AA	AA	AA	AA	AA	AA	AA	AA	AA	AA	AA	AA	AA	AA	AA	AA	AA	AA	AA	AA	AA	AA	AA	AA	R
CAP7_c4833_141	15K array	---	---	---	---	---	---	---	---	---	---	W_15_AEIK	1A	25545972	GG	TT	K	TT	GG	---	GG	GG	GG	GG	GG	GG	GG	GG	GG	GG	GG	GG	GG	GG	GG	GG	GG	GG	GG	GG	GG	GG	GG	GG	GG	GG	GG	GG	K
AX-95657998	135K array	PolyHighResolution	99.184	0.107	4.677	10.309	3	216	2	25	2	W135_HTTP	1A	25546058	TT	CC	Y	TT	TT	TT	TT	TT	---	TT	CC	TT	TT	TT	TT	TT	TT	TT	TT	TT	TT	TT	TT	TT	TT	TT	TT	TT	TT	TT	TT	TT	TT	TT	TT
AX-158595623	135K array	PolyHighResolution	99.184	0.167	6.333	15.741	3	201	3	39	2	W135_FSBX	1A	25678827	AA	GG	R	AA	AA	AA	AA	AA	---	AA	GG	AA	AA	AA	AA	AA	AA	AA	AA	AA	AA	AA	AA	AA	AA	AA	AA	AA	AA	AA	AA	AA	AA	AA	R
AX-158544744	135K array	OTV	98.775	0.097	6.981	17.042	3	218	1	23	3	W135_CUVA	1A	25701300	AA	GG	R	AA	AA	AA	AA	AA	---	AA	GG	AA	AA	AA	AA	AA	AA	AA	AA	AA	AA	AA	AA	AA	AA	AA	AA	AA	AA	AA	AA	AA	AA	AA	AA
AX-158595627	135K array	PolyHighResolution	100	0.169	4.486	10.024	3	202	3	40	0	W135_FSCB	1A	25707227	AA	GG	R	AA	AA	AA	AA	AA	GG	AA	GG	AA	AA	AA	AA	AA	AA	AA	AA	AA	AA	AA	AA	AA	AA	AA	AA	AA	AA	AA	AA	AA	AA	AA	AA
wsnp_Ku_c42878_50516167	15K array	---	---	---	---	---	---	---	---	---	---	W_15_ASRM	1A	25708710	GG	AA	R	AA	GG	GG	GG	GG	GG	GG	GG	GG	GG	GG	GG	GG	GG	GG	GG	GG	GG	GG	GG	GG	GG	GG	GG	GG	GG	GG	GG	GG	GG	GG	GG
AX-158569579	135K array	PolyHighResolution	99.592	0.121	7.189	16.946	3	28	3	213	1	W135_EFOF	1A	25922523	CC	TT	Y	CC	CC	CC	CC	CC	---	CC	TT	CC	CC	CC	CC	CC	CC	CC	CC	CC	CC	CC	CC	CC	CC	CC	CC	CC	CC	CC	CC	CC	CC	CC	CC
Kukri_c7436_2259	15K array	---	---	---	---	---	---	---	---	---	---	W_15_AJUC	1A	26958877	GG	TT	K	TT	GG	TT	GG	GG	GG	GG	GG	GG	GG	GG	GG	GG	GG	GG	GG	GG	GG	GG	GG	GG	GG	GG	GG	GG	GG	GG	GG	GG	GG	GG	K
RAC875_c8245_272	15K array	---	---	---	---	---	---	---	---	---	---	W_15_AMAC	1A	26961620	CC	TT	Y	TT	CC	CC	CC	CC	CC	CC	CC	CC	CC	CC	CC	CC	CC	CC	CC	CC	CC	CC	CC	CC	CC	CC	CC	CC	CC	CC	CC	CC	CC	CC	CC
AX-110919893	135K array	PolyHighResolution	99.592	0.172	6.44	13.449	3	40	4	200	1	W135_AUYQ	1A	26969122	CC	TT	Y	CC	CC	CC	CC	CC	CC	CC	CC	CC	TT	CC	CC	CC	CC	CC	CC	CC	CC	TT	CC	TT	CC	CC	CC	CC	CC	TT	CC	CC	CC	CC	CC
AX-158569664	135K array	PolyHighResolution	99.184	0.288	5.708	11.447	3	68	4	171	2	W135_EFRM	1A	27218390	CC	TT	Y	CC	CC	CC	CC	CC	---	CC	TT	CC	TT	TT	CC	CC	CC	CC	CC	CC	CC	TT	CC	TT	CC	CC	CC	CC	CC	TT	CC	CC	CC	CC	CC
AX-110975901	135K array	PolyHighResolution	98.367	0.351	5.374	11.041	3	155	3	83	4	W135_AWEQ	1A	27243311	AA	GG	R	AA	AA	AA	AA	AA	---	AA	GG	AA	GG	GG	AA	AA	AA	AA	AA	AA	AA	GG	AA	GG	AA	AA	AA	AA	AA	GG	AA	AA	AA	AA	---
AX-158569457	135K array	OTV	99.592	0.064	8.005	17.449	3	15	1	228	1	W135_EFJN	1A	27243368	GG	AA	R	GG	GG	GG	GG	GG	---	GG	GG	GG	GG	GG	GG	GG	GG	GG	GG	GG	GG	GG	GG	GG	GG	GG	GG	GG	GG	GG	GG	GG	GG	GG	R
AX-110911122	135K array	PolyHighResolution	98.367	0.293	7.362	16.956	3	67	7	167	4	W135_AUTH	1A	27249816	GG	TT	K	GG	GG	GG	GG	GG	---	GG	TT	GG	TT	TT	GG	GG	GG	GG	GG	GG	GG	TT	GG	TT	GG	GG	GG	GG	GG	TT	GG	GG	GG	GG	GG
AX-111497576	135K array	OTV	98.775	0.339	5.906	13.94	3	158	4	80	3	W135_BAZE	1A	27265384	AA	CC	M	AA	AA	AA	AA	AA	---	AA	CC	AA	CC	CC	AA	AA	AA	AA	AA	AA	AA	CC	AA	CC	AA	AA	AA	AA	AA	CC	AA	AA	AA	AA	---
AX-111105130	135K array	PolyHighResolution	100	0.363	4.279	9.418	3	85	8	152	0	W135_AYUN	1A	27277633	GG	AA	R	AA	AA	GG	AA	AA	---	GG	AA	GG	GG	AA	AA	AA	GG	GG	GG	GG	AA	AA	GG	GG	R	GG	AA	GG	AA	AA	AA	GG	GG	GG	AA
Excalibur_c10689_254	15K array	---	---	---	---	---	---	---	---	---	---	W_15_AEVB	1A	27363057	AA	GG	R	AA	AA	AA	AA	AA	AA	AA	AA	AA	AA	AA	AA	AA	AA	AA	AA	AA	AA	AA	AA	AA	AA	AA	AA	AA	AA	AA	AA	AA	AA	AA	AA
wsnp_BF484606A_Ta_2_3	15K array	---	---	---	---	---	---	---	---	---	---	W_15_APUO	1A	27755795	GG	TT	K	TT	GG	---	TT	TT	GG	TT	TT	GG	GG	TT	TT	TT	GG	GG	GG	GG	TT	GG	GG	GG	GG	GG	TT	GG	TT	GG	TT	GG	GG	GG	TT
AX-95158135	135K array	PolyHighResolution	98.775	0.151	4.492	11.804	3	204	3	35	3	W135_HSUS	1A	28361479	AA	CC	M	AA	AA	AA	AA	AA	---	AA	CC	AA	AA	CC	AA	AA	AA	AA	AA	AA	AA	AA	AA	AA	AA	AA	AA	AA	AA	AA	AA	AA	AA	AA	CC
AX-158540042	135K array	PolyHighResolution	98.367	0.216	5.56	11.591	3	188	2	51	4	W135_CNWE	1A	28363874	AA	GG	R	GG	GG	AA	GG	GG	---	AA	AA	AA	AA	AA	GG	GG	AA	AA	AA	AA	GG	AA	AA	AA	---	AA	GG	AA	GG	AA	GG	AA	AA	AA	AA
AX-89401734	135K array	PolyHighResolution	98.775	0.165	9.854	20.403	3	38	4	200	3	W135_HORX	1A	28611029	CC	TT	Y	TT	TT	CC	TT	TT	---	CC	CC	CC	CC	CC	TT	TT	CC	CC	CC	CC	---	CC	CC	CC	---	CC	TT	CC	TT	CC	TT	CC	CC	CC	CC
Kukri_c13136_1363	15K array	---	---	---	---	---	---	---	---	---	---	W_15_AIQD	1A	28614097	CC	TT	Y	TT	CC	CC	CC	CC	CC	CC	CC	CC	CC	TT	CC	CC	CC	CC	CC	CC	CC	CC	CC	CC	CC	CC	CC	CC	CC	CC	CC	CC	CC	CC	TT
Excalibur_c7026_2635	15K array	---	---	---	---	---	---	---	---	---	---	W_15_AGAB	1A	28620484	GG	AA	R	GG	GG	GG	AA	AA	GG	AA	AA	GG	GG	GG	AA	AA	GG	GG	GG	GG	AA	GG	GG	GG	GG	GG	AA	GG	AA	GG	AA	GG	GG	GG	GG
RAC875_c14926_589	15K array	---	---	---	---	---	---	---	---	---	---	W_15_AKOJ	1A	28623595	TT	CC	Y	CC	TT	TT	TT	TT	TT	TT	TT	TT	TT	CC	TT	TT	TT	TT	TT	TT	TT	TT	TT	TT	TT	TT	TT	TT	TT	TT	TT	TT	TT	TT	CC
AX-158540039	135K array	PolyHighResolution	99.592	0.291	4.592	10.757	3	69	4	171	1	W135_CNWB	1A	28716257	GG	AA	R	AA	AA	GG	AA	AA	---	GG	AA	GG	GG	AA	AA	AA	GG	GG	GG	GG	AA	GG	GG	GG	R	GG	AA	GG	AA	GG	AA	GG	GG	GG	AA
Kukri_c22508_119	15K array	---	---	---	---	---	---	---	---	---	---	W_15_AIVD	1A	28757899	CC	AA	M	CC	CC	AA	CC	CC	CC	CC	CC	CC	CC	CC	CC	CC	CC	CC	CC	CC	CC	CC	CC	CC	CC	CC	CC	CC	CC	CC	CC	CC	CC	CC	CC
AX-89565442	135K array	PolyHighResolution	99.184	0.105	9.468	20.294	3	217	1	25	2	W135_HPDU	1A	29189096	AA	GG	R	AA	AA	AA	AA	AA	---	AA	AA	AA	AA	GG	AA	AA	AA	AA	AA	AA	AA	AA	AA	AA	AA	AA	AA	GG	AA	AA	AA	AA	AA	AA	AA
AX-158544726	135K array	PolyHighResolution	99.592	0.24	5.217	11.779	3	56	5	183	1	W135_CUUI	1A	29190416	CC	TT	Y	CC	CC	CC	CC	CC	CC	CC	CC	CC	CC	TT	CC	CC	CC	CC	CC	---	CC	CC	CC	CC	CC	CC	CC	TT	CC	CC	CC	CC	CC	CC	CC
Kukri_c12534_559	15K array	---	---	---	---	---	---	---	---	---	---	W_15_AIPL	1A	29191223	TT	GG	K	TT	TT	GG	TT	TT	TT	TT	TT	TT	TT	GG	TT	TT	TT	TT	TT	K	TT	TT	TT	TT	TT	TT	TT	GG	TT	TT	TT	TT	TT	TT	TT
AX-158544725	135K array	PolyHighResolution	98.775	0.236	6.867	17.432	3	55	4	183	3	W135_CUUH	1A	29240987	CC	TT	Y	CC	CC	CC	CC	CC	TT	CC	CC	CC	CC	TT	CC	CC	CC	CC	CC	CC	CC	CC	CC	CC	CC	CC	CC	TT	CC	CC	CC	CC	CC	CC	CC
Tdurum_contig8382_300	15K array	---	---	---	---	---	---	---	---	---	---	W_15_APFI	1A	29611921	CC	TT	Y	CC	CC	CC	CC	CC	CC	CC	CC	CC	CC	TT	CC	CC	CC	CC	CC	Y	CC	CC	CC	CC	CC	CC	CC	TT	CC	CC	CC	CC	CC	CC	CC
AX-158595611	135K array	PolyHighResolution	98.775	0.229	6.64	13.556	3	184	5	53	3	W135_FSBL	1A	29787383	AA	GG	R	AA	AA	AA	AA	AA	---	AA	AA	AA	AA	GG	AA	AA	AA	AA	AA	---	AA	AA	AA	AA	AA	AA	AA	GG	AA	AA	AA	AA	AA	AA	AA
AX-158560675	135K array	OTV	98.775	0.38	4.863	11.274	3	91	2	149	3	W135_DSJT	1A	29976013	GG	AA	R	GG	GG	GG	GG	GG	---	GG	GG	GG	GG	AA	GG	GG	GG	AA	GG	GG	GG	GG	GG	GG	GG	GG	GG	AA	GG	GG	GG	GG	GG	GG	AA
AX-158569531	135K array	PolyHighResolution	99.592	0.145	4.036	9.333	3	208	1	35	1	W135_EFMJ	1A	30011583	AA	GG	R	AA	AA	AA	AA	AA	GG	AA	AA	AA	AA	AA	AA	AA	AA	GG	AA	AA	AA	AA	AA	AA	AA	AA	AA	AA	AA	AA	AA	AA	AA	AA	GG
AX-158595591	135K array	OTV	99.592	0.055	5.59	13.321	3	230	1	13	1	W135_FSAR	1A	30794739	TT	CC	Y	TT	TT	TT	TT	TT	Y	TT	TT	TT	TT	TT	TT	TT	TT	TT	TT	TT	TT	TT	TT	TT	TT	TT	TT	TT	TT	TT	TT	TT	TT	TT	TT
BobWhite_c4499_153	15K array	---	---	---	---	---	---	---	---	---	---	W_15_ADSS	1A	31779240	CC	TT	Y	CC	CC	CC	CC	CC	CC	CC	CC	CC	CC	CC	CC	CC	CC	TT	CC	CC	CC	CC	CC	CC	CC	CC	CC	TT	CC	CC	CC	CC	CC	CC	CC
AX-158595621	135K array	OTV	99.184	0.086	6.298	12.8	3	20	2	221	2	W135_FSBV	1A	31780653	CC	AA	M	CC	CC	CC	CC	CC	M	CC	CC	CC	CC	CC	CC	CC	CC	CC	CC	---	CC	CC	CC	CC	CC	CC	CC	CC	CC	CC	CC	CC	CC	CC	CC
BS00084022_51	15K array	---	---	---	---	---	---	---	---	---	---	W_15_ACMM	1A	31781750	TT	CC	Y	TT	TT	CC	TT	TT	TT	TT	TT	TT	TT	TT	TT	TT	TT	CC	TT	TT	TT	TT	TT	TT	TT	TT	TT	CC	TT	TT	TT	TT	TT	TT	TT
GENE_0002_856	15K array	---	---	---	---	---	---	---	---	---	---	W_15_AGOP	1A	32087536	CC	TT	Y	CC	CC	TT	CC	CC	CC	CC	CC	CC	CC	CC	CC	CC	CC	TT	CC	---	CC	CC	CC	CC	CC	CC	CC	CC	CC	CC	CC	CC	CC	CC	CC
AX-158595629	135K array	PolyHighResolution	99.184	0.218	6.977	14.346	3	187	6	50	2	W135_FSCD	1A	32089220	AA	GG	R	AA	AA	AA	AA	AA	---	AA	AA	AA	AA	AA	AA	AA	AA	AA	AA	AA	AA	AA	AA	AA	AA	AA	AA	GG	AA	AA	AA	AA	AA	AA	AA
AX-158540025	135K array	PolyHighResolution	97.551	0.23	5.189	10.633	3	182	4	53	6	W135_CNVN	1A	32262103	TT	GG	K	TT	TT	TT	TT	TT	---	TT	TT	TT	TT	TT	TT	TT	TT	TT	TT	TT	TT	TT	TT	TT	TT	TT	TT	TT	TT	TT	TT	TT	TT	TT	GG
AX-109959487	135K array	PolyHighResolution	99.184	0.189	7.229	15.321	3	42	8	193	2	W135_ANGB	1A	32291172	GG	AA	R	GG	GG	GG	GG	GG	---	GG	GG	GG	GG	GG	GG	GG	GG	GG	GG	GG	GG	GG	GG	GG	GG	GG	GG	GG	GG	GG	GG	GG	GG	GG	AA
AX-158560701	135K array	PolyHighResolution	98.775	0.246	4.327	8.696	3	181	3	58	3	W135_DSKT	1A	32526928	AA	GG	R	AA	AA	AA	AA	AA	AA	AA	AA	AA	AA	AA	AA	AA	AA	GG	AA	GG	AA	AA	AA	AA	AA	AA	AA	GG	AA	AA	AA	AA	GG	GG	AA
AX-158560703	135K array	PolyHighResolution	99.592	0.242	7.396	16.799	3	55	8	181	1	W135_DSKV	1A	32550658	CC	TT	Y	CC	CC	CC	CC	CC	---	CC	CC	CC	CC	CC	CC	CC	CC	TT	CC	TT	CC	CC	CC	CC	CC	CC	CC	TT	CC	CC	CC	CC	TT	TT	CC
wsnp_Ex_c31983_40709607	15K array	---	---	---	---	---	---	---	---	---	---	W_15_AQZP	1A	32892931	CC	TT	Y	CC	CC	CC	CC	CC	CC	CC	CC	CC	CC	CC	CC	CC	CC	CC	CC	Y	CC	CC	CC	CC	CC	CC	CC	CC	CC	CC	CC	CC	CC	CC	CC
Kukri_c46010_146	15K array	---	---	---	---	---	---	---	---	---	---	W_15_AJJZ	1A	32893506	CC	TT	Y	CC	CC	CC	CC	CC	CC	CC	CC	CC	CC	CC	CC	CC	CC	CC	CC	Y	CC	CC	CC	CC	CC	CC	CC	CC	CC	CC	CC	CC	CC	CC	CC
AX-110393703	135K array	OTV	97.959	0.16	7.992	18.655	3	201	1	38	5	W135_AQCZ	1A	32896242	TT	CC	Y	TT	TT	TT	TT	TT	---	TT	TT	TT	TT	TT	TT	TT	TT	TT	TT	TT	TT	TT	TT	TT	TT	TT	TT	TT	TT	TT	TT	TT	TT	TT	CC
Tdurum_contig50355_269	15K array	---	---	---	---	---	---	---	---	---	---	W_15_AORH	1A	33020906	GG	AA	R	GG	GG	GG	GG	GG	GG	GG	GG	GG	GG	GG	GG	GG	GG	GG	GG	GG	GG	GG	GG	GG	GG	GG	GG	GG	GG	GG	GG	GG	GG	GG	AA
AX-158569577	135K array	PolyHighResolution	98.775	0.163	4.517	10.493	3	38	3	201	3	W135_EFOD	1A	33221106	CC	AA	M	CC	CC	CC	CC	CC	---	CC	CC	CC	CC	CC	CC	CC	CC	CC	CC	CC	CC	CC	CC	CC	CC	CC	CC	CC	CC	CC	CC	CC	CC	CC	AA
AX-111463772	135K array	PolyHighResolution	99.592	0.174	5.208	10.464	3	200	3	41	1	W135_BAEN	1A	33223896	AA	GG	R	AA	AA	AA	AA	AA	---	AA	AA	AA	AA	AA	AA	AA	AA	AA	AA	AA	AA	AA	AA	AA	AA	AA	AA	AA	AA	AA	AA	AA	AA	AA	GG
AX-86163420	135K array	PolyHighResolution	99.184	0.274	4.127	10.097	3	176	1	66	2	W135_HNHJ	1A	33365061	TT	CC	Y	TT	TT	TT	TT	TT	---	TT	TT	TT	TT	TT	TT	TT	TT	TT	TT	TT	TT	TT	TT	TT	TT	TT	TT	TT	TT	TT	TT	TT	TT	TT	CC
AX-110539457	135K array	PolyHighResolution	99.592	0.215	5.324	12.706	3	52	1	191	1	W135_ATEI	1A	33365170	GG	AA	R	GG	GG	GG	GG	GG	GG	GG	GG	GG	GG	GG	GG	GG	GG	GG	GG	GG	GG	GG	GG	GG	GG	GG	GG	GG	GG	GG	GG	GG	GG	GG	GG
Tdurum_contig13946_241	15K array	---	---	---	---	---	---	---	---	---	---	W_15_AOAV	1A	33372421	TT	CC	Y	TT	TT	---	TT	TT	TT	TT	TT	TT	TT	TT	TT	TT	TT	TT	TT	Y	TT	TT	TT	TT	TT	TT	TT	TT	TT	TT	TT	TT	TT	TT	TT
Tdurum_contig13946_329	15K array	---	---	---	---	---	---	---	---	---	---	W_15_AOAW	1A	33372509	TT	CC	Y	TT	TT	TT	TT	TT	TT	TT	TT	TT	TT	TT	TT	TT	TT	TT	TT	Y	TT	TT	TT	TT	TT	TT	TT	TT	TT	TT	TT	TT	TT	TT	TT
Tdurum_contig77289_179	15K array	---	---	---	---	---	---	---	---	---	---	W_15_APDA	1A	33373162	GG	AA	R	GG	GG	AA	GG	GG	GG	GG	GG	GG	GG	GG	GG	GG	GG	GG	GG	R	GG	GG	GG	GG	GG	GG	GG	GG	GG	GG	GG	GG	GG	GG	GG
AX-158540040	135K array	PolyHighResolution	98.775	0.238	4.566	9.434	3	57	1	184	3	W135_CNWC	1A	33374430	GG	TT	K	GG	GG	GG	GG	GG	---	GG	GG	TT	GG	GG	GG	GG	GG	GG	GG	GG	GG	GG	GG	GG	GG	TT	GG	GG	GG	GG	GG	GG	GG	GG	GG
Tdurum_contig29280_216	15K array	---	---	---	---	---	---	---	---	---	---	W_15_AOFR	1A	33375555	GG	TT	K	GG	GG	GG	GG	GG	GG	GG	GG	GG	GG	GG	GG	GG	GG	GG	GG	GG	GG	GG	GG	GG	GG	GG	GG	GG	GG	GG	GG	GG	GG	GG	TT
Kukri_c82555_88	15K array	---	---	---	---	---	---	---	---	---	---	W_15_AJVZ	1A	33375691	TT	GG	K	TT	TT	GG	TT	TT	TT	TT	TT	GG	TT	TT	TT	TT	TT	TT	TT	K	TT	TT	TT	TT	TT	GG	TT	TT	TT	TT	TT	TT	TT	TT	TT
AX-158606029	135K array	PolyHighResolution	99.592	0.127	4.797	9.693	3	211	4	29	1	W135_GHMD	1A	34161910	AA	CC	M	AA	AA	AA	AA	AA	---	AA	AA	CC	AA	AA	AA	AA	AA	AA	AA	AA	AA	AA	AA	AA	AA	CC	AA	AA	AA	AA	AA	AA	AA	AA	CC
AX-158560632	135K array	OTV	99.184	0.123	5.743	12.426	3	212	2	29	2	W135_DSIC	1A	34396573	AA	GG	R	AA	AA	AA	AA	AA	---	AA	AA	GG	AA	AA	AA	AA	AA	AA	AA	AA	AA	AA	AA	AA	AA	GG	AA	AA	AA	AA	AA	AA	AA	AA	---
RAC875_c10090_963	15K array	---	---	---	---	---	---	---	---	---	---	W_15_AKJB	1A	35933865	AA	CC	M	AA	AA	CC	AA	AA	AA	AA	AA	CC	AA	AA	AA	AA	AA	AA	AA	AA	AA	AA	AA	AA	AA	CC	AA	AA	AA	AA	AA	AA	AA	AA	---
Excalibur_c7237_1084	15K array	---	---	---	---	---	---	---	---	---	---	W_15_AGAR	1A	36568416	GG	AA	R	GG	GG	AA	GG	GG	GG	GG	GG	AA	GG	GG	GG	GG	GG	GG	GG	GG	GG	GG	GG	GG	GG	AA	GG	GG	GG	GG	GG	GG	GG	GG	R
AX-158537531	135K array	PolyHighResolution	99.184	0.368	5.927	13.177	3	151	5	87	2	W135_CKDP	1A	37507903	AA	GG	R	AA	GG	AA	GG	AA	---	AA	AA	GG	AA	AA	AA	GG	AA	GG	AA	GG	AA	GG	AA	AA	---	GG	GG	GG	AA	GG	GG	AA	GG	GG	GG
AX-109897617	135K array	PolyHighResolution	99.592	0.346	7.246	15.058	3	83	3	158	1	W135_AMAE	1A	37508227	CC	TT	Y	CC	TT	CC	TT	CC	---	CC	CC	CC	CC	CC	CC	TT	CC	TT	CC	TT	CC	TT	CC	CC	---	CC	TT	TT	CC	TT	TT	CC	TT	TT	TT
AX-86165100	135K array	PolyHighResolution	98.775	0.465	5.472	11.309	3	128	3	111	3	W135_HNKO	1A	38729513	AA	CC	M	CC	CC	CC	CC	CC	---	CC	AA	AA	CC	AA	CC	CC	CC	CC	CC	CC	CC	AA	CC	CC	M	AA	CC	CC	CC	AA	CC	CC	CC	CC	---
wsnp_BE490041A_Ta_2_1	15K array	---	---	---	---	---	---	---	---	---	---	W_15_APRK	1A	38729513	AA	CC	M	AA	CC	AA	CC	CC	CC	CC	CC	AA	CC	AA	CC	CC	CC	CC	CC	M	CC	AA	CC	CC	AA	AA	CC	CC	CC	AA	CC	CC	CC	CC	---
RAC875_c89908_105	15K array	---	---	---	---	---	---	---	---	---	---	W_15_AMCJ	1A	38731840	AA	GG	R	AA	GG	GG	GG	GG	GG	GG	GG	AA	GG	AA	GG	GG	GG	GG	GG	R	GG	AA	GG	GG	AA	AA	GG	GG	GG	AA	GG	GG	GG	GG	R
RAC875_c826_2186	15K array	---	---	---	---	---	---	---	---	---	---	W_15_AMAI	1A	39407460	AA	GG	R	GG	AA	AA	AA	AA	AA	AA	AA	AA	AA	GG	AA	AA	AA	AA	AA	AA	AA	GG	AA	AA	GG	AA	AA	AA	AA	GG	AA	AA	AA	AA	R
TA003773_0807	15K array	---	---	---	---	---	---	---	---	---	---	W_15_ANNB	1A	39407715	GG	TT	K	TT	GG	GG	GG	GG	GG	GG	GG	GG	GG	TT	GG	GG	GG	GG	GG	GG	GG	GG	GG	GG	TT	GG	GG	GG	GG	GG	GG	GG	GG	GG	GG
wsnp_CAP12_c2438_1180601	15K array	---	---	---	---	---	---	---	---	---	---	W_15_APYL	1A	39649660	CC	TT	Y	TT	CC	TT	CC	CC	CC	CC	CC	TT	CC	TT	CC	CC	CC	CC	CC	CC	CC	TT	CC	CC	TT	TT	CC	CC	CC	TT	CC	CC	CC	CC	CC
AX-109457318	135K array	PolyHighResolution	96.735	0.35	6.494	15.392	3	79	8	150	8	W135_AIYY	1A	39869394	CC	TT	Y	CC	CC	CC	CC	CC	---	CC	TT	CC	CC	TT	CC	CC	CC	CC	CC	CC	CC	CC	CC	CC	Y	---	CC	CC	CC	CC	CC	CC	CC	CC	CC
IAAV5652	15K array	---	---	---	---	---	---	---	---	---	---	W_15_AHLT	1A	41709423	AA	GG	R	AA	AA	GG	AA	GG	AA	GG	AA	GG	AA	AA	AA	GG	AA	GG	AA	R	AA	GG	AA	AA	AA	GG	GG	GG	AA	GG	GG	AA	GG	GG	GG
AX-158536830	135K array	PolyHighResolution	98.775	0.494	5.384	10.943	3	116	7	119	3	W135_CJCQ	1A	42111924	GG	AA	R	AA	AA	AA	AA	AA	---	AA	GG	GG	GG	GG	AA	AA	AA	GG	AA	GG	AA	AA	AA	GG	---	GG	AA	GG	AA	AA	AA	AA	GG	GG	AA
AX-89777926	135K array	PolyHighResolution	99.184	0.263	8.06	16.89	3	177	4	62	2	W135_HPQQ	1A	42505121	AA	GG	R	GG	AA	GG	AA	GG	---	GG	AA	AA	AA	AA	GG	AA	GG	AA	GG	AA	GG	AA	GG	AA	AA	AA	AA	AA	GG	AA	AA	GG	AA	AA	AA
AX-110524841	135K array	PolyHighResolution	100	0.235	4.969	10.026	3	186	3	56	0	W135_ASWG	1A	42820403	TT	GG	K	GG	TT	TT	TT	TT	TT	TT	TT	TT	TT	GG	TT	TT	TT	TT	TT	K	TT	GG	GG	TT	---	TT	TT	TT	TT	GG	TT	TT	TT	TT	GG
AX-89504717	135K array	PolyHighResolution	98.775	0.147	4.225	10.101	3	205	3	34	3	W135_HOZQ	1A	45548167	TT	CC	Y	TT	TT	TT	TT	TT	---	TT	TT	CC	TT	TT	TT	TT	TT	TT	TT	---	TT	TT	TT	TT	TT	CC	TT	TT	TT	TT	TT	TT	CC	CC	TT
Tdurum_contig9199_714	15K array	---	---	---	---	---	---	---	---	---	---	W_15_APGL	1A	45796984	GG	AA	R	GG	GG	GG	GG	GG	GG	GG	GG	AA	GG	GG	GG	GG	GG	GG	GG	AA	GG	GG	GG	GG	GG	AA	GG	GG	GG	GG	GG	GG	AA	AA	GG
RFL_Contig3232_1224	15K array	---	---	---	---	---	---	---	---	---	---	W_15_AMSI	1A	45797171	CC	TT	Y	CC	CC	CC	CC	CC	CC	CC	CC	CC	CC	CC	CC	CC	CC	CC	CC	TT	CC	CC	CC	CC	CC	CC	CC	CC	CC	CC	CC	CC	TT	TT	CC
BS00067339_51	15K array	---	---	---	---	---	---	---	---	---	---	W_15_ABXE	1A	46236207	CC	TT	Y	CC	CC	CC	CC	CC	CC	CC	CC	CC	CC	CC	CC	CC	CC	CC	CC	TT	CC	CC	CC	CC	CC	CC	CC	CC	CC	CC	CC	CC	TT	TT	CC
Ra_c27593_460	15K array	---	---	---	---	---	---	---	---	---	---	W_15_ANBV	1A	46238736	AA	CC	M	AA	AA	CC	AA	AA	AA	AA	AA	CC	AA	AA	AA	AA	AA	AA	AA	CC	AA	AA	AA	AA	AA	CC	AA	AA	AA	AA	AA	AA	CC	CC	AA
Excalibur_c12215_352	15K array	---	---	---	---	---	---	---	---	---	---	W_15_AEWD	1A	46239669	GG	AA	R	GG	GG	GG	GG	GG	GG	GG	GG	GG	GG	GG	GG	GG	GG	GG	GG	AA	GG	GG	GG	GG	GG	GG	GG	GG	GG	GG	GG	GG	AA	AA	GG
AX-158560639	135K array	PolyHighResolution	99.592	0.174	6.773	14.092	3	40	5	199	1	W135_DSIJ	1A	47790232	CC	TT	Y	CC	CC	CC	CC	CC	---	CC	CC	CC	CC	CC	CC	CC	CC	CC	CC	TT	CC	CC	CC	CC	CC	CC	CC	CC	CC	CC	CC	CC	TT	TT	CC
Tdurum_contig5008_635	15K array	---	---	---	---	---	---	---	---	---	---	W_15_AORB	1A	47791170	AA	GG	R	AA	AA	AA	AA	AA	AA	AA	AA	AA	AA	AA	AA	AA	AA	AA	AA	GG	AA	AA	AA	AA	AA	AA	AA	AA	AA	AA	AA	AA	GG	GG	AA
Tdurum_contig5008_556	15K array	---	---	---	---	---	---	---	---	---	---	W_15_AORA	1A	47791249	TT	CC	Y	TT	TT	CC	TT	TT	TT	TT	TT	TT	TT	TT	TT	TT	TT	TT	TT	CC	TT	TT	TT	TT	TT	TT	TT	TT	TT	TT	TT	TT	CC	CC	TT
AX-158569382	135K array	PolyHighResolution	98.775	0.165	5.371	11.381	3	37	6	199	3	W135_EFGQ	1A	48705850	GG	AA	R	GG	GG	GG	GG	GG	---	GG	GG	GG	GG	GG	GG	GG	GG	GG	GG	AA	GG	GG	GG	GG	GG	GG	GG	GG	GG	GG	GG	GG	AA	AA	GG
AX-158544686	135K array	PolyHighResolution	99.184	0.169	6.851	14.02	3	199	6	38	2	W135_CUSU	1A	48706586	AA	CC	M	AA	AA	AA	AA	AA	---	AA	AA	AA	AA	AA	AA	AA	AA	AA	AA	CC	AA	AA	AA	AA	AA	AA	AA	AA	AA	AA	AA	AA	CC	CC	AA
Kukri_rep_c107771_588	15K array	---	---	---	---	---	---	---	---	---	---	W_15_AKCZ	1A	48725975	GG	TT	K	GG	GG	GG	GG	GG	GG	GG	GG	GG	GG	GG	GG	GG	GG	GG	GG	TT	GG	GG	GG	GG	GG	GG	GG	GG	GG	GG	GG	GG	TT	TT	GG
AX-112287804	135K array	PolyHighResolution	98.775	0.169	4.191	8.759	3	199	4	39	3	W135_BFHV	1A	48978836	TT	CC	Y	TT	TT	TT	TT	TT	TT	TT	TT	TT	TT	TT	TT	TT	TT	TT	TT	CC	TT	TT	TT	TT	TT	TT	TT	TT	TT	TT	TT	TT	CC	CC	TT
IACX5982	15K array	---	---	---	---	---	---	---	---	---	---	W_15_AHYA	1A	49153543	CC	AA	M	CC	CC	CC	AA	AA	CC	AA	AA	AA	AA	AA	AA	AA	CC	AA	CC	CC	AA	AA	CC	AA	CC	AA	AA	AA	AA	AA	AA	CC	CC	CC	AA
BobWhite_c4646_119	15K array	---	---	---	---	---	---	---	---	---	---	W_15_ADTF	1A	49153584	CC	TT	Y	CC	CC	---	TT	TT	CC	TT	TT	TT	TT	TT	TT	TT	CC	TT	CC	CC	TT	TT	CC	TT	CC	TT	TT	TT	TT	TT	TT	CC	CC	CC	TT
Excalibur_c77035_156	15K array	---	---	---	---	---	---	---	---	---	---	W_15_AGBP	1A	49252860	CC	TT	Y	CC	CC	CC	TT	TT	CC	TT	TT	TT	CC	CC	TT	TT	CC	CC	CC	CC	TT	TT	CC	CC	CC	TT	TT	CC	TT	TT	TT	CC	CC	CC	TT
RAC875_c5544_4156	15K array	---	---	---	---	---	---	---	---	---	---	W_15_ALRA	1A	49287733	GG	AA	R	GG	GG	AA	AA	AA	GG	AA	AA	AA	AA	AA	AA	AA	GG	AA	GG	GG	AA	AA	GG	AA	GG	AA	AA	AA	AA	AA	AA	GG	GG	GG	AA
AX-158560744	135K array	OTV	99.184	0.113	9.48	20.271	3	27	1	215	2	W135_DSMK	1A	49968135	GG	AA	R	GG	GG	GG	GG	GG	---	GG	GG	AA	GG	GG	GG	GG	GG	GG	GG	GG	GG	AA	GG	GG	GG	AA	GG	GG	GG	AA	GG	GG	GG	GG	GG
AX-158560750	135K array	OTV	99.592	0.088	10.649	22.114	3	20	3	221	1	W135_DSMQ	1A	50933465	GG	AA	R	GG	GG	GG	GG	GG	R	GG	GG	AA	GG	GG	GG	GG	GG	GG	GG	GG	GG	AA	GG	GG	GG	AA	GG	GG	GG	AA	GG	GG	GG	GG	GG
AX-109901943	135K array	OTV	100	0.112	9.453	19.528	3	27	1	217	0	W135_AMDC	1A	51707364	GG	AA	R	GG	GG	GG	GG	GG	R	GG	GG	AA	GG	GG	GG	GG	GG	GG	GG	GG	GG	AA	GG	GG	GG	AA	GG	GG	GG	AA	GG	GG	GG	GG	GG
AX-109958744	135K array	PolyHighResolution	99.592	0.109	5.258	12.076	3	26	1	217	1	W135_ANFV	1A	51717855	CC	TT	Y	CC	CC	CC	CC	CC	---	CC	CC	TT	CC	CC	CC	CC	CC	CC	CC	CC	CC	TT	CC	CC	CC	TT	CC	CC	CC	TT	CC	CC	CC	CC	CC
RAC875_c11899_366	15K array	---	---	---	---	---	---	---	---	---	---	W_15_AKLG	1A	58704729	CC	TT	Y	TT	CC	CC	TT	TT	CC	TT	TT	CC	CC	CC	TT	TT	CC	TT	CC	CC	TT	CC	CC	CC	CC	CC	TT	CC	TT	CC	TT	CC	CC	CC	---
AX-111648860	135K array	PolyHighResolution	99.184	0.218	5.963	12.945	3	51	4	188	2	W135_BEDI	1A	65649297	CC	AA	M	AA	AA	CC	AA	AA	---	CC	AA	AA	CC	CC	AA	AA	CC	AA	CC	CC	AA	CC	CC	CC	M	AA	AA	CC	AA	CC	AA	CC	CC	CC	M
AX-109369758	135K array	PolyHighResolution	99.184	0.463	6.803	13.924	3	126	9	108	2	W135_AHHU	1A	68373723	TT	CC	Y	CC	CC	TT	CC	CC	---	CC	CC	CC	TT	TT	CC	CC	TT	CC	TT	TT	CC	TT	TT	TT	CC	CC	CC	TT	CC	TT	CC	CC	CC	CC	CC
BS00074517_51	15K array	---	---	---	---	---	---	---	---	---	---	W_15_ACFM	1A	74443548	CC	AA	M	CC	CC	---	CC	CC	CC	CC	CC	CC	AA	AA	CC	CC	AA	CC	AA	CC	CC	AA	AA	AA	CC	CC	CC	AA	CC	AA	CC	CC	CC	CC	CC
GENE_0410_71	15K array	---	---	---	---	---	---	---	---	---	---	W_15_AGPZ	1A	84129012	CC	AA	M	AA	AA	CC	CC	AA	AA	AA	AA	CC	CC	CC	AA	AA	CC	AA	AA	AA	AA	CC	CC	CC	AA	CC	AA	CC	CC	CC	AA	AA	AA	AA	AA
AX-109918551	135K array	PolyHighResolution	98.775	0.463	6.306	13.123	3	126	8	108	3	W135_AMMY	1A	86564662	AA	GG	R	GG	GG	AA	GG	GG	---	GG	GG	GG	AA	AA	GG	GG	AA	GG	AA	AA	GG	AA	AA	AA	R	GG	GG	AA	GG	AA	GG	GG	GG	GG	GG
AX-158605835	135K array	OTV	100	0.043	5.273	11.768	3	10	1	234	0	W135_GHER	1A	91163755	CC	TT	Y	CC	CC	CC	CC	CC	Y	TT	CC	CC	CC	CC	CC	CC	CC	CC	CC	CC	CC	CC	CC	CC	CC	CC	CC	CC	CC	CC	CC	TT	TT	TT	CC
AX-86167359	135K array	PolyHighResolution	98.367	0.139	11.226	26.542	3	33	1	207	4	W135_HNNN	1A	92567918	CC	TT	Y	TT	TT	CC	TT	TT	---	CC	TT	CC	CC	CC	TT	TT	CC	TT	CC	CC	TT	CC	CC	CC	CC	CC	TT	CC	TT	CC	TT	CC	CC	CC	---
IACX6344	15K array	---	---	---	---	---	---	---	---	---	---	W_15_AHYV	1A	92567918	CC	TT	Y	TT	CC	---	TT	TT	CC	TT	TT	CC	CC	CC	TT	TT	CC	TT	CC	CC	TT	CC	CC	CC	CC	CC	TT	CC	TT	CC	TT	CC	CC	CC	TT
AX-109853902	135K array	PolyHighResolution	99.184	0.459	5.021	11.095	3	128	7	108	2	W135_ALCI	1A	92568142	TT	GG	K	GG	GG	TT	GG	GG	GG	GG	GG	GG	TT	TT	GG	GG	TT	GG	TT	TT	GG	TT	TT	TT	TT	GG	GG	TT	GG	TT	GG	GG	GG	GG	GG
BS00066852_51	15K array	---	---	---	---	---	---	---	---	---	---	W_15_ABWF	1A	94120880	CC	TT	Y	TT	CC	CC	TT	TT	CC	TT	TT	CC	CC	CC	TT	TT	CC	TT	CC	CC	TT	CC	CC	CC	CC	CC	TT	CC	TT	CC	TT	CC	CC	CC	TT
wsnp_BF478737A_Ta_2_1	15K array	---	---	---	---	---	---	---	---	---	---	W_15_APUJ	1A	99017523	CC	AA	M	CC	CC	AA	CC	CC	CC	CC	CC	CC	CC	CC	CC	CC	CC	CC	CC	CC	CC	CC	CC	CC	CC	CC	CC	CC	CC	CC	CC	CC	CC	CC	CC
AX-158540034	135K array	PolyHighResolution	99.184	0.206	7.615	15.867	3	46	8	189	2	W135_CNVW	1A	100273143	CC	TT	Y	CC	CC	TT	CC	TT	---	CC	CC	CC	CC	CC	CC	CC	CC	CC	CC	TT	CC	CC	CC	CC	CC	CC	CC	CC	TT	CC	CC	CC	CC	CC	CC
IAAV7414	15K array	---	---	---	---	---	---	---	---	---	---	W_15_AHPZ	1A	100292729	CC	TT	Y	CC	CC	CC	CC	CC	CC	CC	CC	CC	CC	CC	CC	CC	CC	CC	CC	CC	CC	CC	CC	CC	CC	CC	CC	CC	CC	CC	CC	CC	CC	CC	CC
wsnp_Ex_c14733_22819625	15K array	---	---	---	---	---	---	---	---	---	---	W_15_AQIY	1A	100293004	AA	GG	R	AA	AA	GG	AA	AA	AA	AA	AA	AA	AA	AA	AA	AA	AA	AA	AA	AA	AA	AA	AA	AA	AA	AA	AA	AA	AA	AA	AA	AA	AA	AA	AA
AX-158606019	135K array	PolyHighResolution	99.592	0.072	4.158	10.063	3	226	1	17	1	W135_GHLT	1A	100392740	TT	CC	Y	TT	TT	TT	TT	TT	---	TT	TT	TT	TT	TT	TT	TT	TT	TT	TT	TT	TT	TT	TT	TT	TT	TT	TT	TT	TT	TT	TT	TT	TT	TT	TT
AX-95631971	135K array	PolyHighResolution	100	0.073	6.648	14.302	3	17	2	226	0	W135_HTOG	1A	101763979	CC	AA	M	CC	CC	CC	CC	CC	CC	CC	CC	CC	CC	CC	CC	CC	CC	CC	CC	CC	CC	CC	CC	CC	CC	CC	CC	CC	CC	CC	CC	CC	CC	CC	CC
RAC875_rep_c76047_63	15K array	---	---	---	---	---	---	---	---	---	---	W_15_AMMG	1A	101763979	CC	AA	M	CC	CC	---	CC	CC	CC	CC	CC	CC	CC	CC	CC	CC	CC	CC	CC	CC	CC	CC	CC	CC	CC	CC	CC	CC	CC	CC	CC	CC	CC	CC	CC
AX-110575210	135K array	PolyHighResolution	99.592	0.068	4.761	9.759	3	16	1	227	1	W135_ATUX	1A	102365721	CC	TT	Y	CC	CC	CC	CC	CC	Y	CC	CC	CC	CC	CC	CC	CC	CC	CC	CC	CC	CC	CC	CC	CC	CC	CC	CC	CC	CC	CC	CC	CC	CC	CC	CC
CAP11_c2984_419	15K array	---	---	---	---	---	---	---	---	---	---	W_15_AEDP	1A	102370423	AA	GG	R	AA	AA	AA	AA	AA	AA	AA	AA	AA	AA	AA	AA	AA	AA	AA	AA	AA	AA	AA	AA	AA	AA	AA	AA	AA	AA	AA	AA	AA	AA	AA	AA
wsnp_Ex_c48375_53299028	15K array	---	---	---	---	---	---	---	---	---	---	W_15_ARHE	1A	102372111	TT	CC	Y	TT	TT	TT	TT	TT	TT	TT	TT	TT	TT	TT	TT	TT	TT	TT	TT	TT	TT	TT	TT	TT	TT	TT	TT	TT	TT	TT	TT	TT	TT	TT	TT
wsnp_Ex_c18662_27538313	15K array	---	---	---	---	---	---	---	---	---	---	W_15_AQNE	1A	104937423	CC	TT	Y	CC	CC	---	CC	CC	CC	CC	CC	CC	CC	CC	CC	CC	CC	CC	CC	CC	CC	CC	CC	CC	CC	CC	CC	CC	CC	CC	CC	CC	CC	CC	CC
wsnp_Ex_c44498_50537128	15K array	---	---	---	---	---	---	---	---	---	---	W_15_ARFP	1A	105905641	GG	AA	R	GG	GG	GG	GG	GG	GG	GG	GG	GG	GG	GG	GG	GG	GG	GG	GG	GG	GG	GG	GG	GG	GG	GG	GG	GG	GG	GG	GG	GG	GG	GG	GG
Ku_c2449_578	15K array	---	---	---	---	---	---	---	---	---	---	W_15_AIIG	1A	108076867	AA	GG	R	AA	AA	AA	AA	AA	AA	AA	AA	AA	AA	AA	AA	AA	AA	AA	AA	AA	AA	AA	AA	AA	AA	AA	AA	AA	AA	AA	AA	AA	AA	AA	AA
RAC875_c2202_1097	15K array	---	---	---	---	---	---	---	---	---	---	W_15_AKVL	1A	108078238	GG	AA	R	GG	GG	GG	GG	GG	GG	GG	GG	GG	GG	GG	GG	GG	GG	GG	GG	GG	GG	GG	GG	GG	GG	GG	GG	GG	GG	GG	GG	GG	GG	GG	GG
Kukri_c12000_1447	15K array	---	---	---	---	---	---	---	---	---	---	W_15_AIPB	1A	108765555	AA	GG	R	AA	AA	GG	R	AA	AA	AA	AA	AA	AA	AA	AA	AA	AA	R	AA	AA	AA	AA	AA	AA	R	AA	AA	AA	AA	R	AA	R	AA	AA	AA
AX-109441900	135K array	PolyHighResolution	99.184	0.08	5.288	11.974	3	19	1	223	2	W135_AIRY	1A	110074197	GG	AA	R	GG	GG	GG	GG	GG	---	GG	GG	GG	GG	GG	GG	GG	GG	GG	GG	GG	GG	GG	GG	GG	GG	GG	GG	GG	GG	GG	GG	GG	GG	GG	GG
wsnp_Ku_rep_c68419_67400635	15K array	---	---	---	---	---	---	---	---	---	---	W_15_ASVU	1A	112036479	GG	AA	R	GG	GG	AA	GG	GG	GG	GG	GG	GG	GG	GG	GG	GG	GG	GG	GG	GG	GG	GG	GG	GG	GG	GG	GG	GG	GG	GG	GG	GG	GG	GG	GG
Ex_c801_820	15K array	---	---	---	---	---	---	---	---	---	---	W_15_AETS	1A	112827114	TT	CC	Y	TT	TT	---	TT	TT	TT	TT	TT	TT	TT	TT	TT	TT	TT	TT	TT	TT	TT	TT	TT	TT	TT	TT	TT	TT	TT	TT	TT	TT	TT	TT	TT
Ex_c801_555	15K array	---	---	---	---	---	---	---	---	---	---	W_15_AETR	1A	112827379	CC	TT	Y	CC	CC	CC	CC	CC	CC	CC	CC	CC	CC	CC	CC	CC	CC	CC	CC	CC	CC	CC	CC	CC	CC	CC	CC	CC	CC	CC	CC	CC	CC	CC	CC
AX-158595602	135K array	PolyHighResolution	99.592	0.078	4.913	10.482	3	18	2	224	1	W135_FSBC	1A	113251095	GG	AA	R	GG	GG	GG	GG	GG	---	GG	GG	GG	GG	GG	GG	GG	GG	GG	GG	GG	GG	GG	GG	GG	GG	GG	GG	GG	GG	GG	GG	GG	GG	GG	GG
AX-158605973	135K array	PolyHighResolution	99.592	0.074	7.319	17.203	3	17	2	225	1	W135_GHJZ	1A	113695773	CC	AA	M	CC	CC	CC	CC	CC	---	CC	CC	CC	CC	CC	CC	CC	CC	CC	CC	CC	CC	CC	CC	CC	CC	CC	CC	CC	CC	CC	CC	CC	CC	CC	CC
AX-158569474	135K array	PolyHighResolution	99.184	0.08	4.718	10.369	3	223	1	19	2	W135_EFKE	1A	113696123	TT	CC	Y	TT	TT	TT	TT	TT	---	TT	TT	TT	TT	TT	TT	TT	TT	TT	TT	TT	TT	TT	TT	TT	TT	TT	TT	TT	TT	TT	TT	TT	TT	TT	TT
BS00087437_51	15K array	---	---	---	---	---	---	---	---	---	---	W_15_ACOI	1A	113860349	CC	TT	Y	TT	CC	CC	TT	TT	TT	TT	TT	CC	CC	CC	TT	TT	CC	TT	CC	TT	TT	CC	CC	CC	CC	CC	TT	CC	TT	CC	TT	CC	CC	CC	TT
wsnp_Ra_c20126_29372577	15K array	---	---	---	---	---	---	---	---	---	---	W_15_ATBQ	1A	114062296	TT	CC	Y	TT	TT	TT	CC	TT	CC	TT	TT	TT	TT	TT	TT	TT	TT	TT	TT	CC	TT	TT	TT	TT	TT	TT	TT	TT	CC	TT	TT	TT	TT	TT	TT
IAAV2342	15K array	---	---	---	---	---	---	---	---	---	---	W_15_AHET	1A	115359214	AA	CC	M	AA	AA	AA	AA	AA	AA	AA	AA	AA	AA	AA	AA	AA	AA	AA	AA	AA	AA	AA	AA	AA	AA	AA	AA	AA	AA	AA	AA	AA	AA	AA	AA
AX-158605963	135K array	PolyHighResolution	100	0.069	4.053	10.171	3	16	2	227	0	W135_GHJP	1A	117248881	GG	AA	R	GG	GG	GG	GG	GG	GG	GG	GG	GG	GG	GG	GG	GG	GG	GG	GG	GG	GG	GG	GG	GG	GG	GG	GG	GG	GG	GG	GG	GG	GG	GG	GG
BS00028874_51	15K array	---	---	---	---	---	---	---	---	---	---	W_15_AAVK	1A	117808277	CC	TT	Y	CC	CC	TT	CC	CC	CC	CC	CC	CC	CC	CC	CC	CC	CC	CC	CC	CC	CC	CC	CC	CC	CC	CC	CC	CC	CC	CC	CC	CC	CC	CC	CC
BS00048117_51	15K array	---	---	---	---	---	---	---	---	---	---	W_15_ABGI	1A	118290157	TT	CC	Y	TT	TT	---	TT	TT	TT	TT	TT	TT	TT	TT	TT	TT	TT	TT	TT	TT	TT	TT	TT	TT	TT	TT	TT	TT	TT	TT	TT	TT	TT	TT	TT
AX-110562572	135K array	PolyHighResolution	99.592	0.076	5.348	13.788	3	18	1	225	1	W135_ATPI	1A	119496744	GG	AA	R	GG	GG	GG	GG	GG	---	GG	GG	GG	GG	GG	GG	GG	GG	GG	GG	GG	GG	GG	GG	GG	GG	GG	GG	GG	GG	GG	GG	GG	GG	GG	GG
BS00010287_51	15K array	---	---	---	---	---	---	---	---	---	---	W_15_AAEG	1A	120010843	TT	GG	K	TT	TT	GG	TT	TT	TT	TT	TT	TT	TT	TT	TT	TT	TT	TT	TT	TT	TT	TT	TT	TT	TT	TT	TT	TT	TT	TT	TT	TT	TT	TT	TT
Kukri_rep_c101022_1595	15K array	---	---	---	---	---	---	---	---	---	---	W_15_AJZO	1A	121740753	TT	CC	Y	TT	TT	CC	TT	TT	TT	TT	TT	CC	CC	CC	TT	TT	CC	TT	CC	TT	TT	CC	CC	CC	CC	CC	TT	CC	TT	CC	TT	TT	TT	TT	TT
AX-111014967	135K array	PolyHighResolution	99.184	0.086	6.735	15.789	3	20	2	221	2	W135_AXAF	1A	125151717	GG	AA	R	GG	GG	GG	GG	GG	---	GG	GG	GG	GG	GG	GG	GG	GG	GG	GG	GG	GG	GG	GG	GG	GG	GG	GG	GG	GG	GG	GG	GG	GG	GG	GG
AX-158540033	135K array	PolyHighResolution	100	0.204	5.082	10.253	3	46	8	191	0	W135_CNVV	1A	126516072	CC	AA	M	CC	CC	AA	CC	AA	CC	CC	CC	CC	CC	CC	CC	CC	CC	CC	CC	AA	CC	CC	CC	CC	CC	CC	CC	CC	AA	CC	CC	CC	CC	CC	CC
AX-158569453	135K array	PolyHighResolution	99.184	0.074	4.708	10.888	3	17	2	224	2	W135_EFJJ	1A	129394387	CC	AA	M	CC	CC	CC	CC	CC	AA	CC	CC	CC	CC	CC	CC	CC	CC	CC	CC	CC	CC	CC	CC	CC	CC	CC	CC	CC	CC	CC	CC	CC	CC	CC	CC
AX-110922161	135K array	OTV	99.184	0.08	6.968	16.816	3	19	1	223	2	W135_AUZM	1A	130151458	CC	AA	M	CC	CC	CC	CC	CC	---	CC	CC	CC	CC	CC	CC	CC	CC	CC	CC	CC	CC	CC	CC	CC	CC	CC	CC	CC	CC	CC	CC	CC	CC	CC	CC
wsnp_Ex_c28165_37310070	15K array	---	---	---	---	---	---	---	---	---	---	W_15_AQWU	1A	131964716	TT	CC	Y	TT	TT	TT	TT	TT	TT	TT	TT	TT	TT	TT	TT	TT	TT	TT	TT	TT	TT	TT	TT	TT	TT	TT	TT	TT	TT	TT	TT	TT	TT	TT	TT
wsnp_Ex_c11374_18361760	15K array	---	---	---	---	---	---	---	---	---	---	W_15_AQDQ	1A	132482055	CC	AA	M	CC	CC	CC	CC	CC	CC	CC	CC	CC	CC	CC	CC	CC	CC	CC	CC	CC	CC	CC	CC	CC	CC	CC	CC	CC	CC	CC	CC	CC	CC	CC	CC
wsnp_Ku_c3468_6420199	15K array	---	---	---	---	---	---	---	---	---	---	W_15_ASQA	1A	132485826	TT	CC	Y	TT	TT	---	TT	TT	TT	TT	TT	TT	TT	TT	TT	TT	TT	TT	TT	TT	TT	TT	TT	TT	TT	TT	TT	TT	TT	TT	TT	TT	TT	TT	TT
RAC875_c21620_1359	15K array	---	---	---	---	---	---	---	---	---	---	W_15_AKVC	1A	132784415	AA	GG	R	AA	AA	---	AA	AA	AA	AA	AA	AA	AA	AA	AA	AA	AA	AA	AA	AA	AA	AA	AA	AA	AA	AA	AA	AA	AA	AA	AA	AA	AA	AA	AA
wsnp_Ex_rep_c68183_66958099	15K array	---	---	---	---	---	---	---	---	---	---	W_15_ASAO	1A	132785472	AA	GG	R	AA	AA	GG	AA	AA	AA	AA	AA	AA	AA	AA	AA	AA	AA	AA	AA	AA	AA	AA	AA	AA	AA	AA	AA	AA	AA	AA	AA	AA	AA	AA	AA
AX-109828513	135K array	PolyHighResolution	99.184	0.062	5.989	13.042	3	14	2	227	2	W135_AKOM	1A	133126310	CC	TT	Y	CC	CC	CC	CC	CC	---	CC	CC	CC	CC	CC	CC	CC	CC	CC	CC	CC	CC	CC	CC	CC	CC	CC	CC	CC	CC	CC	CC	CC	CC	CC	CC
Ex_c23451_720	15K array	---	---	---	---	---	---	---	---	---	---	W_15_AERA	1A	134956682	GG	AA	R	GG	GG	---	GG	GG	GG	GG	GG	GG	GG	GG	GG	GG	GG	GG	GG	GG	GG	GG	GG	GG	GG	GG	GG	GG	GG	GG	GG	GG	GG	GG	GG
wsnp_Ku_rep_c104517_90964418	15K array	---	---	---	---	---	---	---	---	---	---	W_15_ASVP	1A	135509453	AA	GG	R	AA	AA	GG	AA	AA	AA	AA	AA	AA	AA	AA	AA	AA	AA	AA	AA	AA	AA	AA	AA	AA	AA	AA	AA	AA	AA	AA	AA	AA	AA	AA	AA
wsnp_Ra_c7847_13421750	15K array	---	---	---	---	---	---	---	---	---	---	W_15_ATFB	1A	135517338	AA	GG	R	AA	AA	GG	AA	AA	AA	AA	AA	AA	AA	AA	AA	AA	AA	AA	AA	AA	AA	AA	AA	AA	AA	AA	AA	AA	AA	AA	AA	AA	AA	AA	AA
wsnp_Ex_rep_c66318_64485410	15K array	---	---	---	---	---	---	---	---	---	---	W_15_ARWY	1A	135968946	GG	AA	R	GG	GG	GG	GG	GG	GG	GG	GG	GG	GG	GG	GG	GG	GG	GG	GG	GG	GG	GG	GG	GG	GG	GG	GG	GG	GG	GG	GG	GG	GG	GG	GG
wsnp_Ex_rep_c105244_89727666	15K array	---	---	---	---	---	---	---	---	---	---	W_15_ARVX	1A	136959421	GG	AA	R	GG	GG	GG	GG	GG	GG	GG	GG	GG	GG	GG	GG	GG	GG	GG	GG	GG	GG	GG	GG	GG	GG	GG	GG	GG	GG	GG	GG	GG	GG	GG	GG
AX-158605965	135K array	PolyHighResolution	99.184	0.072	4.227	11.078	3	17	1	225	2	W135_GHJR	1A	137871775	GG	TT	K	GG	GG	GG	GG	GG	---	GG	GG	GG	GG	GG	GG	GG	GG	GG	GG	GG	GG	GG	GG	GG	GG	GG	GG	GG	GG	GG	GG	GG	GG	GG	GG
BS00030644_51	15K array	---	---	---	---	---	---	---	---	---	---	W_15_AAWM	1A	138228854	TT	CC	Y	TT	TT	TT	TT	TT	TT	TT	TT	TT	TT	TT	TT	TT	TT	TT	TT	TT	TT	TT	TT	TT	TT	TT	TT	TT	TT	TT	TT	TT	TT	TT	TT
AX-158606041	135K array	PolyHighResolution	99.592	0.074	5.815	14.707	3	16	4	224	1	W135_GHMP	1A	143161580	GG	AA	R	GG	GG	GG	GG	GG	---	GG	GG	GG	GG	GG	GG	GG	GG	GG	GG	GG	GG	GG	GG	GG	GG	GG	GG	GG	GG	GG	GG	GG	GG	GG	GG
Excalibur_c64855_328	15K array	---	---	---	---	---	---	---	---	---	---	W_15_AFYT	1A	143270511	CC	TT	Y	CC	CC	CC	CC	CC	CC	CC	CC	CC	CC	CC	CC	CC	CC	CC	CC	CC	CC	CC	CC	CC	CC	CC	CC	CC	CC	CC	CC	CC	CC	CC	CC
AX-111615515	135K array	OTV	99.184	0.076	6.209	15.498	3	18	1	224	2	W135_BDMC	1A	145200003	CC	TT	Y	CC	CC	CC	CC	CC	---	CC	CC	CC	CC	CC	CC	CC	CC	CC	CC	CC	CC	CC	CC	CC	CC	CC	CC	CC	CC	CC	CC	CC	CC	CC	CC
AX-158605988	135K array	PolyHighResolution	97.959	0.065	4.1	9.53	3	15	1	224	5	W135_GHKO	1A	147345020	GG	AA	R	GG	GG	GG	GG	GG	GG	GG	GG	GG	GG	GG	GG	GG	GG	GG	GG	GG	GG	GG	GG	GG	GG	GG	GG	GG	GG	GG	GG	GG	GG	GG	GG
AX-158595601	135K array	PolyHighResolution	99.184	0.076	5.756	14.091	3	17	3	223	2	W135_FSBB	1A	148608780	GG	AA	R	GG	GG	GG	GG	GG	---	GG	GG	GG	GG	GG	GG	GG	GG	GG	GG	GG	GG	GG	GG	GG	GG	GG	GG	GG	GG	GG	GG	GG	GG	GG	GG
AX-158569467	135K array	PolyHighResolution	98.775	0.079	8.848	17.897	3	222	2	18	3	W135_EFJX	1A	149354049	AA	GG	R	AA	AA	AA	AA	AA	---	AA	AA	AA	AA	AA	AA	AA	AA	AA	AA	AA	AA	AA	AA	AA	AA	AA	AA	AA	AA	AA	AA	AA	AA	AA	AA
AX-158544711	135K array	PolyHighResolution	98.367	0.071	4.006	9.65	3	16	2	223	4	W135_CUTT	1A	150860124	GG	TT	K	GG	GG	GG	GG	GG	---	GG	GG	GG	GG	GG	GG	GG	GG	GG	GG	GG	GG	GG	GG	GG	GG	GG	GG	GG	GG	GG	GG	GG	GG	GG	GG
BS00003813_51	15K array	---	---	---	---	---	---	---	---	---	---	W_15_AABM	1A	150894884	CC	TT	Y	CC	CC	TT	CC	CC	CC	CC	CC	CC	CC	CC	CC	CC	CC	CC	CC	CC	CC	CC	CC	CC	CC	CC	CC	CC	CC	CC	CC	CC	CC	CC	CC
AX-109460860	135K array	OTV	99.184	0.072	8.6	19.108	3	17	1	225	2	W135_AJAS	1A	151872882	GG	TT	K	GG	GG	GG	GG	GG	---	GG	GG	GG	GG	GG	GG	GG	GG	GG	GG	GG	GG	GG	GG	GG	GG	GG	GG	GG	GG	GG	GG	GG	GG	GG	GG
AX-158556680	135K array	PolyHighResolution	99.592	0.393	6.103	13.626	3	92	8	144	1	W135_DMMC	1A	152407540	GG	AA	R	GG	GG	GG	GG	GG	---	AA	GG	AA	AA	AA	GG	GG	AA	GG	AA	GG	GG	AA	AA	AA	AA	AA	GG	AA	GG	AA	GG	AA	GG	GG	GG
AX-111467791	135K array	OTV	99.184	0.084	6.784	14.043	3	222	1	20	2	W135_BAGV	1A	152408535	TT	CC	Y	TT	TT	TT	TT	TT	---	TT	TT	TT	TT	TT	TT	TT	TT	TT	TT	TT	TT	TT	TT	TT	TT	TT	TT	TT	TT	TT	TT	TT	TT	TT	TT
AX-108974952	135K array	PolyHighResolution	99.184	0.074	4.767	14.114	3	224	2	17	2	W135_AFAD	1A	154008330	AA	CC	M	AA	AA	AA	AA	AA	---	AA	AA	AA	AA	AA	AA	AA	AA	AA	AA	AA	AA	AA	AA	AA	AA	AA	AA	AA	AA	AA	AA	AA	AA	AA	AA
AX-158544706	135K array	PolyHighResolution	99.592	0.08	5.579	14.238	3	224	1	19	1	W135_CUTO	1A	154574515	AA	CC	M	AA	AA	AA	AA	AA	---	AA	AA	AA	AA	AA	AA	AA	AA	AA	AA	AA	AA	AA	AA	AA	AA	AA	AA	AA	AA	AA	AA	AA	AA	AA	AA
AX-110924520	135K array	PolyHighResolution	100	0.073	6.084	13.004	3	17	2	226	0	W135_AVBC	1A	154577538	GG	AA	R	GG	GG	GG	GG	GG	---	GG	GG	GG	GG	GG	GG	GG	GG	GG	GG	GG	GG	GG	GG	GG	GG	GG	GG	GG	GG	GG	GG	GG	GG	GG	GG
Ex_c2389_1634	15K array	---	---	---	---	---	---	---	---	---	---	W_15_AERB	1A	155080716	GG	TT	K	GG	GG	GG	GG	GG	GG	GG	GG	GG	GG	GG	GG	GG	GG	GG	GG	GG	GG	GG	GG	GG	GG	GG	GG	GG	GG	GG	GG	GG	GG	GG	GG
AX-158569491	135K array	PolyHighResolution	99.184	0.078	7.083	16.579	3	223	2	18	2	W135_EFKV	1A	155139540	TT	CC	Y	TT	TT	TT	TT	TT	CC	TT	TT	TT	TT	TT	TT	TT	TT	TT	TT	TT	TT	TT	TT	TT	TT	TT	TT	TT	TT	TT	TT	TT	TT	TT	TT
Excalibur_c6255_1119	15K array	---	---	---	---	---	---	---	---	---	---	W_15_AFXT	1A	155693869	CC	TT	Y	CC	CC	CC	CC	CC	CC	CC	CC	CC	CC	CC	CC	CC	CC	CC	CC	CC	CC	CC	CC	CC	CC	CC	CC	CC	CC	CC	CC	CC	CC	CC	CC
AX-158555559	135K array	PolyHighResolution	99.592	0.449	7.004	16.806	3	107	5	132	1	W135_DKUZ	1A	159173047	CC	AA	M	AA	AA	AA	AA	AA	---	CC	AA	CC	CC	CC	AA	AA	CC	AA	CC	AA	AA	CC	CC	CC	CC	CC	AA	CC	AA	CC	AA	CC	CC	CC	AA
AX-158544714	135K array	PolyHighResolution	100	0.084	5.049	11.065	3	223	3	19	0	W135_CUTW	1A	163383023	TT	CC	Y	TT	TT	TT	TT	TT	CC	TT	TT	TT	TT	TT	TT	TT	TT	TT	TT	TT	TT	TT	TT	TT	TT	TT	TT	TT	TT	TT	TT	TT	TT	TT	TT
AX-158569450	135K array	PolyHighResolution	99.592	0.072	4.089	11.527	3	226	1	17	1	W135_EFJG	1A	166322019	TT	CC	Y	TT	TT	TT	TT	TT	TT	TT	TT	TT	TT	TT	TT	TT	TT	TT	TT	TT	TT	TT	TT	TT	TT	TT	TT	TT	TT	TT	TT	TT	TT	TT	TT
AX-158569507	135K array	PolyHighResolution	98.367	0.071	7.947	18.673	3	16	2	223	4	W135_EFLL	1A	168549702	GG	AA	R	GG	GG	GG	GG	GG	---	GG	GG	GG	GG	GG	GG	GG	GG	GG	GG	GG	GG	GG	GG	GG	GG	GG	GG	GG	GG	GG	GG	GG	GG	GG	GG
AX-158569485	135K array	PolyHighResolution	99.592	0.078	4.078	8.231	3	18	2	224	1	W135_EFKP	1A	168568982	CC	TT	Y	CC	CC	CC	CC	CC	TT	CC	CC	CC	CC	CC	CC	CC	CC	CC	CC	CC	CC	CC	CC	CC	CC	CC	CC	CC	CC	CC	CC	CC	CC	CC	CC
AX-158605981	135K array	PolyHighResolution	99.592	0.074	6.376	13.974	3	17	2	225	1	W135_GHKH	1A	169297402	CC	TT	Y	CC	CC	CC	CC	CC	---	CC	CC	CC	CC	CC	CC	CC	CC	CC	CC	CC	CC	CC	CC	CC	CC	CC	CC	CC	CC	CC	CC	CC	CC	CC	CC
AX-158569513	135K array	PolyHighResolution	99.184	0.076	5.906	14.435	3	223	3	17	2	W135_EFLR	1A	170271569	AA	GG	R	AA	AA	AA	AA	AA	---	AA	AA	AA	AA	AA	AA	AA	AA	AA	AA	AA	AA	AA	AA	AA	AA	AA	AA	AA	AA	AA	AA	AA	AA	AA	AA
AX-158565578	135K array	PolyHighResolution	98.775	0.269	5.781	12.396	3	174	6	62	3	W135_DZQI	1A	170429700	TT	CC	Y	CC	TT	CC	CC	CC	TT	Y	TT	CC	TT	TT	CC	TT	CC	TT	TT	Y	CC	TT	CC	TT	CC	CC	TT	TT	TT	Y	TT	TT	CC	TT	TT
AX-158537503	135K array	PolyHighResolution	98.775	0.076	5.223	12.548	3	223	1	18	3	W135_CKCN	1A	171020229	AA	GG	R	AA	AA	AA	AA	AA	---	AA	AA	AA	AA	AA	AA	AA	AA	AA	AA	AA	AA	AA	AA	AA	AA	AA	AA	AA	AA	AA	AA	AA	AA	AA	AA
AX-158569501	135K array	PolyHighResolution	99.184	0.078	5.177	10.838	3	17	4	222	2	W135_EFLF	1A	176413619	CC	AA	M	CC	CC	CC	CC	CC	---	CC	CC	CC	CC	CC	CC	CC	CC	CC	CC	M	CC	CC	CC	CC	CC	CC	CC	CC	CC	CC	CC	CC	CC	CC	CC
AX-111002754	135K array	PolyHighResolution	99.184	0.074	4.714	10.581	3	17	2	224	2	W135_AWTE	1A	176452480	CC	AA	M	CC	CC	CC	CC	CC	M	CC	CC	CC	CC	CC	CC	CC	CC	CC	CC	CC	CC	CC	CC	CC	CC	CC	CC	CC	CC	CC	CC	CC	CC	CC	CC
Kukri_c23382_1431	15K array	---	---	---	---	---	---	---	---	---	---	W_15_AIVQ	1A	176457991	AA	GG	R	AA	AA	GG	AA	AA	AA	AA	AA	AA	AA	AA	AA	AA	AA	AA	AA	AA	AA	AA	AA	AA	AA	AA	AA	AA	AA	AA	AA	AA	AA	AA	AA
AX-112288580	135K array	OTV	99.592	0.074	5.994	12.942	3	17	2	225	1	W135_BFIK	1A	177482585	CC	TT	Y	CC	CC	CC	CC	CC	Y	CC	CC	CC	CC	CC	CC	CC	CC	CC	CC	CC	CC	CC	CC	CC	CC	CC	CC	CC	CC	CC	CC	CC	CC	CC	CC
AX-108891834	135K array	PolyHighResolution	99.184	0.08	4.21	9.359	3	222	3	18	2	W135_ADOD	1A	181767032	AA	GG	R	AA	AA	AA	AA	AA	---	AA	AA	AA	AA	AA	AA	AA	AA	AA	AA	AA	AA	AA	AA	AA	AA	AA	AA	AA	AA	AA	AA	AA	AA	AA	AA
IAAV5756	15K array	---	---	---	---	---	---	---	---	---	---	W_15_AHMC	1A	182069450	TT	GG	K	TT	TT	TT	TT	TT	TT	TT	TT	TT	TT	TT	TT	TT	TT	TT	TT	TT	TT	TT	TT	TT	TT	TT	TT	TT	TT	TT	TT	TT	TT	TT	TT
AX-89347902	135K array	PolyHighResolution	100	0.21	5.889	15.971	3	50	3	192	0	W135_HONM	1A	182071251	CC	TT	Y	TT	TT	CC	TT	CC	CC	CC	TT	CC	CC	CC	TT	TT	CC	TT	CC	CC	TT	CC	CC	CC	CC	CC	TT	CC	CC	CC	TT	CC	CC	CC	TT
wsnp_Ex_rep_c70593_69508988	15K array	---	---	---	---	---	---	---	---	---	---	W_15_ASCI	1A	185144849	CC	TT	Y	CC	CC	TT	TT	CC	CC	CC	CC	CC	CC	CC	CC	CC	CC	TT	CC	CC	CC	CC	CC	CC	TT	CC	CC	CC	CC	TT	CC	TT	CC	CC	CC
AX-158606001	135K array	PolyHighResolution	99.592	0.074	5.571	15.702	3	17	2	225	1	W135_GHLB	1A	186721565	CC	TT	Y	CC	CC	CC	CC	CC	CC	CC	CC	CC	CC	CC	CC	CC	CC	CC	CC	CC	CC	CC	CC	CC	CC	CC	CC	CC	CC	CC	CC	CC	CC	CC	CC
AX-158569490	135K array	PolyHighResolution	98.775	0.076	4.354	10.367	3	223	1	18	3	W135_EFKU	1A	188132002	TT	CC	Y	TT	TT	TT	TT	TT	CC	TT	TT	TT	TT	TT	TT	TT	TT	TT	TT	TT	TT	TT	TT	TT	TT	TT	TT	TT	TT	TT	TT	TT	TT	TT	TT
wsnp_Ex_rep_c67763_66441222	15K array	---	---	---	---	---	---	---	---	---	---	W_15_ARZW	1A	189716481	GG	AA	R	GG	GG	GG	GG	GG	GG	GG	GG	GG	GG	GG	GG	GG	GG	GG	GG	GG	GG	GG	GG	GG	GG	GG	GG	GG	GG	GG	GG	GG	GG	GG	GG
AX-158569484	135K array	PolyHighResolution	99.592	0.082	4.345	9.689	3	223	2	19	1	W135_EFKO	1A	194068595	AA	GG	R	AA	AA	AA	AA	AA	GG	AA	AA	AA	AA	AA	AA	AA	AA	AA	AA	AA	AA	AA	AA	AA	AA	AA	AA	AA	AA	AA	AA	AA	AA	AA	AA
wsnp_Ex_c17684_26426672	15K array	---	---	---	---	---	---	---	---	---	---	W_15_AQMF	1A	201746460	CC	TT	Y	CC	CC	TT	CC	CC	CC	CC	CC	CC	CC	CC	CC	CC	CC	CC	CC	CC	CC	CC	CC	CC	CC	CC	CC	CC	CC	CC	CC	CC	CC	CC	CC
AX-158569495	135K array	PolyHighResolution	99.592	0.074	6.65	14.106	3	225	2	17	1	W135_EFKZ	1A	202090057	TT	CC	Y	TT	TT	TT	TT	TT	Y	TT	TT	TT	TT	TT	TT	TT	TT	TT	TT	TT	TT	TT	TT	TT	TT	TT	TT	TT	TT	TT	TT	TT	TT	TT	TT
AX-158569476	135K array	PolyHighResolution	99.592	0.074	4.025	11.362	3	224	4	16	1	W135_EFKG	1A	202091476	AA	GG	R	AA	AA	AA	AA	AA	---	AA	AA	AA	AA	AA	AA	AA	AA	AA	AA	AA	AA	AA	AA	AA	AA	AA	AA	AA	AA	AA	AA	AA	AA	AA	AA
wsnp_Ex_c10595_17291999	15K array	---	---	---	---	---	---	---	---	---	---	W_15_AQBU	1A	203324240	AA	GG	R	AA	AA	AA	GG	AA	GG	AA	AA	AA	AA	AA	AA	AA	AA	AA	AA	GG	AA	AA	AA	AA	AA	AA	AA	AA	GG	AA	AA	AA	AA	AA	AA
wsnp_Ex_c591_1177097	15K array	---	---	---	---	---	---	---	---	---	---	W_15_ARMF	1A	203324412	CC	TT	Y	CC	CC	TT	CC	CC	CC	CC	CC	CC	CC	CC	CC	CC	CC	CC	CC	CC	CC	CC	CC	CC	CC	CC	CC	CC	CC	CC	CC	CC	CC	CC	CC
wsnp_Ex_c15852_24239968	15K array	---	---	---	---	---	---	---	---	---	---	W_15_AQKH	1A	203807504	GG	AA	R	GG	GG	AA	GG	GG	GG	GG	GG	GG	GG	GG	GG	GG	GG	GG	GG	GG	GG	GG	GG	GG	GG	GG	GG	GG	GG	GG	GG	GG	GG	GG	GG
Kukri_rep_c81206_235	15K array	---	---	---	---	---	---	---	---	---	---	W_15_AKHP	1A	208681974	AA	GG	R	AA	AA	GG	AA	AA	AA	AA	AA	AA	AA	AA	AA	AA	AA	AA	AA	AA	AA	AA	AA	AA	AA	AA	AA	AA	AA	AA	AA	AA	AA	AA	AA
wsnp_Ex_c13783_21613564	15K array	---	---	---	---	---	---	---	---	---	---	W_15_AQHM	1A	208913404	CC	TT	Y	CC	CC	TT	CC	CC	CC	CC	CC	CC	CC	CC	CC	CC	CC	CC	CC	CC	CC	CC	CC	CC	CC	CC	CC	CC	CC	CC	CC	CC	CC	CC	CC
RAC875_c53095_51	15K array	---	---	---	---	---	---	---	---	---	---	W_15_ALPX	1A	209353855	AA	GG	R	AA	AA	GG	AA	AA	AA	AA	AA	AA	AA	AA	AA	AA	AA	AA	AA	AA	AA	AA	AA	AA	AA	AA	AA	AA	AA	AA	AA	AA	AA	AA	AA
RAC875_c19509_174	15K array	---	---	---	---	---	---	---	---	---	---	W_15_AKTP	1A	212022218	AA	GG	R	AA	AA	GG	AA	AA	AA	AA	AA	AA	AA	AA	AA	AA	AA	AA	AA	AA	AA	AA	AA	AA	AA	AA	AA	AA	AA	AA	AA	AA	GG	GG	AA
Excalibur_c44731_1000	15K array	---	---	---	---	---	---	---	---	---	---	W_15_AFPX	1A	213905466	TT	CC	Y	TT	TT	TT	TT	TT	TT	TT	TT	TT	TT	TT	TT	TT	TT	TT	TT	TT	TT	TT	TT	TT	TT	TT	TT	TT	TT	TT	TT	TT	TT	TT	TT
Ra_c69908_1877	15K array	---	---	---	---	---	---	---	---	---	---	W_15_ANFE	1A	213907761	CC	TT	Y	CC	CC	CC	TT	CC	TT	CC	CC	CC	CC	CC	CC	CC	CC	CC	CC	TT	CC	CC	CC	CC	CC	CC	CC	CC	TT	CC	CC	CC	CC	CC	CC
AX-158568716	135K array	OTV	98.775	0.087	6.235	14.566	3	217	8	17	3	W135_EEHA	1A	214730073	AA	GG	R	AA	AA	AA	AA	AA	GG	AA	AA	AA	AA	AA	AA	AA	AA	AA	AA	AA	AA	AA	AA	AA	AA	AA	AA	AA	AA	AA	AA	AA	AA	AA	AA
AX-158605362	135K array	PolyHighResolution	100	0.076	4.774	11.723	3	225	3	17	0	W135_GGMM	1A	215273590	TT	CC	Y	TT	TT	TT	TT	TT	CC	TT	TT	TT	TT	TT	TT	TT	TT	TT	TT	TT	TT	TT	TT	TT	TT	TT	TT	TT	TT	TT	TT	TT	TT	TT	TT
AX-109491773	135K array	PolyHighResolution	99.592	0.076	5.212	11.95	3	225	1	18	1	W135_AJPJ	1A	216428626	TT	CC	Y	TT	TT	TT	TT	TT	CC	TT	TT	TT	TT	TT	TT	TT	TT	TT	TT	TT	TT	TT	TT	TT	TT	TT	TT	TT	TT	TT	TT	TT	TT	TT	TT
AX-158605350	135K array	PolyHighResolution	99.592	0.072	6.682	15.674	3	225	3	16	1	W135_GGMA	1A	216865094	AA	GG	R	AA	AA	AA	AA	AA	GG	AA	AA	AA	AA	AA	AA	AA	AA	AA	AA	AA	AA	AA	AA	AA	AA	AA	AA	AA	AA	AA	AA	AA	AA	AA	AA
wsnp_Ex_c3747_6824863	15K array	---	---	---	---	---	---	---	---	---	---	W_15_ARCB	1A	217612407	GG	AA	R	GG	GG	AA	GG	GG	GG	GG	GG	GG	GG	GG	GG	GG	GG	GG	GG	GG	GG	GG	GG	GG	GG	GG	GG	GG	GG	GG	GG	GG	GG	GG	GG
IAAV9022	15K array	---	---	---	---	---	---	---	---	---	---	W_15_AHSM	1A	222918217	CC	TT	Y	CC	CC	TT	CC	CC	CC	CC	CC	CC	CC	CC	CC	CC	CC	CC	CC	CC	CC	CC	CC	CC	CC	CC	CC	CC	CC	CC	CC	CC	CC	CC	CC
wsnp_Ex_c3567_6526582	15K array	---	---	---	---	---	---	---	---	---	---	W_15_ARBE	1A	222919265	GG	TT	K	GG	GG	TT	GG	GG	GG	GG	GG	GG	GG	GG	GG	GG	GG	GG	GG	GG	GG	GG	GG	GG	GG	GG	GG	GG	GG	GG	GG	GG	GG	GG	GG
AX-110002322	135K array	PolyHighResolution	100	0.078	8.094	17.868	3	18	2	225	0	W135_AOAZ	1A	223460794	GG	AA	R	GG	GG	GG	GG	GG	AA	GG	GG	GG	GG	GG	GG	GG	GG	GG	GG	GG	GG	GG	GG	GG	GG	GG	GG	GG	GG	GG	GG	GG	GG	GG	GG
wsnp_Ra_rep_c105422_89367749	15K array	---	---	---	---	---	---	---	---	---	---	W_15_ATFK	1A	223938186	AA	GG	R	AA	AA	GG	AA	AA	AA	AA	AA	AA	AA	AA	AA	AA	AA	AA	AA	AA	AA	AA	AA	AA	AA	AA	AA	AA	AA	AA	AA	AA	AA	AA	AA
wsnp_Ex_c21450_30588044	15K array	---	---	---	---	---	---	---	---	---	---	W_15_AQRE	1A	224826871	TT	CC	Y	TT	TT	CC	TT	TT	TT	TT	TT	TT	TT	TT	TT	TT	TT	TT	TT	TT	TT	TT	TT	TT	TT	TT	TT	TT	TT	TT	TT	TT	TT	TT	TT
Ex_c21450_396	15K array	---	---	---	---	---	---	---	---	---	---	W_15_AEQT	1A	224826935	TT	GG	K	TT	TT	TT	TT	TT	GG	TT	TT	TT	TT	TT	TT	TT	TT	TT	TT	TT	TT	TT	TT	TT	TT	TT	TT	TT	TT	TT	TT	TT	TT	TT	TT
AX-108747716	135K array	PolyHighResolution	98.775	0.38	5.426	12.287	3	147	6	89	3	W135_AANA	1A	225508148	AA	GG	R	AA	AA	AA	AA	AA	AA	GG	AA	GG	GG	GG	AA	AA	GG	AA	GG	AA	AA	GG	GG	GG	---	GG	AA	GG	AA	GG	AA	GG	AA	AA	AA
AX-158568703	135K array	PolyHighResolution	99.592	0.074	5.781	12.385	3	17	2	225	1	W135_EEGN	1A	225511495	CC	TT	Y	CC	CC	CC	CC	CC	TT	CC	CC	CC	CC	CC	CC	CC	CC	CC	CC	CC	CC	CC	CC	CC	CC	CC	CC	CC	CC	CC	CC	CC	CC	CC	CC
wsnp_Ex_c6934_11953178	15K array	---	---	---	---	---	---	---	---	---	---	W_15_AROU	1A	228530238	GG	AA	R	GG	GG	AA	GG	GG	GG	GG	GG	GG	GG	GG	GG	GG	GG	GG	GG	GG	GG	GG	GG	GG	GG	GG	GG	GG	GG	GG	GG	GG	GG	GG	GG
AX-109942114	135K array	PolyHighResolution	99.592	0.08	4.649	12.469	3	224	1	19	1	W135_AMYW	1A	230471959	TT	CC	Y	TT	TT	TT	TT	TT	CC	TT	TT	TT	TT	TT	TT	TT	TT	TT	TT	TT	TT	TT	TT	TT	TT	TT	TT	TT	TT	TT	TT	TT	TT	TT	TT
wsnp_Ex_c19730_28728245	15K array	---	---	---	---	---	---	---	---	---	---	W_15_AQPB	1A	232073788	GG	AA	R	GG	GG	AA	GG	GG	GG	GG	GG	GG	GG	GG	GG	GG	GG	GG	GG	GG	GG	GG	GG	GG	GG	GG	GG	GG	GG	GG	GG	GG	GG	GG	GG
AX-110505347	135K array	PolyHighResolution	99.184	0.076	9.732	20.304	3	18	1	224	2	W135_ASMY	1A	232086529	GG	AA	R	GG	GG	GG	GG	GG	AA	GG	GG	GG	GG	GG	GG	GG	GG	GG	GG	GG	GG	GG	GG	GG	GG	GG	GG	GG	GG	GG	GG	GG	GG	GG	GG
RAC875_rep_c110052_194	15K array	---	---	---	---	---	---	---	---	---	---	W_15_AMHA	1A	232104876	GG	AA	R	GG	GG	AA	GG	GG	GG	GG	GG	GG	GG	GG	GG	GG	GG	GG	GG	GG	GG	GG	GG	GG	GG	GG	GG	GG	GG	GG	GG	GG	GG	GG	GG
Kukri_c93273_605	15K array	---	---	---	---	---	---	---	---	---	---	W_15_AJYB	1A	232617185	TT	CC	Y	TT	TT	Y	TT	TT	TT	TT	TT	TT	TT	TT	TT	TT	TT	TT	TT	TT	TT	TT	TT	TT	TT	TT	TT	TT	TT	TT	TT	TT	TT	TT	TT
wsnp_Ex_c8374_14111734	15K array	---	---	---	---	---	---	---	---	---	---	W_15_ARRW	1A	235688753	TT	CC	Y	TT	TT	CC	TT	TT	TT	TT	TT	TT	TT	TT	TT	TT	TT	TT	TT	TT	TT	TT	TT	TT	TT	TT	TT	TT	TT	TT	TT	TT	TT	TT	TT
wsnp_Ex_c11697_18821490	15K array	---	---	---	---	---	---	---	---	---	---	W_15_AQEL	1A	236721213	CC	TT	Y	CC	CC	TT	CC	CC	CC	CC	CC	CC	CC	CC	CC	CC	CC	CC	CC	CC	CC	CC	CC	CC	CC	CC	CC	CC	CC	CC	CC	CC	CC	CC	CC
AX-158568733	135K array	PolyHighResolution	99.592	0.082	9.6	21.308	3	223	2	19	1	W135_EEHR	1A	237747362	TT	CC	Y	TT	TT	TT	TT	TT	CC	TT	TT	TT	TT	TT	TT	TT	TT	TT	TT	TT	TT	TT	TT	TT	TT	TT	TT	TT	TT	TT	TT	TT	TT	TT	TT
AX-158605359	135K array	PolyHighResolution	99.592	0.08	7.533	15.564	3	19	1	224	1	W135_GGMJ	1A	238204849	GG	AA	R	GG	GG	GG	GG	GG	AA	GG	GG	GG	GG	GG	GG	GG	GG	GG	GG	GG	GG	GG	GG	GG	GG	GG	GG	GG	GG	GG	GG	GG	GG	GG	GG
AX-95660246	135K array	PolyHighResolution	99.592	0.078	6.478	14.661	3	224	2	18	1	W135_HTZN	1A	238680137	TT	GG	K	TT	TT	TT	TT	TT	GG	TT	TT	TT	TT	TT	TT	TT	TT	TT	TT	TT	TT	TT	TT	TT	TT	TT	TT	TT	TT	TT	TT	TT	TT	TT	TT
AX-158544419	135K array	PolyHighResolution	100	0.088	7.103	15.664	3	20	3	222	0	W135_CUIN	1A	239002715	GG	AA	R	GG	GG	GG	GG	GG	AA	GG	GG	GG	GG	GG	GG	GG	GG	GG	GG	R	GG	GG	GG	GG	GG	GG	GG	GG	GG	GG	GG	GG	GG	GG	GG
AX-158568731	135K array	PolyHighResolution	99.592	0.082	9.707	24.266	3	223	2	19	1	W135_EEHP	1A	239866371	AA	CC	M	AA	AA	AA	AA	AA	CC	AA	AA	AA	AA	AA	AA	AA	AA	AA	AA	AA	AA	AA	AA	AA	AA	AA	AA	AA	AA	AA	AA	AA	AA	AA	AA
AX-158605340	135K array	PolyHighResolution	100	0.08	5.97	12.938	3	19	1	225	0	W135_GGLQ	1A	239905125	CC	TT	Y	CC	CC	CC	CC	CC	TT	CC	CC	CC	CC	CC	CC	CC	CC	CC	CC	CC	CC	CC	CC	CC	CC	CC	CC	CC	CC	CC	CC	CC	CC	CC	CC
BS00063063_51	15K array	---	---	---	---	---	---	---	---	---	---	W_15_ABMS	1A	240318280	TT	CC	Y	TT	TT	CC	TT	TT	TT	TT	TT	TT	TT	TT	TT	TT	TT	TT	TT	TT	TT	TT	TT	TT	TT	TT	TT	TT	TT	TT	TT	TT	TT	TT	TT
AX-158568748	135K array	PolyHighResolution	100	0.078	5.156	12.266	3	16	6	223	0	W135_EEIG	1A	240318707	GG	AA	R	GG	GG	GG	GG	GG	AA	GG	GG	GG	GG	GG	GG	GG	GG	GG	GG	GG	GG	GG	GG	GG	GG	GG	GG	GG	GG	GG	GG	GG	GG	GG	GG
AX-158568747	135K array	PolyHighResolution	100	0.088	4.625	11.709	3	21	1	223	0	W135_EEIF	1A	240321117	GG	TT	K	GG	GG	GG	GG	GG	TT	GG	GG	GG	GG	GG	GG	GG	GG	GG	GG	GG	GG	GG	GG	GG	GG	GG	GG	GG	GG	GG	GG	GG	GG	GG	GG
AX-158568732	135K array	PolyHighResolution	100	0.086	7.3	15.519	3	223	2	20	0	W135_EEHQ	1A	241377099	TT	CC	Y	TT	TT	TT	TT	TT	CC	TT	TT	TT	TT	TT	TT	TT	TT	TT	TT	TT	TT	TT	TT	TT	TT	TT	TT	TT	TT	TT	TT	TT	TT	TT	TT
AX-158555532	135K array	PolyHighResolution	99.592	0.447	5.827	13.348	3	132	6	106	1	W135_DKTY	1A	241378755	TT	CC	Y	CC	CC	CC	CC	CC	TT	TT	CC	TT	TT	TT	CC	CC	TT	CC	TT	CC	CC	TT	TT	TT	TT	TT	CC	TT	CC	TT	CC	TT	TT	TT	CC
AX-111117023	135K array	PolyHighResolution	99.184	0.07	4.265	10.532	3	16	2	225	2	W135_AYZW	1A	241678855	GG	TT	K	GG	GG	GG	GG	GG	TT	GG	GG	GG	GG	GG	GG	GG	GG	GG	GG	GG	GG	GG	GG	GG	GG	GG	GG	GG	GG	GG	GG	GG	GG	GG	GG
AX-158595333	135K array	PolyHighResolution	99.184	0.078	6.972	14.307	3	18	2	223	2	W135_FRQT	1A	243620177	CC	TT	Y	CC	CC	CC	CC	CC	TT	CC	CC	CC	CC	CC	CC	CC	CC	CC	CC	CC	CC	CC	CC	CC	CC	CC	CC	CC	CC	CC	CC	CC	CC	CC	CC
AX-158568723	135K array	PolyHighResolution	99.184	0.08	4.91	12.68	3	223	1	19	2	W135_EEHH	1A	245002428	AA	GG	R	AA	AA	AA	AA	AA	GG	AA	AA	AA	AA	AA	AA	AA	AA	AA	AA	AA	AA	AA	AA	AA	AA	AA	AA	AA	AA	AA	AA	AA	AA	AA	AA
wsnp_Ex_c3365_6183009	15K array	---	---	---	---	---	---	---	---	---	---	W_15_ARAH	1A	245524081	CC	TT	Y	CC	CC	TT	CC	CC	CC	CC	CC	CC	CC	CC	CC	CC	CC	CC	CC	CC	CC	CC	CC	CC	CC	CC	CC	CC	CC	CC	CC	CC	CC	CC	CC
AX-158544426	135K array	PolyHighResolution	99.592	0.08	4.782	11.006	3	223	3	18	1	W135_CUIU	1A	248613479	AA	GG	R	AA	AA	AA	AA	AA	GG	AA	AA	AA	AA	AA	AA	AA	AA	AA	AA	AA	AA	AA	AA	AA	AA	AA	AA	AA	AA	AA	AA	AA	AA	AA	AA
AX-158568746	135K array	PolyHighResolution	100	0.076	4.116	11.114	3	225	3	17	0	W135_EEIE	1A	248876927	TT	CC	Y	TT	TT	TT	TT	TT	CC	TT	TT	TT	TT	TT	TT	TT	TT	TT	TT	TT	TT	TT	TT	TT	TT	TT	TT	TT	TT	TT	TT	TT	TT	TT	TT
AX-158605353	135K array	PolyHighResolution	100	0.076	6.813	15.527	3	17	3	225	0	W135_GGMD	1A	248876981	CC	AA	M	CC	CC	CC	CC	CC	AA	CC	CC	CC	CC	CC	CC	CC	CC	CC	CC	CC	CC	CC	CC	CC	CC	CC	CC	CC	CC	CC	CC	CC	CC	CC	CC
wsnp_Ex_c18196_27006489	15K array	---	---	---	---	---	---	---	---	---	---	W_15_AQMP	1A	249053380	CC	TT	Y	CC	CC	TT	CC	CC	CC	CC	CC	CC	CC	CC	CC	CC	CC	CC	CC	CC	CC	CC	CC	CC	CC	CC	CC	CC	CC	CC	CC	CC	CC	CC	CC
AX-158605369	135K array	PolyHighResolution	100	0.088	4.488	9.093	3	21	1	223	0	W135_GGMT	1A	251159837	CC	TT	Y	CC	CC	CC	CC	CC	TT	CC	CC	CC	CC	CC	CC	CC	CC	CC	CC	CC	CC	CC	CC	CC	CC	CC	CC	CC	CC	CC	CC	CC	CC	CC	CC
wsnp_Ra_c6474_11298858	15K array	---	---	---	---	---	---	---	---	---	---	W_15_ATEQ	1A	251589389	CC	TT	Y	CC	CC	TT	CC	CC	CC	CC	CC	CC	CC	CC	CC	CC	CC	CC	CC	CC	CC	CC	CC	CC	CC	CC	CC	CC	CC	CC	CC	CC	CC	CC	CC
Ra_c11042_1500	15K array	---	---	---	---	---	---	---	---	---	---	W_15_AMYV	1A	251591365	CC	TT	Y	CC	CC	TT	CC	CC	CC	CC	CC	CC	CC	CC	CC	CC	CC	CC	CC	CC	CC	CC	CC	CC	CC	CC	CC	CC	CC	CC	CC	CC	CC	CC	CC
AX-158568758	135K array	PolyHighResolution	99.184	0.078	6.692	15.799	3	223	2	18	2	W135_EEIQ	1A	253013367	TT	CC	Y	TT	TT	TT	TT	TT	CC	TT	TT	TT	TT	TT	TT	TT	TT	TT	TT	TT	TT	TT	TT	TT	TT	TT	TT	TT	TT	TT	TT	TT	TT	TT	TT
AX-158568699	135K array	PolyHighResolution	100	0.076	6.362	15.359	3	225	3	17	0	W135_EEGJ	1A	253379487	TT	CC	Y	TT	TT	TT	TT	TT	CC	TT	TT	TT	TT	TT	TT	TT	TT	TT	TT	TT	TT	TT	TT	TT	TT	TT	TT	TT	TT	TT	TT	TT	TT	TT	TT
AX-111132822	135K array	PolyHighResolution	99.592	0.078	7.123	15.432	3	18	2	224	1	W135_AZHN	1A	253719588	CC	TT	Y	CC	CC	CC	CC	CC	TT	CC	CC	CC	CC	CC	CC	CC	CC	CC	CC	---	CC	CC	CC	CC	CC	CC	CC	CC	CC	CC	CC	CC	CC	CC	CC
AX-158544436	135K array	PolyHighResolution	99.184	0.086	4.911	10.483	3	221	2	20	2	W135_CUJE	1A	253722556	AA	GG	R	AA	AA	AA	AA	AA	GG	AA	AA	AA	AA	AA	AA	AA	AA	AA	AA	AA	AA	AA	AA	AA	AA	AA	AA	AA	AA	AA	AA	AA	AA	AA	AA
AX-158568759	135K array	PolyHighResolution	99.184	0.074	4.392	10.077	3	17	2	224	2	W135_EEIR	1A	253902448	CC	TT	Y	CC	CC	CC	CC	CC	TT	CC	CC	CC	CC	CC	CC	CC	CC	CC	CC	CC	CC	CC	CC	CC	CC	CC	CC	CC	CC	CC	CC	CC	CC	CC	CC
AX-158568756	135K array	PolyHighResolution	100	0.086	8.503	17.539	3	20	2	223	0	W135_EEIO	1A	254188838	GG	AA	R	GG	GG	GG	GG	GG	AA	GG	GG	GG	GG	GG	GG	GG	GG	GG	GG	GG	GG	GG	GG	GG	GG	GG	GG	GG	GG	GG	GG	GG	GG	GG	GG
AX-111638050	135K array	PolyHighResolution	100	0.078	5.856	14.009	3	18	2	225	0	W135_BDXR	1A	254374037	GG	AA	R	GG	GG	GG	GG	GG	AA	GG	GG	GG	GG	GG	GG	GG	GG	GG	GG	GG	GG	GG	GG	GG	GG	GG	GG	GG	GG	GG	GG	GG	GG	GG	GG
AX-158536817	135K array	PolyHighResolution	98.775	0.446	5.292	13.532	3	106	4	132	3	W135_CJCD	1A	254387019	GG	AA	R	AA	AA	AA	AA	AA	GG	GG	AA	GG	GG	GG	AA	AA	GG	AA	GG	AA	AA	GG	GG	GG	GG	GG	AA	GG	AA	GG	AA	GG	GG	GG	AA
AX-158605676	135K array	PolyHighResolution	100	0.078	6.346	13.75	3	18	2	225	0	W135_GGYO	1A	255463265	CC	TT	Y	CC	CC	CC	CC	CC	TT	CC	CC	CC	CC	CC	CC	CC	CC	CC	CC	CC	CC	CC	CC	CC	CC	CC	CC	CC	CC	CC	CC	CC	CC	CC	CC
BS00066549_51	15K array	---	---	---	---	---	---	---	---	---	---	W_15_ABVS	1A	255754430	TT	CC	Y	TT	TT	CC	TT	TT	TT	TT	TT	TT	TT	TT	TT	TT	TT	TT	TT	TT	TT	TT	TT	TT	TT	TT	TT	TT	TT	TT	TT	TT	TT	TT	TT
wsnp_BE518393A_Td_2_3	15K array	---	---	---	---	---	---	---	---	---	---	W_15_APSU	1A	255898890	GG	TT	K	GG	GG	TT	GG	GG	GG	GG	GG	GG	GG	GG	GG	GG	GG	GG	GG	GG	GG	GG	GG	GG	GG	GG	GG	GG	GG	GG	GG	GG	GG	GG	GG
AX-110525765	135K array	PolyHighResolution	98.775	0.271	4.668	10.267	3	173	7	62	3	W135_ASWR	1A	256704709	AA	GG	R	GG	GG	AA	GG	AA	GG	AA	GG	AA	AA	AA	GG	GG	AA	GG	AA	AA	GG	AA	AA	AA	AA	AA	GG	AA	AA	AA	GG	AA	AA	AA	AA
AX-158568752	135K array	PolyHighResolution	100	0.076	4.392	10.352	3	226	1	18	0	W135_EEIK	1A	256706281	AA	GG	R	AA	AA	AA	AA	AA	GG	AA	AA	AA	AA	AA	AA	AA	AA	AA	AA	AA	AA	AA	AA	AA	AA	AA	AA	AA	AA	AA	AA	AA	AA	AA	AA
AX-158544435	135K array	PolyHighResolution	99.592	0.072	8.839	19.515	3	16	3	225	1	W135_CUJD	1A	256828047	GG	AA	R	GG	GG	GG	GG	GG	AA	GG	GG	GG	GG	GG	GG	GG	GG	GG	GG	GG	GG	GG	GG	GG	GG	GG	GG	GG	GG	GG	GG	GG	GG	GG	GG
AX-158544443	135K array	PolyHighResolution	99.184	0.076	5.783	14.923	3	224	1	18	2	W135_CUJL	1A	256828183	TT	GG	K	TT	TT	TT	TT	TT	GG	TT	TT	TT	TT	TT	TT	TT	TT	TT	TT	TT	TT	TT	TT	TT	TT	TT	TT	TT	TT	TT	TT	TT	TT	TT	TT
AX-158569269	135K array	PolyHighResolution	99.184	0.263	5.156	12.575	3	175	8	60	2	W135_EFCH	1A	256932365	AA	GG	R	GG	GG	AA	GG	AA	GG	AA	GG	AA	AA	AA	GG	GG	AA	GG	AA	AA	GG	AA	AA	AA	R	AA	GG	AA	AA	AA	GG	AA	AA	AA	AA
AX-111492040	135K array	PolyHighResolution	100	0.084	7.771	18.059	3	223	3	19	0	W135_BAWA	1A	257557630	AA	GG	R	AA	AA	AA	AA	AA	GG	AA	AA	AA	AA	AA	AA	AA	AA	AA	AA	AA	AA	AA	AA	AA	AA	AA	AA	AA	AA	AA	AA	AA	AA	AA	AA
AX-89776143	135K array	PolyHighResolution	100	0.086	6.878	14.222	3	20	2	223	0	W135_HPQM	1A	258860321	GG	TT	K	GG	GG	GG	GG	GG	TT	GG	GG	GG	GG	GG	GG	GG	GG	GG	GG	GG	GG	GG	GG	GG	GG	GG	GG	GG	GG	GG	GG	GG	GG	GG	GG
AX-158595335	135K array	PolyHighResolution	99.592	0.084	7.976	18.444	3	20	1	223	1	W135_FRQV	1A	261135293	CC	AA	M	CC	CC	CC	CC	CC	AA	CC	CC	CC	CC	CC	CC	CC	CC	CC	CC	CC	CC	CC	CC	CC	CC	CC	CC	CC	CC	CC	CC	CC	CC	CC	CC
AX-111589160	135K array	PolyHighResolution	100	0.082	5.223	11.686	3	224	2	19	0	W135_BCZD	1A	267798367	AA	CC	M	AA	AA	AA	AA	AA	CC	AA	AA	AA	AA	AA	AA	AA	AA	AA	AA	AA	AA	AA	AA	AA	AA	AA	AA	AA	AA	AA	AA	AA	AA	AA	AA
AX-158568741	135K array	PolyHighResolution	99.592	0.082	6.266	13.546	3	223	2	19	1	W135_EEHZ	1A	269574725	TT	CC	Y	TT	TT	TT	TT	TT	CC	TT	TT	TT	TT	TT	TT	TT	TT	TT	TT	TT	TT	TT	TT	TT	TT	TT	TT	TT	TT	TT	TT	TT	TT	TT	TT
AX-109887739	135K array	PolyHighResolution	99.592	0.082	6.093	17.192	3	223	2	19	1	W135_ALUY	1A	269996903	AA	GG	R	AA	AA	AA	AA	AA	GG	AA	AA	AA	AA	AA	AA	AA	AA	AA	AA	AA	AA	AA	AA	AA	AA	AA	AA	AA	AA	AA	AA	AA	AA	AA	AA
BS00021730_51	15K array	---	---	---	---	---	---	---	---	---	---	W_15_AAJG	1A	272313241	AA	GG	R	AA	AA	GG	AA	AA	AA	AA	AA	AA	AA	AA	AA	AA	AA	AA	AA	AA	AA	AA	AA	AA	AA	AA	AA	AA	AA	AA	AA	AA	AA	AA	AA
AX-158544431	135K array	PolyHighResolution	100	0.084	8.863	17.813	3	223	3	19	0	W135_CUIZ	1A	276805418	TT	GG	K	TT	TT	TT	TT	TT	GG	TT	TT	TT	TT	TT	TT	TT	TT	TT	TT	TT	TT	TT	TT	TT	TT	TT	TT	TT	TT	TT	TT	TT	TT	TT	TT
AX-158605328	135K array	PolyHighResolution	99.592	0.088	4.892	10.924	3	222	1	21	1	W135_GGLE	1A	277920468	TT	CC	Y	TT	TT	TT	TT	TT	CC	TT	TT	TT	TT	TT	TT	TT	TT	TT	TT	TT	TT	TT	TT	TT	TT	TT	TT	TT	TT	TT	TT	TT	TT	TT	TT
Excalibur_c57766_92	15K array	---	---	---	---	---	---	---	---	---	---	W_15_AFVW	1A	278364012	AA	GG	R	AA	AA	GG	AA	AA	AA	AA	AA	AA	AA	AA	AA	AA	AA	AA	AA	AA	AA	AA	AA	AA	AA	AA	AA	AA	AA	AA	AA	AA	AA	AA	AA
BS00086680_51	15K array	---	---	---	---	---	---	---	---	---	---	W_15_ACNY	1A	281657026	AA	GG	R	GG	GG	AA	AA	GG	AA	GG	GG	AA	AA	AA	GG	GG	AA	GG	AA	AA	GG	AA	AA	AA	AA	AA	GG	AA	AA	AA	GG	GG	AA	AA	AA
AX-108813185	135K array	PolyHighResolution	99.592	0.082	4.751	10.182	3	19	2	223	1	W135_ABXF	1A	284336660	CC	TT	Y	CC	CC	CC	CC	CC	TT	CC	CC	CC	CC	CC	CC	CC	CC	CC	CC	CC	CC	CC	CC	CC	CC	CC	CC	CC	CC	CC	CC	CC	CC	CC	CC
AX-158568749	135K array	PolyHighResolution	99.592	0.082	5.03	10.562	3	223	2	19	1	W135_EEIH	1A	288306111	AA	GG	R	AA	AA	AA	AA	AA	GG	AA	AA	AA	AA	AA	AA	AA	AA	AA	AA	AA	AA	AA	AA	AA	AA	AA	AA	AA	AA	AA	AA	AA	AA	AA	AA
AX-108821109	135K array	PolyHighResolution	100	0.084	7.032	16.971	3	223	3	19	0	W135_ACCC	1A	289324699	AA	CC	M	AA	AA	AA	AA	AA	CC	AA	AA	AA	AA	AA	AA	AA	AA	AA	AA	AA	AA	AA	AA	AA	AA	AA	AA	AA	AA	AA	AA	AA	AA	AA	AA
AX-158569288	135K array	PolyHighResolution	99.592	0.084	4.007	9.323	3	223	1	20	1	W135_EFDA	1A	290409325	AA	GG	R	AA	AA	AA	AA	AA	GG	AA	AA	AA	AA	AA	AA	AA	AA	AA	AA	AA	AA	AA	AA	AA	AA	AA	AA	AA	AA	AA	AA	AA	AA	AA	AA
TA004365_0417	15K array	---	---	---	---	---	---	---	---	---	---	W_15_ANOF	1A	291255616	AA	GG	R	AA	AA	GG	AA	AA	AA	AA	AA	AA	AA	AA	AA	AA	AA	AA	AA	AA	AA	AA	AA	AA	AA	AA	AA	AA	AA	AA	AA	AA	AA	AA	AA
AX-158568719	135K array	OTV	99.592	0.076	6.048	14.278	3	16	5	223	1	W135_EEHD	1A	291615585	CC	TT	Y	CC	CC	CC	CC	CC	Y	CC	CC	CC	CC	CC	CC	CC	CC	CC	CC	CC	CC	CC	CC	CC	CC	CC	CC	CC	CC	CC	CC	CC	CC	CC	CC
AX-158569289	135K array	OTV	100	0.084	5.825	12.528	3	19	3	223	0	W135_EFDB	1A	295572887	GG	TT	K	GG	GG	GG	GG	GG	TT	GG	GG	GG	GG	GG	GG	GG	GG	GG	GG	GG	GG	GG	GG	GG	GG	GG	GG	GG	GG	GG	GG	GG	GG	GG	GG
AX-158544651	135K array	PolyHighResolution	100	0.086	6.923	14.378	3	20	2	223	0	W135_CURL	1A	296206841	CC	TT	Y	CC	CC	CC	CC	CC	TT	CC	CC	CC	CC	CC	CC	CC	CC	CC	CC	CC	CC	CC	CC	CC	CC	CC	CC	CC	CC	CC	CC	CC	CC	CC	CC
CAP8_c806_297	15K array	---	---	---	---	---	---	---	---	---	---	W_15_AEKN	1A	297380842	TT	CC	Y	TT	TT	CC	TT	TT	TT	TT	TT	TT	TT	TT	TT	TT	TT	TT	TT	TT	TT	TT	TT	TT	TT	TT	TT	TT	TT	TT	TT	TT	TT	TT	TT
BobWhite_c2506_332	15K array	---	---	---	---	---	---	---	---	---	---	W_15_ADLM	1A	297745370	GG	AA	R	GG	GG	GG	GG	GG	GG	GG	GG	GG	GG	GG	GG	GG	GG	GG	GG	GG	GG	GG	GG	GG	GG	GG	GG	GG	GG	GG	GG	GG	GG	GG	GG
Excalibur_c20133_87	15K array	---	---	---	---	---	---	---	---	---	---	W_15_AFBR	1A	298037397	CC	TT	Y	CC	CC	TT	CC	CC	CC	CC	CC	CC	CC	CC	CC	CC	CC	CC	CC	CC	CC	CC	CC	CC	CC	CC	CC	CC	CC	CC	CC	CC	CC	CC	CC
Excalibur_rep_c88290_94	15K array	---	---	---	---	---	---	---	---	---	---	W_15_AGNY	1A	298108877	TT	CC	Y	TT	TT	CC	TT	TT	TT	TT	TT	TT	TT	TT	TT	TT	TT	TT	TT	TT	TT	TT	TT	TT	TT	TT	TT	TT	TT	TT	TT	TT	TT	TT	TT
AX-158544440	135K array	PolyHighResolution	99.592	0.07	8.009	16.984	3	226	2	16	1	W135_CUJI	1A	298108905	TT	CC	Y	TT	TT	TT	TT	TT	CC	TT	TT	TT	TT	TT	TT	TT	TT	TT	TT	TT	TT	TT	TT	TT	TT	TT	TT	TT	TT	TT	TT	TT	TT	TT	TT
AX-110622362	135K array	PolyHighResolution	99.184	0.066	6.713	16.123	3	15	2	226	2	W135_AUOP	1A	298114711	CC	TT	Y	CC	CC	CC	CC	CC	TT	CC	CC	CC	CC	CC	CC	CC	CC	CC	CC	CC	CC	CC	CC	CC	CC	CC	CC	CC	CC	CC	CC	CC	CC	CC	CC
BS00022201_51	15K array	---	---	---	---	---	---	---	---	---	---	W_15_AAMC	1A	298116028	CC	TT	Y	CC	CC	TT	CC	CC	CC	CC	CC	CC	CC	CC	CC	CC	CC	CC	CC	CC	CC	CC	CC	CC	CC	CC	CC	CC	CC	CC	CC	CC	CC	CC	CC
BS00102492_51	15K array	---	---	---	---	---	---	---	---	---	---	W_15_ACXB	1A	298116057	TT	CC	Y	TT	TT	CC	TT	TT	TT	TT	TT	TT	TT	TT	TT	TT	TT	TT	TT	TT	TT	TT	TT	TT	TT	TT	TT	TT	TT	TT	TT	TT	TT	TT	TT
AX-158568754	135K array	PolyHighResolution	99.184	0.068	4.878	10.873	3	16	1	226	2	W135_EEIM	1A	298456887	GG	AA	R	GG	GG	GG	GG	GG	AA	GG	GG	GG	GG	GG	GG	GG	GG	GG	GG	GG	GG	GG	GG	GG	GG	GG	GG	GG	GG	GG	GG	GG	GG	GG	GG
Excalibur_s107771_77	15K array	---	---	---	---	---	---	---	---	---	---	W_15_AGOK	1A	300109749	TT	CC	Y	TT	TT	CC	TT	TT	TT	TT	TT	TT	TT	TT	TT	TT	TT	TT	TT	TT	TT	TT	TT	TT	TT	TT	TT	TT	TT	TT	TT	TT	TT	TT	TT
TA001042_0912	15K array	---	---	---	---	---	---	---	---	---	---	W_15_ANGX	1A	301197484	TT	GG	K	GG	GG	TT	TT	GG	TT	GG	GG	TT	TT	TT	GG	GG	TT	GG	TT	TT	GG	TT	TT	TT	TT	TT	GG	TT	TT	TT	GG	GG	TT	TT	GG
Kukri_c27717_316	15K array	---	---	---	---	---	---	---	---	---	---	W_15_AIYH	1A	301630974	GG	AA	R	AA	AA	GG	GG	AA	GG	AA	AA	GG	GG	GG	AA	AA	GG	AA	GG	GG	AA	GG	GG	GG	GG	GG	AA	GG	GG	GG	AA	AA	GG	GG	AA
AX-158569266	135K array	PolyHighResolution	99.592	0.406	6.646	15.732	3	95	8	141	1	W135_EFCE	1A	301758713	GG	AA	R	AA	AA	GG	AA	GG	GG	AA	AA	GG	GG	GG	AA	AA	GG	AA	GG	GG	AA	GG	GG	GG	R	GG	AA	GG	GG	GG	AA	AA	GG	GG	AA
AX-158537498	135K array	PolyHighResolution	99.592	0.393	4.428	9.583	3	144	8	92	1	W135_CKCI	1A	301772735	TT	CC	Y	CC	CC	TT	CC	TT	TT	CC	CC	TT	TT	TT	CC	CC	TT	CC	TT	TT	CC	TT	TT	TT	TT	TT	CC	TT	TT	TT	CC	CC	TT	TT	CC
IAAV4916	15K array	---	---	---	---	---	---	---	---	---	---	W_15_AHKG	1A	301776516	TT	CC	Y	CC	CC	TT	TT	CC	TT	CC	CC	TT	TT	TT	CC	CC	TT	CC	TT	TT	CC	TT	TT	TT	TT	TT	CC	TT	TT	TT	CC	CC	TT	TT	CC
GENE_0099_329	15K array	---	---	---	---	---	---	---	---	---	---	W_15_AGOZ	1A	301777101	AA	GG	R	AA	AA	AA	AA	AA	AA	AA	AA	AA	AA	AA	AA	AA	AA	AA	AA	AA	AA	AA	AA	AA	AA	AA	AA	AA	AA	AA	AA	AA	AA	AA	AA
AX-110522354	135K array	PolyHighResolution	99.592	0.398	6.57	13.451	3	93	8	143	1	W135_ASVG	1A	301780261	CC	TT	Y	TT	TT	CC	TT	CC	CC	TT	TT	CC	CC	CC	TT	TT	CC	TT	CC	CC	TT	CC	CC	CC	Y	CC	TT	CC	CC	CC	TT	TT	CC	CC	TT
BS00031200_51	15K array	---	---	---	---	---	---	---	---	---	---	W_15_AAWX	1A	301782334	TT	CC	Y	CC	CC	TT	TT	CC	TT	CC	CC	TT	TT	TT	CC	CC	TT	CC	TT	TT	CC	TT	TT	TT	TT	TT	CC	TT	TT	TT	CC	CC	TT	TT	CC
Ra_c2322_174	15K array	---	---	---	---	---	---	---	---	---	---	W_15_ANBC	1A	301857714	GG	AA	R	AA	AA	GG	GG	AA	GG	AA	AA	GG	GG	GG	AA	AA	GG	AA	GG	GG	AA	GG	GG	GG	GG	GG	AA	GG	GG	GG	AA	AA	GG	GG	AA
AX-109819407	135K array	PolyHighResolution	99.184	0.395	7.19	14.481	3	142	10	91	2	W135_AKJM	1A	302199021	AA	GG	R	GG	GG	AA	GG	AA	AA	GG	GG	AA	AA	AA	GG	GG	AA	GG	AA	AA	GG	AA	AA	AA	---	AA	GG	AA	AA	AA	GG	GG	AA	AA	GG
AX-108880240	135K array	PolyHighResolution	100	0.402	7.742	15.488	3	94	9	142	0	W135_ADHL	1A	302199837	GG	AA	R	AA	AA	GG	AA	GG	GG	AA	AA	GG	GG	GG	AA	AA	GG	AA	GG	GG	AA	GG	GG	GG	R	GG	AA	GG	GG	GG	AA	AA	GG	GG	AA
AX-158556460	135K array	PolyHighResolution	99.184	0.321	5.174	10.592	3	75	6	162	2	W135_DMDQ	1A	302582140	GG	AA	R	AA	AA	GG	AA	GG	GG	AA	AA	GG	GG	GG	AA	AA	GG	AA	GG	GG	AA	GG	GG	GG	R	GG	AA	GG	GG	GG	AA	AA	GG	GG	AA
AX-158560340	135K array	PolyHighResolution	99.592	0.32	7.551	15.851	3	163	6	75	1	W135_DRWW	1A	302627566	TT	CC	Y	CC	CC	TT	CC	TT	TT	CC	CC	TT	TT	TT	CC	CC	TT	CC	TT	TT	CC	TT	TT	TT	Y	TT	CC	TT	TT	TT	CC	CC	TT	TT	CC
IACX10924	15K array	---	---	---	---	---	---	---	---	---	---	W_15_AHTH	1A	302628817	TT	CC	Y	CC	CC	TT	TT	CC	TT	CC	CC	TT	TT	TT	CC	CC	TT	CC	TT	TT	CC	TT	TT	TT	TT	TT	CC	TT	TT	TT	CC	CC	TT	TT	CC
AX-158537373	135K array	PolyHighResolution	98.775	0.399	5.679	12.439	3	141	9	92	3	W135_CJXN	1A	302636963	AA	GG	R	GG	GG	AA	GG	AA	AA	GG	GG	AA	AA	AA	GG	GG	AA	GG	AA	AA	GG	AA	AA	AA	R	AA	GG	AA	AA	AA	GG	GG	AA	AA	GG
AX-111451837	135K array	PolyHighResolution	100	0.39	4.074	8.181	3	149	1	95	0	W135_AZXU	1A	302637158	AA	GG	R	GG	GG	AA	GG	AA	AA	GG	GG	AA	AA	AA	GG	GG	AA	GG	AA	AA	GG	AA	AA	AA	AA	AA	GG	AA	AA	AA	GG	GG	AA	AA	GG
wsnp_Ku_c30921_40705731	15K array	---	---	---	---	---	---	---	---	---	---	W_15_ASPD	1A	303853997	CC	TT	Y	TT	TT	CC	CC	TT	CC	TT	TT	CC	CC	CC	TT	TT	CC	TT	CC	CC	TT	CC	CC	CC	CC	CC	TT	CC	CC	CC	TT	TT	CC	CC	TT
AX-110545841	135K array	PolyHighResolution	100	0.4	7.809	15.958	3	94	8	143	0	W135_ATHT	1A	303859437	CC	TT	Y	TT	TT	CC	TT	CC	CC	TT	TT	CC	CC	CC	TT	TT	CC	TT	CC	CC	TT	CC	CC	CC	Y	CC	TT	CC	CC	CC	TT	TT	CC	CC	TT
AX-112286998	135K array	PolyHighResolution	99.184	0.399	5.442	12.499	3	142	8	93	2	W135_BFGG	1A	304037345	AA	GG	R	GG	GG	AA	GG	AA	AA	GG	GG	AA	AA	AA	GG	GG	AA	GG	AA	AA	GG	AA	AA	AA	R	AA	GG	AA	AA	AA	GG	GG	AA	AA	GG
IAAV3552	15K array	---	---	---	---	---	---	---	---	---	---	W_15_AHHJ	1A	304037345	AA	GG	R	GG	GG	AA	AA	GG	AA	GG	GG	AA	AA	AA	GG	GG	AA	GG	AA	AA	GG	AA	AA	AA	AA	AA	GG	AA	AA	AA	GG	GG	AA	AA	GG
AX-89670576	135K array	PolyHighResolution	99.592	0.4	5.424	11.779	3	94	7	143	1	W135_HPKC	1A	304046123	GG	AA	R	AA	AA	GG	AA	GG	GG	AA	AA	GG	GG	GG	AA	AA	GG	AA	GG	GG	AA	GG	GG	GG	R	GG	AA	GG	GG	GG	AA	AA	GG	GG	AA
AX-158569268	135K array	PolyHighResolution	99.184	0.405	5.903	12.974	3	95	7	141	2	W135_EFCG	1A	304986072	CC	TT	Y	TT	TT	CC	TT	CC	CC	TT	TT	CC	CC	CC	TT	TT	CC	TT	CC	CC	TT	CC	CC	CC	Y	CC	TT	CC	CC	CC	TT	TT	CC	CC	TT
wsnp_Ra_c41581_48764320	15K array	---	---	---	---	---	---	---	---	---	---	W_15_ATDS	1A	304997922	GG	AA	R	AA	AA	GG	GG	AA	GG	AA	AA	GG	GG	GG	AA	AA	GG	AA	GG	GG	AA	GG	GG	GG	GG	GG	AA	GG	GG	GG	AA	AA	GG	GG	AA
AX-108740017	135K array	PolyHighResolution	99.592	0.398	5.683	11.468	3	143	8	93	1	W135_AAIP	1A	304999185	TT	CC	Y	CC	CC	TT	CC	TT	TT	CC	CC	TT	TT	TT	CC	CC	TT	CC	TT	TT	CC	TT	TT	TT	TT	TT	CC	TT	TT	TT	CC	CC	TT	TT	CC
CAP7_c3885_73	15K array	---	---	---	---	---	---	---	---	---	---	W_15_AEIC	1A	305327669	TT	CC	Y	CC	CC	TT	TT	CC	TT	CC	CC	TT	TT	TT	CC	CC	TT	CC	TT	TT	CC	TT	TT	TT	TT	TT	CC	TT	TT	TT	CC	CC	TT	TT	CC
AX-89574292	135K array	PolyHighResolution	99.592	0.324	6.917	17.269	3	162	6	76	1	W135_HPEF	1A	305606433	TT	CC	Y	CC	CC	TT	CC	TT	TT	CC	CC	TT	TT	TT	CC	CC	TT	CC	TT	TT	CC	TT	TT	TT	Y	TT	CC	TT	TT	TT	CC	CC	TT	TT	CC
AX-110535866	135K array	PolyHighResolution	99.592	0.398	5.993	12.857	3	142	10	92	1	W135_ATCQ	1A	306119118	AA	GG	R	GG	GG	AA	GG	AA	AA	GG	GG	AA	AA	AA	GG	GG	AA	GG	AA	AA	GG	AA	AA	AA	---	AA	GG	AA	AA	AA	GG	GG	AA	AA	GG
AX-158537371	135K array	PolyHighResolution	99.592	0.402	5.995	13.152	3	94	8	142	1	W135_CJXL	1A	306644720	GG	AA	R	AA	AA	GG	AA	GG	GG	AA	AA	GG	GG	GG	AA	AA	GG	AA	GG	GG	AA	GG	GG	GG	R	GG	AA	GG	GG	GG	AA	AA	GG	GG	AA
Excalibur_c37474_242	15K array	---	---	---	---	---	---	---	---	---	---	W_15_AFMG	1A	306983427	CC	AA	M	AA	AA	CC	CC	AA	CC	AA	AA	CC	CC	CC	AA	AA	CC	AA	CC	CC	AA	CC	CC	CC	CC	CC	AA	CC	CC	CC	AA	AA	CC	CC	AA
Excalibur_c37474_179	15K array	---	---	---	---	---	---	---	---	---	---	W_15_AFMF	1A	306983490	GG	AA	R	AA	AA	GG	GG	AA	GG	AA	AA	GG	GG	GG	AA	AA	GG	AA	GG	GG	AA	GG	GG	GG	GG	GG	AA	GG	GG	GG	AA	AA	GG	GG	AA
AX-109897543	135K array	PolyHighResolution	99.592	0.395	4.321	8.708	3	94	5	145	1	W135_AMAD	1A	307062016	GG	AA	R	AA	AA	GG	AA	GG	GG	AA	AA	GG	GG	GG	AA	AA	GG	AA	GG	GG	AA	GG	GG	GG	R	GG	AA	GG	GG	GG	AA	AA	GG	GG	AA
RFL_Contig5450_993	15K array	---	---	---	---	---	---	---	---	---	---	W_15_AMWJ	1A	307706522	CC	TT	Y	TT	TT	CC	CC	TT	CC	TT	TT	CC	CC	CC	TT	TT	CC	TT	CC	CC	TT	CC	CC	CC	CC	CC	TT	CC	CC	CC	TT	TT	CC	CC	TT
AX-158537372	135K array	PolyHighResolution	98.775	0.395	5.498	12.319	3	92	7	143	3	W135_CJXM	1A	308203404	CC	AA	M	AA	AA	CC	AA	CC	CC	AA	AA	CC	CC	CC	AA	AA	CC	AA	CC	CC	AA	CC	CC	CC	M	CC	AA	CC	CC	CC	AA	AA	CC	CC	AA
wsnp_Ku_rep_c71909_71634013	15K array	---	---	---	---	---	---	---	---	---	---	W_15_ASWJ	1A	308813558	CC	TT	Y	TT	TT	---	CC	TT	CC	TT	TT	CC	CC	CC	TT	TT	CC	TT	CC	CC	TT	CC	CC	CC	CC	CC	TT	CC	CC	CC	TT	TT	CC	CC	TT
AX-158560412	135K array	PolyHighResolution	99.184	0.475	5.369	10.849	3	125	5	113	2	W135_DRZQ	1A	308816980	TT	CC	Y	CC	CC	CC	CC	TT	TT	CC	CC	TT	TT	TT	CC	CC	TT	CC	TT	TT	CC	TT	TT	TT	Y	TT	CC	TT	TT	TT	CC	CC	TT	TT	CC
AX-110029490	135K array	PolyHighResolution	98.775	0.467	5.997	14.66	3	111	4	127	3	W135_AOOC	1A	308943245	GG	AA	R	AA	AA	AA	AA	GG	GG	AA	AA	GG	GG	GG	AA	AA	GG	AA	GG	GG	AA	GG	GG	GG	R	GG	AA	GG	GG	GG	AA	AA	GG	GG	AA
AX-158569087	135K array	PolyHighResolution	98.775	0.471	4.688	10.119	3	127	2	113	3	W135_EEVH	1A	308998055	TT	CC	Y	CC	CC	CC	CC	TT	TT	CC	CC	TT	TT	TT	CC	CC	TT	CC	TT	TT	CC	TT	TT	TT	TT	TT	CC	TT	TT	TT	CC	CC	TT	TT	CC
IACX8300	15K array	---	---	---	---	---	---	---	---	---	---	W_15_AHZS	1A	309401688	TT	CC	Y	CC	CC	TT	TT	CC	CC	CC	CC	TT	TT	TT	CC	CC	TT	CC	TT	TT	CC	TT	TT	TT	TT	TT	CC	TT	TT	TT	CC	CC	TT	TT	CC
AX-158544629	135K array	PolyHighResolution	100	0.467	5.597	12.994	3	127	7	111	0	W135_CUQP	1A	309909915	AA	GG	R	GG	GG	GG	GG	AA	AA	GG	GG	AA	AA	AA	GG	GG	AA	GG	AA	AA	GG	AA	AA	AA	AA	AA	GG	AA	AA	AA	GG	GG	AA	AA	GG
AX-111089016	135K array	PolyHighResolution	98.367	0.481	6.016	12.401	3	123	4	114	4	W135_AYND	1A	310255041	TT	GG	K	GG	GG	GG	GG	TT	TT	GG	GG	TT	TT	TT	GG	GG	TT	GG	TT	TT	GG	TT	TT	TT	TT	TT	GG	TT	TT	TT	GG	GG	TT	TT	GG
AX-110399156	135K array	PolyHighResolution	99.184	0.479	4.729	9.847	3	115	3	125	2	W135_AQFW	1A	310256678	CC	AA	M	AA	AA	AA	AA	CC	CC	AA	AA	CC	CC	CC	AA	AA	CC	AA	CC	CC	AA	CC	CC	CC	CC	CC	AA	CC	CC	CC	AA	AA	CC	CC	AA
BS00064679_51	15K array	---	---	---	---	---	---	---	---	---	---	W_15_ABQH	1A	311806352	CC	TT	Y	TT	TT	CC	CC	TT	TT	TT	TT	CC	CC	CC	TT	TT	CC	TT	CC	CC	TT	CC	CC	CC	CC	CC	TT	CC	CC	CC	TT	TT	CC	CC	TT
AX-108778708	135K array	PolyHighResolution	98.367	0.471	4.008	9.02	3	127	1	113	4	W135_ABEF	1A	311815118	AA	GG	R	GG	GG	GG	GG	AA	AA	GG	GG	AA	AA	AA	GG	GG	AA	GG	AA	AA	GG	AA	AA	AA	R	AA	GG	AA	AA	AA	GG	GG	AA	AA	GG
AX-110368348	135K array	PolyHighResolution	99.184	0.465	7.384	15.067	3	109	8	126	2	W135_APON	1A	311846987	GG	TT	K	TT	TT	TT	TT	GG	GG	TT	TT	GG	GG	GG	TT	TT	GG	TT	GG	GG	TT	GG	GG	GG	K	GG	TT	GG	GG	GG	TT	TT	GG	GG	TT
AX-158539947	135K array	PolyHighResolution	99.592	0.471	6.22	13.763	3	112	6	126	1	W135_CNSN	1A	312584290	GG	AA	R	AA	AA	AA	AA	GG	GG	AA	AA	GG	GG	GG	AA	AA	GG	AA	GG	GG	AA	GG	GG	GG	---	GG	AA	GG	GG	GG	AA	AA	GG	GG	AA
AX-158544628	135K array	PolyHighResolution	97.959	0.473	4.545	9.623	3	125	3	112	5	W135_CUQO	1A	312584723	AA	GG	R	GG	GG	GG	GG	AA	AA	GG	GG	AA	AA	AA	GG	GG	AA	GG	AA	AA	GG	AA	AA	AA	---	AA	GG	AA	AA	AA	GG	GG	AA	AA	GG
BS00072686_51	15K array	---	---	---	---	---	---	---	---	---	---	W_15_ACDR	1A	313161496	GG	AA	R	AA	AA	GG	GG	AA	AA	AA	AA	GG	GG	GG	AA	AA	GG	AA	GG	GG	AA	GG	GG	GG	GG	GG	AA	GG	GG	GG	AA	AA	GG	GG	AA
AX-110593874	135K array	PolyHighResolution	98.367	0.475	4.146	9.911	3	114	1	126	4	W135_AUES	1A	313731175	CC	TT	Y	TT	TT	TT	TT	CC	CC	TT	TT	CC	CC	CC	TT	TT	CC	TT	CC	CC	TT	CC	CC	CC	---	CC	TT	CC	CC	CC	TT	TT	CC	CC	TT
GENE_0572_334	15K array	---	---	---	---	---	---	---	---	---	---	W_15_AGQU	1A	313740706	CC	TT	Y	TT	TT	CC	CC	TT	TT	TT	TT	CC	CC	CC	TT	TT	CC	TT	CC	CC	TT	CC	CC	CC	CC	CC	TT	CC	CC	CC	TT	TT	CC	CC	TT
AX-158544627	135K array	PolyHighResolution	98.775	0.483	5.621	11.766	3	122	6	114	3	W135_CUQN	1A	313742101	AA	GG	R	GG	GG	GG	GG	AA	AA	GG	GG	AA	AA	AA	GG	GG	AA	GG	---	AA	GG	AA	AA	AA	R	AA	GG	AA	AA	AA	GG	GG	AA	AA	GG
AX-108781098	135K array	PolyHighResolution	99.592	0.473	5.511	12.253	3	125	7	112	1	W135_ABFQ	1A	316890044	TT	CC	Y	CC	CC	CC	CC	TT	TT	CC	CC	TT	TT	TT	CC	CC	TT	CC	TT	TT	CC	TT	TT	TT	TT	TT	CC	TT	TT	TT	CC	CC	TT	TT	CC
AX-110500698	135K array	PolyHighResolution	98.367	0.479	5.167	11.139	3	113	5	123	4	W135_ASKI	1A	317813973	GG	TT	K	TT	TT	TT	TT	GG	GG	TT	TT	GG	GG	GG	TT	TT	GG	TT	GG	GG	TT	GG	GG	GG	GG	GG	TT	GG	GG	GG	TT	TT	GG	GG	TT
wsnp_BE585780A_Ta_2_1	15K array	---	---	---	---	---	---	---	---	---	---	W_15_APSV	1A	319083067	GG	AA	R	AA	AA	GG	GG	AA	AA	AA	AA	GG	GG	GG	AA	AA	GG	AA	GG	GG	AA	GG	GG	GG	GG	GG	AA	GG	GG	GG	AA	AA	GG	GG	AA
AX-158605749	135K array	PolyHighResolution	99.592	0.34	7.18	14.694	3	80	6	158	1	W135_GHBJ	1A	319435667	GG	AA	R	GG	GG	AA	GG	GG	AA	GG	GG	GG	GG	GG	GG	GG	GG	GG	GG	GG	GG	GG	GG	GG	R	GG	GG	GG	GG	GG	GG	GG	GG	GG	AA
BS00090634_51	15K array	---	---	---	---	---	---	---	---	---	---	W_15_ACQD	1A	320222948	GG	AA	R	GG	GG	AA	GG	GG	GG	GG	GG	GG	GG	GG	GG	GG	GG	GG	GG	GG	GG	GG	GG	GG	GG	GG	GG	GG	GG	GG	GG	GG	GG	GG	GG
wsnp_Ex_c5634_9906981	15K array	---	---	---	---	---	---	---	---	---	---	W_15_ARKZ	1A	320223727	GG	AA	R	GG	GG	GG	GG	GG	AA	GG	GG	GG	GG	GG	GG	GG	GG	GG	GG	GG	GG	GG	GG	GG	GG	GG	GG	GG	GG	GG	GG	GG	GG	GG	AA
AX-158544626	135K array	PolyHighResolution	99.184	0.261	8.771	18.535	3	61	5	177	2	W135_CUQM	1A	320225491	CC	TT	Y	CC	CC	TT	CC	CC	CC	CC	CC	CC	CC	CC	CC	CC	CC	CC	CC	CC	CC	CC	CC	CC	Y	CC	CC	CC	CC	CC	CC	CC	CC	CC	TT
AX-158595524	135K array	PolyHighResolution	100	0.182	4.672	9.639	3	199	3	43	0	W135_FRYC	1A	320336587	TT	GG	K	TT	TT	TT	TT	TT	TT	TT	TT	TT	TT	TT	TT	TT	TT	TT	TT	TT	TT	TT	TT	TT	TT	TT	TT	TT	TT	TT	TT	TT	TT	TT	GG
wsnp_Ex_rep_c105541_89932598	15K array	---	---	---	---	---	---	---	---	---	---	W_15_ARVZ	1A	325047151	GG	AA	R	GG	GG	GG	GG	GG	GG	GG	GG	GG	GG	GG	GG	GG	GG	GG	GG	GG	GG	GG	GG	GG	GG	GG	GG	GG	GG	GG	GG	GG	GG	GG	AA
IAAV7131	15K array	---	---	---	---	---	---	---	---	---	---	W_15_AHPF	1A	333615941	GG	AA	R	GG	GG	GG	GG	GG	GG	GG	GG	GG	GG	GG	GG	GG	GG	GG	GG	GG	GG	GG	GG	GG	GG	GG	GG	GG	GG	GG	GG	GG	GG	GG	AA
AX-109444809	135K array	PolyHighResolution	100	0.178	9.627	21.297	3	40	7	198	0	W135_AIST	1A	333625146	CC	TT	Y	CC	CC	CC	CC	CC	CC	CC	CC	CC	CC	CC	CC	CC	CC	CC	CC	CC	CC	CC	CC	CC	Y	CC	CC	CC	CC	CC	CC	CC	CC	CC	TT
AX-158569780	135K array	PolyHighResolution	100	0.165	5.362	11.974	3	38	5	202	0	W135_EFVY	1A	333880952	CC	TT	Y	CC	CC	CC	CC	CC	CC	CC	CC	CC	CC	CC	CC	CC	CC	CC	CC	CC	CC	CC	CC	CC	Y	CC	CC	CC	CC	CC	CC	CC	CC	CC	TT
AX-158595369	135K array	PolyHighResolution	100	0.163	7.993	16.092	3	37	6	202	0	W135_FRSD	1A	333880954	GG	AA	R	GG	GG	GG	GG	GG	GG	GG	GG	GG	GG	GG	GG	GG	GG	GG	GG	GG	GG	GG	GG	GG	R	GG	GG	GG	GG	GG	GG	GG	GG	GG	AA
AX-111686869	135K array	PolyHighResolution	99.184	0.167	6.57	13.258	3	200	5	38	2	W135_BEUC	1A	336476378	AA	CC	M	AA	AA	AA	AA	AA	CC	AA	AA	AA	AA	AA	AA	AA	AA	AA	AA	AA	AA	AA	AA	AA	AA	AA	AA	AA	AA	AA	AA	AA	AA	AA	CC
wsnp_Ex_c1427_2736441	15K array	---	---	---	---	---	---	---	---	---	---	W_15_AQII	1A	337008044	GG	AA	R	GG	GG	GG	AA	GG	AA	GG	GG	GG	GG	AA	GG	GG	GG	GG	GG	AA	GG	GG	GG	GG	GG	GG	GG	GG	AA	GG	GG	GG	GG	GG	GG
Ra_c272_1632	15K array	---	---	---	---	---	---	---	---	---	---	W_15_ANBT	1A	337009643	AA	GG	R	AA	AA	GG	AA	AA	AA	AA	AA	AA	AA	AA	AA	AA	AA	AA	AA	AA	AA	AA	AA	AA	AA	AA	AA	AA	AA	AA	AA	AA	AA	AA	GG
wsnp_Ku_c17726_26872129	15K array	---	---	---	---	---	---	---	---	---	---	W_15_ASME	1A	337656597	TT	GG	K	TT	TT	TT	TT	TT	TT	TT	TT	TT	TT	TT	TT	TT	TT	TT	TT	TT	TT	TT	TT	TT	TT	TT	TT	TT	TT	TT	TT	TT	TT	TT	GG
AX-109435948	135K array	PolyHighResolution	98.775	0.236	9.159	20.193	3	54	6	182	3	W135_AIPI	1A	337656880	CC	TT	Y	CC	CC	CC	CC	CC	TT	CC	CC	CC	CC	CC	CC	CC	CC	CC	CC	CC	CC	CC	CC	CC	Y	CC	CC	CC	CC	CC	CC	CC	CC	CC	TT
AX-158595527	135K array	PolyHighResolution	99.592	0.168	11.273	23.897	3	38	6	200	1	W135_FRYF	1A	337657152	GG	AA	R	GG	GG	GG	GG	GG	AA	GG	GG	GG	GG	GG	GG	GG	GG	GG	GG	GG	GG	GG	GG	GG	R	GG	GG	GG	GG	GG	GG	GG	GG	GG	AA
AX-111038062	135K array	PolyHighResolution	100	0.153	6.23	13.953	3	35	5	205	0	W135_AXNR	1A	337657293	GG	AA	R	GG	GG	GG	GG	GG	GG	GG	GG	GG	GG	GG	GG	GG	GG	GG	GG	GG	GG	GG	GG	GG	R	GG	GG	GG	GG	GG	GG	GG	GG	GG	AA
wsnp_Ex_c44049_50205457	15K array	---	---	---	---	---	---	---	---	---	---	W_15_ARFL	1A	337677633	TT	CC	Y	TT	TT	CC	TT	TT	TT	TT	TT	TT	TT	TT	TT	TT	TT	TT	TT	TT	TT	TT	TT	TT	TT	TT	TT	TT	TT	TT	TT	TT	TT	TT	CC
wsnp_Ex_c44049_50205904	15K array	---	---	---	---	---	---	---	---	---	---	W_15_ARFM	1A	337678166	CC	TT	Y	CC	CC	TT	CC	CC	CC	CC	CC	CC	CC	CC	CC	CC	CC	CC	CC	CC	CC	CC	CC	CC	CC	CC	CC	CC	CC	CC	CC	CC	CC	CC	TT
Kukri_c32885_145	15K array	---	---	---	---	---	---	---	---	---	---	W_15_AJCB	1A	338583464	TT	CC	Y	TT	TT	CC	TT	TT	TT	TT	TT	TT	TT	TT	TT	TT	TT	TT	TT	TT	TT	TT	TT	TT	TT	TT	TT	TT	TT	TT	TT	TT	TT	TT	CC
wsnp_Ex_c8364_14095508	15K array	---	---	---	---	---	---	---	---	---	---	W_15_ARRV	1A	338842914	TT	CC	Y	TT	TT	TT	TT	TT	TT	TT	TT	TT	TT	TT	TT	TT	TT	TT	TT	TT	TT	TT	TT	TT	TT	TT	TT	TT	TT	TT	TT	TT	TT	TT	CC
AX-158560592	135K array	PolyHighResolution	100	0.237	6.28	14.443	3	184	6	55	0	W135_DSGO	1A	340414703	TT	CC	Y	TT	TT	TT	TT	TT	TT	TT	TT	TT	TT	TT	TT	TT	TT	TT	TT	TT	TT	TT	TT	TT	Y	TT	TT	TT	TT	TT	TT	TT	TT	TT	CC
AX-158560598	135K array	PolyHighResolution	99.592	0.234	5.895	14.365	3	184	6	54	1	W135_DSGU	1A	340542775	AA	GG	R	AA	AA	AA	AA	AA	AA	AA	AA	AA	AA	AA	AA	AA	AA	AA	AA	AA	AA	AA	AA	AA	R	AA	AA	AA	AA	AA	AA	AA	AA	AA	GG
AX-158560317	135K array	PolyHighResolution	100	0.071	6.17	12.505	3	17	1	227	0	W135_DRVZ	1A	341588799	CC	TT	Y	CC	CC	CC	CC	CC	CC	CC	CC	CC	CC	CC	CC	CC	CC	CC	CC	CC	CC	CC	CC	CC	CC	CC	CC	CC	CC	CC	CC	CC	CC	CC	CC
AX-110440766	135K array	PolyHighResolution	99.592	0.236	5.029	11.592	3	184	5	55	1	W135_AREL	1A	341871095	TT	CC	Y	TT	TT	TT	TT	TT	TT	TT	TT	TT	TT	TT	TT	TT	TT	TT	TT	TT	TT	TT	TT	TT	Y	TT	TT	TT	TT	TT	TT	TT	TT	TT	CC
AX-158560318	135K array	PolyHighResolution	99.592	0.088	5.777	11.961	3	21	1	222	1	W135_DRWA	1A	342252522	GG	TT	K	GG	GG	GG	GG	GG	GG	GG	GG	GG	GG	GG	GG	GG	GG	GG	GG	GG	GG	GG	GG	GG	GG	GG	GG	GG	GG	GG	GG	GG	GG	GG	GG
AX-158595374	135K array	PolyHighResolution	99.184	0.148	4.536	9.512	3	205	4	34	2	W135_FRSI	1A	342382555	TT	CC	Y	TT	TT	TT	TT	TT	TT	TT	TT	TT	TT	TT	TT	TT	TT	TT	TT	TT	TT	TT	TT	TT	TT	TT	TT	TT	TT	TT	TT	TT	TT	TT	CC
Excalibur_c15098_591	15K array	---	---	---	---	---	---	---	---	---	---	W_15_AEYC	1A	343408375	TT	CC	Y	TT	TT	TT	TT	TT	TT	TT	TT	TT	TT	TT	TT	TT	TT	TT	TT	TT	TT	TT	TT	TT	TT	TT	TT	TT	TT	TT	TT	TT	TT	TT	CC
wsnp_Ex_c14866_22995097	15K array	---	---	---	---	---	---	---	---	---	---	W_15_AQJC	1A	343409213	AA	GG	R	AA	AA	GG	AA	AA	AA	AA	AA	AA	AA	AA	AA	AA	AA	AA	AA	AA	AA	AA	AA	AA	AA	AA	AA	AA	AA	AA	AA	AA	AA	AA	GG
AX-110961641	135K array	PolyHighResolution	99.592	0.148	6.001	12.311	3	206	4	34	1	W135_AVXI	1A	343616544	AA	GG	R	AA	AA	AA	AA	AA	AA	AA	AA	AA	AA	AA	AA	AA	AA	AA	AA	AA	AA	AA	AA	AA	AA	AA	AA	AA	AA	AA	AA	AA	AA	AA	GG
BS00090408_51	15K array	---	---	---	---	---	---	---	---	---	---	W_15_ACQA	1A	343681264	AA	GG	R	AA	AA	AA	AA	AA	AA	AA	AA	AA	AA	AA	AA	AA	AA	AA	AA	AA	AA	AA	AA	AA	AA	AA	AA	AA	AA	AA	AA	AA	AA	AA	AA
Excalibur_c24041_794	15K array	---	---	---	---	---	---	---	---	---	---	W_15_AFEJ	1A	343682089	GG	AA	R	GG	GG	GG	GG	GG	GG	GG	GG	GG	GG	GG	GG	GG	GG	GG	GG	GG	GG	GG	GG	GG	GG	GG	GG	GG	GG	GG	GG	GG	GG	GG	AA
AX-158560544	135K array	PolyHighResolution	99.184	0.233	9.916	20.27	3	183	7	53	2	W135_DSES	1A	344119378	AA	GG	R	AA	AA	AA	AA	AA	AA	AA	AA	AA	AA	AA	AA	AA	AA	AA	AA	AA	AA	AA	AA	AA	R	AA	AA	AA	AA	AA	AA	AA	AA	AA	GG
AX-158539922	135K array	PolyHighResolution	99.184	0.235	5.966	13.003	3	183	6	54	2	W135_CNRO	1A	344185381	AA	GG	R	AA	AA	AA	AA	AA	AA	AA	AA	AA	AA	AA	AA	AA	AA	AA	AA	AA	AA	AA	AA	AA	R	AA	AA	AA	AA	AA	AA	AA	AA	AA	GG
AX-110515069	135K array	PolyHighResolution	100	0.084	9.451	19.564	3	20	1	224	0	W135_ASRU	1A	344186375	CC	TT	Y	CC	CC	CC	CC	CC	CC	CC	CC	CC	CC	CC	CC	CC	CC	CC	CC	CC	CC	CC	CC	CC	CC	CC	CC	CC	CC	CC	CC	CC	CC	CC	CC
RAC875_c18539_1159	15K array	---	---	---	---	---	---	---	---	---	---	W_15_AKSN	1A	344294441	CC	TT	Y	CC	CC	CC	CC	CC	CC	CC	CC	CC	CC	CC	CC	CC	CC	CC	CC	CC	CC	CC	CC	CC	CC	CC	CC	CC	CC	CC	CC	CC	CC	CC	TT
AX-158539917	135K array	PolyHighResolution	99.184	0.222	6.156	13.118	3	51	6	186	2	W135_CNRJ	1A	344477455	GG	AA	R	GG	GG	GG	GG	GG	GG	GG	GG	GG	GG	GG	GG	GG	GG	GG	GG	GG	GG	GG	GG	GG	GG	GG	GG	GG	GG	GG	GG	GG	GG	GG	AA
IAAV5730	15K array	---	---	---	---	---	---	---	---	---	---	W_15_AHMA	1A	344480903	GG	AA	R	GG	GG	GG	GG	GG	GG	GG	GG	GG	GG	GG	GG	GG	GG	GG	GG	GG	GG	GG	GG	GG	GG	GG	GG	GG	GG	GG	GG	GG	GG	GG	AA
AX-158560545	135K array	PolyHighResolution	100	0.233	6.475	13.071	3	54	6	185	0	W135_DSET	1A	344918738	GG	AA	R	GG	GG	GG	GG	GG	GG	GG	GG	GG	GG	GG	GG	GG	GG	GG	GG	GG	GG	GG	GG	GG	R	GG	GG	GG	GG	GG	GG	GG	GG	GG	AA
Ex_c5759_663	15K array	---	---	---	---	---	---	---	---	---	---	W_15_AESV	1A	345108227	GG	AA	R	GG	GG	GG	GG	GG	GG	GG	GG	GG	GG	GG	GG	GG	GG	GG	GG	GG	GG	GG	GG	GG	GG	GG	GG	GG	GG	GG	GG	GG	GG	GG	AA
Ex_c5759_628	15K array	---	---	---	---	---	---	---	---	---	---	W_15_AESU	1A	345108262	GG	AA	R	GG	GG	GG	GG	GG	GG	GG	GG	GG	GG	GG	GG	GG	GG	GG	GG	GG	GG	GG	GG	GG	GG	GG	GG	GG	GG	GG	GG	GG	GG	GG	AA
IAAV8147	15K array	---	---	---	---	---	---	---	---	---	---	W_15_AHQX	1A	345114315	CC	TT	Y	CC	CC	CC	CC	CC	Y	CC	CC	CC	CC	CC	CC	CC	CC	CC	CC	CC	CC	CC	CC	CC	CC	CC	CC	CC	CC	CC	CC	CC	CC	CC	TT
wsnp_Ex_c33831_42253707	15K array	---	---	---	---	---	---	---	---	---	---	W_15_ARAK	1A	345308692	CC	TT	Y	CC	CC	CC	CC	CC	CC	CC	CC	CC	CC	CC	CC	CC	CC	CC	CC	CC	CC	CC	CC	CC	CC	CC	CC	CC	CC	CC	CC	CC	CC	CC	TT
AX-158560540	135K array	PolyHighResolution	99.592	0.223	6.602	14.226	3	51	7	186	1	W135_DSEO	1A	345325606	CC	AA	M	CC	CC	CC	CC	CC	CC	CC	CC	CC	CC	CC	CC	CC	CC	CC	CC	CC	CC	CC	CC	CC	M	CC	CC	CC	CC	CC	CC	CC	CC	CC	AA
BobWhite_c8428_346	15K array	---	---	---	---	---	---	---	---	---	---	W_15_ADXO	1A	345786748	GG	TT	K	GG	GG	GG	GG	GG	GG	GG	GG	GG	GG	GG	GG	GG	GG	GG	GG	GG	GG	GG	GG	GG	GG	GG	GG	GG	GG	GG	GG	GG	GG	GG	TT
AX-158539913	135K array	PolyHighResolution	99.592	0.225	6.14	12.284	3	52	6	186	1	W135_CNRF	1A	346448139	CC	TT	Y	CC	CC	CC	CC	CC	CC	CC	CC	CC	CC	CC	CC	CC	CC	CC	CC	CC	CC	CC	CC	CC	Y	CC	CC	CC	CC	CC	CC	CC	CC	CC	TT
AX-158544599	135K array	PolyHighResolution	100	0.224	5.914	13.674	3	52	6	187	0	W135_CUPL	1A	346683136	CC	TT	Y	CC	CC	CC	CC	CC	CC	CC	CC	CC	CC	CC	CC	CC	CC	CC	CC	CC	CC	CC	CC	CC	Y	CC	CC	CC	CC	CC	CC	CC	CC	CC	TT
AX-158560541	135K array	PolyHighResolution	99.592	0.225	6.32	13.642	3	186	6	52	1	W135_DSEP	1A	346795356	AA	CC	M	AA	AA	AA	AA	AA	AA	AA	AA	AA	AA	AA	AA	AA	AA	AA	AA	AA	AA	AA	AA	AA	M	AA	AA	AA	AA	AA	AA	AA	AA	AA	CC
AX-158595574	135K array	PolyHighResolution	100	0.231	8.158	17.653	3	53	7	185	0	W135_FSAA	1A	347323470	CC	TT	Y	CC	CC	CC	CC	CC	CC	CC	CC	CC	CC	CC	CC	CC	CC	CC	CC	CC	CC	CC	CC	CC	Y	CC	CC	CC	CC	CC	CC	CC	CC	CC	TT
AX-158539908	135K array	PolyHighResolution	99.592	0.078	6.877	17.93	3	224	2	18	1	W135_CNRA	1A	347640429	TT	CC	Y	TT	TT	TT	TT	TT	TT	TT	TT	TT	TT	TT	TT	TT	TT	TT	TT	TT	TT	TT	TT	TT	TT	TT	TT	TT	TT	TT	TT	TT	TT	TT	TT
AX-108748978	135K array	PolyHighResolution	100	0.231	5.928	12.335	3	53	7	185	0	W135_AANP	1A	347919022	GG	AA	R	GG	GG	GG	GG	GG	GG	GG	GG	GG	GG	GG	GG	GG	GG	GG	GG	GG	GG	GG	GG	GG	R	GG	GG	GG	GG	GG	GG	GG	GG	GG	AA
GENE_1214_288	15K array	---	---	---	---	---	---	---	---	---	---	W_15_AGSX	1A	347919022	CC	TT	Y	CC	CC	CC	CC	CC	CC	CC	CC	CC	CC	CC	CC	CC	CC	CC	CC	CC	CC	CC	CC	CC	CC	CC	CC	CC	CC	CC	CC	CC	CC	CC	TT
AX-158568850	135K array	PolyHighResolution	99.184	0.078	4.146	10.489	3	18	2	223	2	W135_EEME	1A	348982307	GG	AA	R	GG	GG	GG	GG	GG	GG	GG	GG	GG	GG	GG	GG	GG	GG	GG	GG	GG	GG	GG	GG	GG	GG	GG	GG	GG	GG	GG	GG	GG	GG	GG	GG
wsnp_Ex_c43454_49770425	15K array	---	---	---	---	---	---	---	---	---	---	W_15_ARFG	1A	349998302	CC	TT	Y	CC	CC	CC	CC	CC	CC	CC	CC	CC	CC	CC	CC	CC	CC	CC	CC	CC	CC	CC	CC	CC	CC	CC	CC	CC	CC	CC	CC	CC	CC	CC	TT
RAC875_c6338_2719	15K array	---	---	---	---	---	---	---	---	---	---	W_15_ALUS	1A	350006811	TT	CC	Y	TT	TT	TT	TT	TT	TT	TT	TT	TT	TT	TT	TT	TT	TT	TT	TT	TT	TT	TT	TT	TT	TT	TT	TT	TT	TT	TT	TT	TT	TT	TT	TT
AX-94399186	135K array	PolyHighResolution	99.592	0.234	6.768	13.863	3	54	6	184	1	W135_HPUA	1A	350395975	GG	AA	R	GG	GG	GG	GG	GG	GG	GG	GG	GG	GG	GG	GG	GG	GG	GG	GG	GG	GG	GG	GG	GG	GG	GG	GG	GG	GG	GG	GG	GG	GG	GG	AA
wsnp_Ex_c13564_21327699	15K array	---	---	---	---	---	---	---	---	---	---	W_15_AQHF	1A	350753756	AA	GG	R	AA	AA	AA	AA	AA	AA	AA	AA	AA	AA	AA	AA	AA	AA	AA	AA	AA	AA	AA	AA	AA	AA	AA	AA	AA	AA	AA	AA	AA	AA	AA	GG
AX-158539926	135K array	PolyHighResolution	99.592	0.232	6.423	14.277	3	184	7	53	1	W135_CNRS	1A	350761120	AA	CC	M	AA	AA	AA	AA	AA	AA	AA	AA	AA	AA	AA	AA	AA	AA	AA	AA	AA	AA	AA	AA	AA	AA	AA	AA	AA	AA	AA	AA	AA	AA	AA	CC
AX-158605376	135K array	PolyHighResolution	98.775	0.221	6.923	14.629	3	185	7	50	3	W135_GGNA	1A	351342504	AA	GG	R	AA	AA	AA	AA	AA	AA	AA	AA	AA	AA	AA	AA	AA	AA	AA	AA	AA	AA	AA	AA	AA	AA	AA	AA	AA	AA	AA	AA	AA	AA	AA	GG
AX-158560535	135K array	PolyHighResolution	99.184	0.084	4.803	11.759	3	222	1	20	2	W135_DSEJ	1A	351858395	AA	GG	R	AA	AA	AA	AA	AA	AA	AA	AA	AA	AA	AA	AA	AA	AA	AA	AA	AA	AA	AA	AA	AA	AA	AA	AA	AA	AA	AA	AA	AA	AA	AA	AA
AX-158539927	135K array	PolyHighResolution	100	0.229	5.182	11.418	3	186	6	53	0	W135_CNRT	1A	351863823	AA	GG	R	AA	AA	AA	AA	AA	AA	AA	AA	AA	AA	AA	AA	AA	AA	AA	AA	AA	AA	AA	AA	AA	AA	AA	AA	AA	AA	AA	AA	AA	AA	AA	GG
AX-158544598	135K array	PolyHighResolution	100	0.082	5.259	13.249	3	224	2	19	0	W135_CUPK	1A	351877927	TT	CC	Y	TT	TT	TT	TT	TT	TT	TT	TT	TT	TT	TT	TT	TT	TT	TT	TT	TT	TT	TT	TT	TT	TT	TT	TT	TT	TT	TT	TT	TT	TT	TT	TT
AX-158539907	135K array	PolyHighResolution	100	0.084	8.213	16.758	3	20	1	224	0	W135_CNQZ	1A	351879817	GG	AA	R	GG	GG	GG	GG	GG	GG	GG	GG	GG	GG	GG	GG	GG	GG	GG	GG	GG	GG	GG	GG	GG	GG	GG	GG	GG	GG	GG	GG	GG	GG	GG	GG
AX-158539923	135K array	PolyHighResolution	99.592	0.227	4.598	9.533	3	185	7	52	1	W135_CNRP	1A	351882032	AA	GG	R	AA	AA	AA	AA	AA	AA	AA	AA	AA	AA	AA	AA	AA	AA	AA	AA	AA	AA	AA	AA	AA	R	AA	AA	AA	AA	AA	AA	AA	AA	AA	GG
Tdurum_contig41931_480	15K array	---	---	---	---	---	---	---	---	---	---	W_15_AOIP	1A	351882476	AA	CC	M	AA	AA	AA	AA	AA	AA	AA	AA	AA	AA	AA	AA	AA	AA	AA	AA	AA	AA	AA	AA	AA	AA	AA	AA	AA	AA	AA	AA	AA	AA	AA	CC
AX-110911795	135K array	PolyHighResolution	98.775	0.138	6.207	12.65	3	31	5	206	3	W135_AUTN	1A	351882923	GG	AA	R	GG	GG	GG	GG	GG	GG	GG	GG	GG	GG	GG	GG	GG	GG	GG	GG	R	GG	GG	GG	GG	GG	GG	GG	GG	GG	GG	GG	GG	GG	GG	AA
AX-158595521	135K array	PolyHighResolution	99.592	0.162	5.891	14.256	3	37	5	202	1	W135_FRXZ	1A	351883908	GG	AA	R	GG	GG	GG	GG	GG	AA	GG	GG	GG	GG	GG	GG	GG	GG	GG	GG	GG	GG	GG	GG	GG	R	GG	GG	GG	GG	GG	GG	GG	GG	GG	AA
AX-110576726	135K array	PolyHighResolution	99.592	0.164	5.284	10.995	3	202	4	38	1	W135_ATWI	1A	351884208	AA	GG	R	AA	AA	AA	AA	AA	GG	AA	AA	AA	AA	AA	AA	AA	AA	AA	AA	AA	AA	AA	AA	AA	---	AA	AA	AA	AA	AA	AA	AA	AA	AA	GG
Ex_c12763_662	15K array	---	---	---	---	---	---	---	---	---	---	W_15_AEQA	1A	352013338	CC	TT	Y	CC	CC	CC	CC	CC	CC	CC	CC	CC	CC	CC	CC	CC	CC	CC	CC	CC	CC	CC	CC	CC	CC	CC	CC	CC	CC	CC	CC	CC	CC	CC	TT
wsnp_Ex_c1374_2630879	15K array	---	---	---	---	---	---	---	---	---	---	W_15_AQHL	1A	352137657	AA	GG	R	AA	AA	AA	AA	AA	AA	AA	AA	AA	AA	AA	AA	AA	AA	AA	AA	AA	AA	AA	AA	AA	AA	AA	AA	AA	AA	AA	AA	AA	AA	AA	GG
AX-86171675	135K array	PolyHighResolution	99.592	0.162	5.204	11.887	3	37	5	202	1	W135_HNTA	1A	352137706	GG	AA	R	GG	GG	GG	GG	GG	AA	GG	GG	GG	GG	GG	GG	GG	GG	GG	GG	GG	GG	GG	GG	GG	GG	GG	GG	GG	GG	GG	GG	GG	GG	GG	AA
wsnp_Ex_c8885_14842394	15K array	---	---	---	---	---	---	---	---	---	---	W_15_ARSJ	1A	352173504	TT	CC	Y	TT	TT	CC	TT	TT	TT	TT	TT	TT	TT	TT	TT	TT	TT	TT	TT	TT	TT	TT	TT	TT	TT	TT	TT	TT	TT	TT	TT	TT	TT	TT	CC
wsnp_Ex_c21592_30743513	15K array	---	---	---	---	---	---	---	---	---	---	W_15_AQRJ	1A	353255764	GG	AA	R	GG	GG	AA	GG	GG	GG	GG	GG	GG	GG	GG	GG	GG	GG	GG	GG	GG	GG	GG	GG	GG	GG	GG	GG	GG	GG	GG	GG	GG	GG	GG	AA
wsnp_Ex_c3572_6531810	15K array	---	---	---	---	---	---	---	---	---	---	W_15_ARBG	1A	353628518	GG	TT	K	GG	GG	TT	GG	GG	GG	GG	GG	GG	GG	GG	GG	GG	GG	GG	GG	GG	GG	GG	GG	GG	GG	GG	GG	GG	GG	GG	GG	GG	GG	GG	TT
RFL_Contig5001_1099	15K array	---	---	---	---	---	---	---	---	---	---	W_15_AMVL	1A	353916338	CC	TT	Y	CC	CC	CC	CC	CC	CC	CC	CC	CC	CC	CC	CC	CC	CC	CC	CC	CC	CC	CC	CC	CC	CC	CC	CC	CC	CC	CC	CC	CC	CC	CC	TT
RAC875_c33300_141	15K array	---	---	---	---	---	---	---	---	---	---	W_15_ALEK	1A	354303779	GG	AA	R	GG	GG	GG	GG	GG	GG	GG	GG	GG	GG	GG	GG	GG	GG	GG	GG	GG	GG	GG	GG	GG	GG	GG	GG	GG	GG	GG	GG	GG	GG	GG	AA
CAP12_c6266_339	15K array	---	---	---	---	---	---	---	---	---	---	W_15_AEGA	1A	354823472	GG	TT	K	GG	GG	GG	GG	GG	GG	GG	GG	GG	GG	GG	GG	GG	GG	GG	GG	GG	GG	GG	GG	GG	GG	GG	GG	GG	GG	GG	GG	GG	GG	GG	TT
CAP12_c6266_298	15K array	---	---	---	---	---	---	---	---	---	---	W_15_AEFZ	1A	354823513	AA	GG	R	AA	AA	AA	AA	AA	AA	AA	AA	AA	AA	AA	AA	AA	AA	AA	AA	AA	AA	AA	AA	AA	AA	AA	AA	AA	AA	AA	AA	AA	AA	AA	GG
wsnp_JD_c40990_29127031	15K array	---	---	---	---	---	---	---	---	---	---	W_15_ASFZ	1A	354935012	GG	AA	R	GG	GG	GG	GG	GG	GG	GG	GG	GG	GG	GG	GG	GG	GG	GG	GG	GG	GG	GG	GG	GG	GG	GG	GG	GG	GG	GG	GG	GG	GG	GG	AA
AX-89648769	135K array	PolyHighResolution	99.592	0.287	6.997	14.224	3	66	8	170	1	W135_HPIU	1A	354937844	CC	TT	Y	TT	TT	CC	TT	CC	CC	TT	TT	CC	CC	CC	TT	TT	CC	TT	CC	CC	TT	CC	CC	CC	Y	CC	TT	CC	CC	CC	TT	TT	CC	CC	TT
BobWhite_c46349_402	15K array	---	---	---	---	---	---	---	---	---	---	W_15_ADTE	1A	354938468	TT	CC	Y	CC	CC	TT	TT	CC	TT	CC	CC	TT	TT	TT	CC	CC	TT	CC	TT	TT	CC	TT	TT	TT	TT	TT	CC	TT	TT	TT	CC	CC	TT	TT	CC
AX-110387634	135K array	PolyHighResolution	100	0.159	7.363	14.809	3	36	6	203	0	W135_APZG	1A	354940040	GG	AA	R	GG	GG	GG	GG	GG	GG	GG	GG	GG	GG	GG	GG	GG	GG	GG	GG	GG	GG	GG	GG	GG	R	GG	GG	GG	GG	GG	GG	GG	GG	GG	AA
AX-158595403	135K array	PolyHighResolution	100	0.151	5.64	11.488	3	35	4	206	0	W135_FRTL	1A	354944881	CC	AA	M	CC	CC	CC	CC	CC	CC	CC	CC	CC	CC	CC	CC	CC	CC	CC	CC	CC	CC	CC	CC	CC	CC	CC	CC	CC	CC	CC	CC	CC	CC	CC	AA
AX-158595364	135K array	PolyHighResolution	100	0.149	7.137	15.032	3	206	5	34	0	W135_FRRY	1A	354950769	AA	GG	R	AA	AA	AA	AA	AA	AA	AA	AA	AA	AA	AA	AA	AA	AA	AA	AA	AA	AA	AA	AA	AA	R	AA	AA	AA	AA	AA	AA	AA	AA	AA	GG
AX-158595371	135K array	PolyHighResolution	100	0.151	6.939	15.989	3	205	6	34	0	W135_FRSF	1A	354954063	AA	GG	R	AA	AA	AA	AA	AA	AA	AA	AA	AA	AA	AA	AA	AA	AA	AA	AA	AA	AA	AA	AA	AA	R	AA	AA	AA	AA	AA	AA	AA	AA	AA	GG
Excalibur_c17872_137	15K array	---	---	---	---	---	---	---	---	---	---	W_15_AEZV	1A	355335999	TT	GG	K	TT	TT	TT	TT	TT	TT	TT	TT	TT	TT	TT	TT	TT	TT	TT	TT	TT	TT	TT	TT	TT	TT	TT	TT	TT	TT	TT	TT	TT	TT	TT	GG
AX-158595367	135K array	PolyHighResolution	99.184	0.15	9.168	24.324	3	34	5	204	2	W135_FRSB	1A	355344855	GG	TT	K	GG	GG	GG	GG	GG	GG	GG	GG	GG	GG	GG	GG	GG	GG	GG	GG	GG	GG	GG	GG	GG	K	GG	GG	GG	GG	GG	GG	GG	GG	GG	TT
AX-158595393	135K array	PolyHighResolution	100	0.106	4.853	13.587	3	24	4	217	0	W135_FRTB	1A	355732757	CC	TT	Y	CC	CC	CC	CC	CC	CC	CC	CC	CC	CC	CC	CC	CC	CC	CC	CC	CC	CC	CC	CC	CC	CC	CC	CC	CC	CC	CC	CC	CC	CC	CC	TT
Kukri_rep_c103147_745	15K array	---	---	---	---	---	---	---	---	---	---	W_15_AKAU	1A	356474547	GG	AA	R	GG	GG	GG	GG	GG	GG	GG	GG	GG	GG	GG	GG	GG	GG	GG	GG	GG	GG	GG	GG	GG	GG	GG	GG	GG	GG	GG	GG	GG	GG	GG	AA
AX-158595532	135K array	PolyHighResolution	99.592	0.121	6.689	14.644	3	213	3	28	1	W135_FRYK	1A	357121180	TT	CC	Y	TT	TT	TT	TT	TT	TT	TT	TT	TT	TT	TT	TT	TT	TT	TT	TT	TT	TT	TT	TT	TT	TT	TT	TT	TT	TT	TT	TT	TT	TT	TT	CC
AX-111511348	135K array	PolyHighResolution	99.592	0.191	5.316	10.766	3	196	3	45	1	W135_BBHI	1A	357121801	TT	CC	Y	TT	TT	TT	TT	TT	CC	TT	TT	TT	TT	TT	TT	TT	TT	TT	TT	TT	TT	TT	TT	TT	TT	TT	TT	TT	TT	TT	TT	TT	TT	TT	CC
AX-158595397	135K array	PolyHighResolution	99.184	0.111	4.277	9.918	3	26	2	215	2	W135_FRTF	1A	357779194	GG	TT	K	GG	GG	GG	GG	GG	GG	GG	GG	GG	GG	GG	GG	GG	GG	GG	GG	GG	GG	GG	GG	GG	GG	GG	GG	GG	GG	GG	GG	GG	GG	GG	TT
RAC875_c38417_246	15K array	---	---	---	---	---	---	---	---	---	---	W_15_ALHN	1A	358761707	GG	TT	K	GG	GG	GG	GG	GG	GG	GG	GG	GG	GG	GG	GG	GG	GG	GG	GG	GG	GG	GG	GG	GG	GG	GG	GG	GG	GG	GG	GG	GG	GG	GG	TT
AX-110412027	135K array	PolyHighResolution	99.184	0.115	7.115	16.237	3	27	2	214	2	W135_AQND	1A	360010072	GG	AA	R	GG	GG	GG	GG	GG	GG	GG	GG	GG	GG	GG	GG	GG	GG	GG	GG	GG	GG	GG	GG	GG	GG	GG	GG	GG	GG	GG	GG	GG	GG	GG	AA
AX-158568901	135K array	PolyHighResolution	99.592	0.111	6.025	14.38	3	25	4	215	1	W135_EEOD	1A	361066823	CC	TT	Y	CC	CC	CC	CC	CC	CC	CC	CC	CC	CC	CC	CC	CC	CC	CC	CC	CC	CC	CC	CC	CC	CC	CC	CC	CC	CC	CC	CC	CC	CC	CC	TT
Excalibur_c14943_695	15K array	---	---	---	---	---	---	---	---	---	---	W_15_AEXT	1A	361511887	GG	AA	R	GG	GG	GG	GG	GG	GG	GG	GG	GG	GG	GG	GG	GG	GG	GG	GG	GG	GG	GG	GG	GG	GG	GG	GG	GG	GG	GG	GG	GG	GG	GG	AA
AX-158595365	135K array	PolyHighResolution	100	0.12	8.089	16.605	3	28	3	214	0	W135_FRRZ	1A	361513122	CC	TT	Y	CC	CC	CC	CC	CC	CC	CC	CC	CC	CC	CC	CC	CC	CC	CC	CC	---	CC	CC	CC	CC	CC	CC	CC	CC	CC	CC	CC	CC	CC	CC	TT
AX-110544867	135K array	PolyHighResolution	99.592	0.121	10.376	20.867	3	28	3	213	1	W135_ATHG	1A	361517200	CC	TT	Y	CC	CC	CC	CC	CC	CC	CC	CC	CC	CC	CC	CC	CC	CC	CC	CC	CC	CC	CC	CC	CC	CC	CC	CC	CC	CC	CC	CC	CC	CC	CC	TT
wsnp_Ex_c2840_5247386	15K array	---	---	---	---	---	---	---	---	---	---	W_15_AQWZ	1A	362628405	TT	CC	Y	TT	TT	TT	TT	TT	TT	TT	TT	TT	TT	TT	TT	TT	TT	TT	TT	TT	TT	TT	TT	TT	TT	TT	TT	TT	TT	TT	TT	TT	TT	TT	CC
RAC875_c8515_653	15K array	---	---	---	---	---	---	---	---	---	---	W_15_AMAY	1A	362628680	TT	CC	Y	TT	TT	TT	TT	TT	TT	TT	TT	TT	TT	TT	TT	TT	TT	TT	TT	TT	TT	TT	TT	TT	TT	TT	TT	TT	TT	TT	TT	TT	TT	TT	CC
AX-108733987	135K array	PolyHighResolution	99.184	0.113	7.672	15.748	3	214	3	26	2	W135_AAFE	1A	362862790	TT	CC	Y	TT	TT	TT	TT	TT	TT	TT	TT	TT	TT	TT	TT	TT	TT	TT	TT	TT	TT	TT	TT	TT	TT	TT	TT	TT	TT	TT	TT	TT	TT	TT	CC
BobWhite_c1488_504	15K array	---	---	---	---	---	---	---	---	---	---	W_15_ADGF	1A	362863091	GG	AA	R	GG	GG	GG	GG	GG	GG	GG	GG	GG	GG	AA	GG	GG	GG	GG	GG	GG	GG	GG	GG	GG	GG	GG	GG	GG	AA	GG	GG	GG	GG	GG	AA
Ra_c11023_679	15K array	---	---	---	---	---	---	---	---	---	---	W_15_AMYU	1A	362864281	CC	TT	Y	CC	CC	CC	CC	CC	CC	CC	CC	CC	CC	TT	CC	CC	CC	CC	CC	CC	CC	CC	CC	CC	CC	CC	CC	CC	TT	CC	CC	CC	CC	CC	TT
AX-158568893	135K array	PolyHighResolution	100	0.251	7.933	16.175	3	179	9	57	0	W135_EENV	1A	363419706	AA	GG	R	AA	AA	AA	AA	AA	AA	AA	AA	AA	AA	GG	AA	AA	AA	AA	AA	AA	AA	AA	AA	AA	R	AA	AA	AA	GG	AA	AA	AA	AA	AA	GG
AX-158544479	135K array	PolyHighResolution	100	0.251	7.428	15.261	3	57	9	179	0	W135_CUKV	1A	363421487	GG	AA	R	GG	GG	GG	GG	GG	GG	GG	GG	GG	GG	AA	GG	GG	GG	GG	GG	GG	GG	GG	GG	GG	R	GG	GG	GG	AA	GG	GG	GG	GG	GG	AA
AX-86165887	135K array	PolyHighResolution	99.592	0.254	8.321	17.725	3	58	8	178	1	W135_HNLZ	1A	363422562	CC	AA	M	CC	CC	CC	CC	CC	CC	CC	CC	CC	CC	AA	CC	CC	CC	CC	CC	CC	CC	CC	CC	CC	M	CC	CC	CC	AA	CC	CC	CC	CC	CC	AA
AX-158539886	135K array	OTV	98.367	0.22	4.609	9.444	3	186	4	51	4	W135_CNQE	1A	363691478	TT	CC	Y	TT	TT	TT	TT	TT	TT	TT	TT	TT	TT	CC	TT	TT	TT	TT	TT	TT	TT	TT	TT	TT	Y	TT	TT	TT	CC	TT	TT	TT	TT	TT	CC
AX-108871103	135K array	PolyHighResolution	99.592	0.262	8.238	18.179	3	176	8	60	1	W135_ADCZ	1A	364226927	TT	CC	Y	TT	TT	TT	TT	TT	CC	TT	TT	TT	TT	CC	TT	TT	TT	TT	TT	TT	TT	TT	TT	TT	Y	TT	TT	TT	CC	TT	TT	TT	TT	TT	CC
Kukri_rep_c101316_375	15K array	---	---	---	---	---	---	---	---	---	---	W_15_AJZU	1A	364227720	CC	TT	Y	CC	CC	TT	CC	CC	CC	CC	CC	CC	CC	TT	CC	CC	CC	CC	CC	CC	CC	CC	CC	CC	CC	CC	CC	CC	TT	CC	CC	CC	CC	CC	TT
TA013367_0455	15K array	---	---	---	---	---	---	---	---	---	---	W_15_ANSS	1A	364634517	TT	CC	Y	TT	TT	TT	TT	TT	TT	TT	TT	TT	TT	CC	TT	TT	TT	TT	TT	TT	TT	TT	TT	TT	TT	TT	TT	TT	CC	TT	TT	TT	TT	TT	CC
AX-158568894	135K array	PolyHighResolution	99.592	0.25	8.343	17.759	3	57	8	179	1	W135_EENW	1A	365508315	GG	AA	R	GG	GG	GG	GG	GG	GG	GG	GG	GG	GG	AA	GG	GG	GG	GG	GG	GG	GG	GG	GG	GG	R	GG	GG	GG	AA	GG	GG	GG	GG	GG	AA
CAP11_c6014_160	15K array	---	---	---	---	---	---	---	---	---	---	W_15_AEEF	1A	365508750	AA	GG	R	AA	AA	GG	AA	AA	AA	AA	AA	AA	AA	GG	AA	AA	AA	AA	AA	AA	AA	AA	AA	AA	AA	AA	AA	AA	GG	AA	AA	AA	AA	AA	GG
AX-158569261	135K array	PolyHighResolution	100	0.261	6.196	13.747	3	177	8	60	0	W135_EFBZ	1A	365622281	TT	CC	Y	TT	TT	TT	TT	TT	TT	TT	TT	TT	TT	CC	TT	TT	TT	TT	TT	TT	TT	TT	TT	TT	TT	TT	TT	TT	CC	TT	TT	TT	TT	TT	CC
AX-111501667	135K array	PolyHighResolution	99.592	0.25	8.144	16.716	3	179	8	57	1	W135_BBAZ	1A	366123525	AA	GG	R	AA	AA	AA	AA	AA	AA	AA	AA	AA	AA	GG	AA	AA	AA	AA	AA	AA	AA	AA	AA	AA	R	AA	AA	AA	GG	AA	AA	AA	AA	AA	GG
AX-158544481	135K array	PolyHighResolution	99.592	0.254	5.431	11.712	3	58	8	178	1	W135_CUKX	1A	366272300	GG	AA	R	GG	GG	GG	GG	GG	GG	GG	GG	GG	GG	AA	GG	GG	GG	GG	GG	GG	GG	GG	GG	GG	---	GG	GG	GG	AA	GG	GG	AA	GG	GG	AA
AX-158544595	135K array	PolyHighResolution	100	0.069	5.014	16.042	3	16	2	227	0	W135_CUPH	1A	367382659	GG	AA	R	GG	GG	GG	GG	GG	AA	GG	GG	GG	GG	GG	GG	GG	GG	GG	GG	GG	GG	GG	GG	GG	GG	GG	GG	GG	GG	GG	GG	GG	GG	GG	GG
AX-110991112	135K array	PolyHighResolution	100	0.114	6.985	14.536	3	26	4	215	0	W135_AWND	1A	368198374	CC	TT	Y	CC	CC	CC	CC	CC	CC	CC	CC	CC	CC	CC	CC	CC	CC	CC	CC	CC	CC	CC	CC	CC	CC	CC	CC	CC	CC	CC	CC	CC	CC	CC	TT
AX-108740667	135K array	PolyHighResolution	99.592	0.07	8.3	19.324	3	226	2	16	1	W135_AAJD	1A	368363700	AA	GG	R	AA	AA	AA	AA	AA	GG	AA	AA	AA	AA	AA	AA	AA	AA	AA	AA	AA	AA	AA	AA	AA	AA	AA	AA	AA	AA	AA	AA	AA	AA	AA	AA
AX-109829119	135K array	PolyHighResolution	99.184	0.076	9.909	20.018	3	17	3	223	2	W135_AKOW	1A	368712746	GG	AA	R	GG	GG	GG	GG	GG	AA	GG	GG	GG	GG	GG	GG	GG	GG	GG	GG	GG	GG	GG	GG	GG	GG	GG	GG	GG	GG	GG	GG	GG	GG	GG	GG
AX-158537789	135K array	PolyHighResolution	99.184	0.177	6.088	16.579	3	41	4	198	2	W135_CKNN	1A	368799579	CC	TT	Y	CC	CC	CC	CC	CC	TT	CC	CC	CC	CC	CC	CC	CC	CC	CC	CC	CC	CC	CC	CC	CC	CC	CC	CC	CC	CC	CC	CC	CC	CC	CC	TT
wsnp_Ex_c3906_7086162	15K array	---	---	---	---	---	---	---	---	---	---	W_15_ARCU	1A	368815872	TT	CC	Y	TT	TT	CC	TT	TT	TT	TT	TT	TT	TT	TT	TT	TT	TT	TT	TT	TT	TT	TT	TT	TT	TT	TT	TT	TT	TT	TT	TT	TT	TT	TT	TT
wsnp_Ex_c3906_7086294	15K array	---	---	---	---	---	---	---	---	---	---	W_15_ARCV	1A	368816004	CC	TT	Y	CC	CC	CC	CC	CC	CC	CC	CC	CC	CC	CC	CC	CC	CC	CC	CC	CC	CC	CC	CC	CC	CC	CC	CC	CC	CC	CC	CC	CC	CC	CC	CC
IAAV749	15K array	---	---	---	---	---	---	---	---	---	---	W_15_AHQE	1A	369089146	AA	GG	R	AA	AA	AA	AA	AA	AA	AA	AA	AA	AA	AA	AA	AA	AA	AA	AA	AA	AA	AA	AA	AA	AA	AA	AA	AA	AA	AA	AA	AA	AA	AA	AA
Tdurum_contig48416_335	15K array	---	---	---	---	---	---	---	---	---	---	W_15_AOPV	1A	369502385	GG	AA	R	GG	GG	GG	GG	GG	GG	GG	GG	GG	GG	GG	GG	GG	GG	GG	GG	GG	GG	GG	GG	GG	GG	GG	GG	GG	GG	GG	GG	GG	GG	GG	GG
AX-158595382	135K array	PolyHighResolution	100	0.09	7.369	15.082	3	20	4	221	0	W135_FRSQ	1A	369505074	GG	AA	R	GG	GG	GG	GG	GG	GG	GG	GG	GG	GG	GG	GG	GG	GG	GG	GG	R	GG	GG	GG	GG	GG	GG	GG	GG	GG	GG	GG	GG	GG	GG	GG
AX-111577694	135K array	PolyHighResolution	98.775	0.432	4.695	10.146	3	101	7	134	3	W135_BCTS	1A	369580408	CC	TT	Y	TT	TT	TT	TT	CC	TT	TT	TT	CC	CC	TT	TT	TT	CC	TT	CC	CC	TT	CC	CC	CC	Y	CC	TT	CC	TT	CC	TT	TT	CC	CC	CC
wsnp_Ex_rep_c103087_88123733	15K array	---	---	---	---	---	---	---	---	---	---	W_15_ARVG	1A	369697031	TT	CC	Y	CC	CC	CC	TT	CC	CC	CC	CC	TT	TT	CC	CC	CC	TT	CC	TT	TT	CC	TT	TT	TT	TT	TT	CC	TT	CC	TT	CC	CC	TT	TT	TT
wsnp_Ex_rep_c103087_88124573	15K array	---	---	---	---	---	---	---	---	---	---	W_15_ARVH	1A	369697871	GG	AA	R	AA	AA	AA	GG	AA	AA	AA	AA	GG	GG	AA	AA	AA	GG	AA	GG	GG	AA	GG	GG	GG	GG	GG	AA	GG	AA	GG	AA	AA	GG	GG	GG
AX-158539847	135K array	PolyHighResolution	99.592	0.441	7.397	14.886	3	103	9	132	1	W135_CNOR	1A	369993811	CC	TT	Y	TT	TT	TT	TT	CC	TT	TT	TT	CC	CC	TT	TT	TT	CC	TT	CC	CC	TT	CC	CC	CC	Y	CC	TT	CC	TT	CC	TT	TT	CC	CC	CC
AX-158539941	135K array	PolyHighResolution	99.592	0.422	6.199	12.753	3	98	10	136	1	W135_CNSH	1A	369993907	GG	AA	R	AA	AA	AA	AA	GG	GG	AA	AA	GG	GG	AA	AA	AA	GG	AA	GG	GG	AA	GG	GG	GG	GG	GG	AA	GG	AA	GG	AA	AA	GG	GG	GG
AX-109963861	135K array	PolyHighResolution	99.592	0.492	6.329	13.938	3	117	6	121	1	W135_ANIG	1A	369995490	AA	GG	R	GG	GG	GG	GG	AA	AA	GG	GG	AA	AA	GG	GG	GG	AA	GG	AA	AA	GG	AA	AA	AA	AA	AA	GG	AA	GG	AA	GG	GG	AA	AA	AA
AX-109877729	135K array	PolyHighResolution	95.918	0.423	4.576	9.753	3	134	3	98	10	W135_ALPN	1A	370022072	AA	GG	R	GG	GG	GG	GG	---	AA	GG	GG	AA	AA	GG	GG	GG	AA	GG	AA	AA	GG	AA	AA	AA	AA	AA	GG	AA	GG	AA	GG	GG	AA	AA	AA
GENE_0053_224	15K array	---	---	---	---	---	---	---	---	---	---	W_15_AGOV	1A	370093299	CC	AA	M	AA	AA	AA	CC	AA	AA	AA	AA	CC	CC	AA	AA	AA	CC	AA	CC	CC	AA	CC	CC	CC	CC	CC	AA	CC	AA	CC	AA	AA	CC	CC	CC
Kukri_c67601_267	15K array	---	---	---	---	---	---	---	---	---	---	W_15_AJTF	1A	370095271	AA	GG	R	GG	GG	AA	AA	GG	GG	GG	GG	AA	AA	GG	GG	GG	AA	GG	AA	AA	GG	AA	AA	AA	AA	AA	GG	AA	GG	AA	GG	GG	AA	AA	AA
AX-158539846	135K array	PolyHighResolution	98.775	0.444	4.297	9.111	3	105	5	132	3	W135_CNOQ	1A	370096144	CC	AA	M	AA	AA	AA	AA	CC	AA	AA	AA	CC	CC	AA	AA	AA	CC	AA	CC	CC	AA	CC	CC	CC	M	CC	AA	CC	AA	CC	AA	AA	CC	CC	CC
Tdurum_contig55009_1153	15K array	---	---	---	---	---	---	---	---	---	---	W_15_AOUZ	1A	370105457	GG	TT	K	TT	TT	GG	GG	TT	TT	TT	TT	GG	GG	GG	TT	TT	GG	TT	GG	GG	TT	GG	GG	GG	GG	GG	TT	GG	GG	GG	TT	TT	GG	GG	GG
wsnp_Ex_c4605_8241260	15K array	---	---	---	---	---	---	---	---	---	---	W_15_ARGE	1A	370105457	CC	AA	M	AA	AA	CC	CC	AA	AA	AA	AA	CC	CC	CC	AA	AA	CC	AA	CC	CC	AA	CC	CC	CC	CC	CC	AA	CC	CC	CC	AA	AA	CC	CC	CC
wsnp_Ex_c4605_8240189	15K array	---	---	---	---	---	---	---	---	---	---	W_15_ARGD	1A	370106619	AA	GG	R	GG	GG	AA	AA	GG	GG	GG	GG	AA	AA	AA	GG	GG	AA	GG	AA	AA	GG	AA	AA	AA	AA	AA	GG	AA	AA	AA	GG	GG	AA	AA	AA
wsnp_Ex_rep_c101414_86781128	15K array	---	---	---	---	---	---	---	---	---	---	W_15_ARUI	1A	370107275	TT	CC	Y	CC	CC	TT	TT	CC	CC	CC	CC	TT	TT	TT	CC	CC	TT	CC	TT	TT	CC	TT	TT	TT	TT	TT	CC	TT	TT	TT	CC	CC	TT	TT	TT
AX-110013951	135K array	PolyHighResolution	99.184	0.298	6.088	14.363	3	71	3	169	2	W135_AOHW	1A	371085777	GG	AA	R	AA	AA	AA	AA	GG	AA	AA	AA	GG	GG	GG	AA	AA	GG	AA	GG	GG	AA	GG	GG	GG	GG	GG	AA	GG	GG	GG	AA	AA	GG	GG	GG
AX-109305187	135K array	PolyHighResolution	98.775	0.275	6.654	14.77	3	63	7	172	3	W135_AFZC	1A	371216628	GG	AA	R	AA	AA	AA	AA	GG	GG	AA	AA	GG	GG	GG	AA	AA	GG	AA	GG	GG	AA	GG	GG	GG	GG	GG	AA	GG	GG	GG	AA	AA	GG	GG	GG
AX-158568990	135K array	PolyHighResolution	99.184	0.296	5.288	11.568	3	169	4	70	2	W135_EERO	1A	371216909	TT	CC	Y	CC	CC	CC	CC	TT	CC	CC	CC	TT	TT	TT	CC	CC	TT	CC	TT	TT	CC	TT	TT	TT	TT	TT	CC	TT	TT	TT	CC	CC	TT	TT	TT
AX-158569225	135K array	PolyHighResolution	98.775	0.287	5.486	11.198	3	68	3	171	3	W135_EFAP	1A	371320688	GG	AA	R	AA	AA	AA	AA	GG	GG	AA	AA	GG	GG	GG	AA	AA	GG	AA	GG	GG	AA	GG	GG	GG	GG	GG	AA	GG	GG	GG	AA	AA	GG	GG	GG
AX-110420974	135K array	PolyHighResolution	99.592	0.289	5.431	12.227	3	170	7	67	1	W135_AQSR	1A	372625225	TT	CC	Y	CC	CC	CC	CC	TT	CC	CC	CC	TT	TT	TT	CC	CC	TT	CC	TT	TT	CC	TT	TT	TT	TT	TT	CC	TT	TT	TT	CC	CC	TT	TT	TT
Kukri_c12165_1148	15K array	---	---	---	---	---	---	---	---	---	---	W_15_AIPJ	1A	372640018	CC	TT	Y	TT	TT	TT	CC	TT	TT	TT	TT	CC	CC	CC	TT	TT	CC	TT	CC	CC	TT	CC	CC	CC	CC	CC	TT	CC	CC	CC	TT	TT	CC	CC	CC
AX-158569233	135K array	PolyHighResolution	99.184	0.286	6.406	13.666	3	67	5	171	2	W135_EFAX	1A	372912797	GG	AA	R	AA	AA	AA	AA	GG	AA	AA	AA	GG	GG	GG	AA	AA	GG	AA	GG	GG	AA	GG	GG	GG	GG	GG	AA	GG	GG	GG	AA	AA	GG	GG	GG
AX-110940778	135K array	PolyHighResolution	98.367	0.303	4.683	9.667	3	71	4	166	4	W135_AVKL	1A	373316048	CC	TT	Y	TT	TT	TT	TT	CC	TT	TT	TT	CC	CC	CC	TT	TT	CC	TT	CC	CC	TT	CC	CC	CC	CC	CC	TT	CC	CC	CC	TT	TT	CC	CC	CC
AX-158560336	135K array	PolyHighResolution	98.775	0.215	4.411	12.75	3	51	2	189	3	W135_DRWS	1A	373461760	GG	AA	R	AA	AA	AA	AA	GG	GG	AA	AA	GG	GG	GG	AA	AA	GG	AA	GG	GG	AA	GG	GG	GG	GG	GG	AA	GG	GG	GG	AA	AA	GG	GG	GG
AX-158544513	135K array	PolyHighResolution	100	0.298	5.248	12.276	3	71	4	170	0	W135_CUMD	1A	373767421	GG	AA	R	AA	AA	AA	AA	GG	AA	AA	AA	GG	GG	GG	AA	AA	GG	AA	GG	GG	AA	GG	GG	GG	GG	GG	AA	GG	GG	GG	AA	AA	GG	GG	GG
AX-158544624	135K array	PolyHighResolution	100	0.294	7.616	15.835	3	69	6	170	0	W135_CUQK	1A	374054608	GG	TT	K	TT	TT	TT	TT	GG	TT	TT	TT	GG	GG	GG	TT	TT	GG	TT	GG	GG	TT	GG	GG	GG	GG	GG	TT	GG	GG	GG	TT	TT	GG	GG	GG
AX-158544514	135K array	PolyHighResolution	99.184	0.282	5.419	12.964	3	172	5	66	2	W135_CUME	1A	374137814	AA	GG	R	GG	GG	GG	GG	AA	GG	GG	GG	AA	AA	AA	GG	GG	AA	GG	AA	AA	GG	AA	AA	AA	AA	AA	GG	AA	AA	AA	GG	GG	AA	AA	AA
AX-111525353	135K array	PolyHighResolution	99.184	0.066	4.988	11.826	3	15	2	226	2	W135_BBQN	1A	374166632	CC	TT	Y	CC	CC	CC	CC	CC	CC	CC	CC	CC	CC	CC	CC	CC	CC	CC	CC	CC	CC	CC	CC	CC	CC	CC	CC	CC	CC	CC	CC	CC	CC	CC	CC
AX-109981727	135K array	PolyHighResolution	99.592	0.287	8.637	18.294	3	170	8	66	1	W135_ANRG	1A	374168017	TT	CC	Y	CC	CC	CC	CC	TT	CC	CC	CC	TT	TT	TT	CC	CC	TT	CC	TT	TT	CC	TT	TT	TT	TT	TT	CC	TT	TT	TT	CC	CC	TT	TT	TT
TA001772_0625	15K array	---	---	---	---	---	---	---	---	---	---	W_15_ANIR	1A	374216815	CC	TT	Y	TT	TT	TT	CC	TT	TT	TT	TT	CC	CC	CC	TT	TT	CC	TT	CC	CC	TT	CC	CC	CC	CC	CC	TT	CC	CC	CC	TT	TT	CC	CC	CC
BS00094681_51	15K array	---	---	---	---	---	---	---	---	---	---	W_15_ACTL	1A	374689384	TT	CC	Y	CC	CC	CC	TT	CC	CC	CC	CC	TT	TT	TT	CC	CC	TT	CC	TT	TT	CC	TT	TT	TT	TT	TT	CC	TT	TT	TT	CC	CC	TT	TT	TT
AX-110499288	135K array	PolyHighResolution	99.184	0.294	6.202	14.062	3	69	5	169	2	W135_ASJJ	1A	375334521	GG	AA	R	AA	AA	AA	AA	GG	AA	AA	AA	GG	GG	GG	AA	AA	GG	AA	GG	GG	AA	GG	GG	GG	GG	GG	AA	GG	GG	GG	AA	AA	GG	GG	GG
AX-110063653	135K array	PolyHighResolution	99.184	0.292	8.087	18.807	3	168	8	67	2	W135_APEK	1A	375466438	AA	GG	R	GG	GG	GG	GG	AA	GG	GG	GG	AA	AA	AA	GG	GG	AA	GG	AA	AA	GG	AA	AA	AA	AA	AA	GG	AA	AA	AA	GG	GG	AA	AA	AA
AX-158569232	135K array	PolyHighResolution	99.184	0.294	5.363	12.944	3	70	3	170	2	W135_EFAW	1A	375466538	CC	TT	Y	TT	TT	TT	TT	CC	TT	TT	TT	CC	CC	CC	TT	TT	CC	TT	CC	CC	TT	CC	CC	CC	CC	CC	TT	CC	CC	CC	TT	TT	CC	CC	CC
wsnp_BE403956A_Ta_2_3	15K array	---	---	---	---	---	---	---	---	---	---	W_15_APPQ	1A	375468477	TT	CC	Y	CC	CC	CC	TT	CC	CC	CC	CC	TT	TT	TT	CC	CC	TT	CC	TT	TT	CC	TT	TT	TT	TT	TT	CC	TT	TT	TT	CC	CC	TT	TT	TT
IACX293	15K array	---	---	---	---	---	---	---	---	---	---	W_15_AHVF	1A	375468835	TT	CC	Y	CC	CC	CC	TT	CC	CC	CC	CC	TT	TT	TT	CC	CC	TT	CC	TT	TT	CC	TT	TT	TT	TT	TT	CC	TT	TT	TT	CC	CC	TT	TT	TT
AX-109279563	135K array	PolyHighResolution	99.592	0.295	5.124	11.094	3	69	6	169	1	W135_AFKL	1A	375471692	GG	TT	K	TT	TT	TT	TT	GG	TT	TT	TT	GG	GG	GG	TT	TT	GG	TT	GG	GG	TT	GG	GG	GG	GG	GG	TT	GG	GG	GG	TT	TT	GG	GG	GG
wsnp_Ex_rep_c69738_68695568	15K array	---	---	---	---	---	---	---	---	---	---	W_15_ASBR	1A	376137575	GG	AA	R	AA	AA	GG	GG	AA	AA	AA	AA	GG	GG	GG	AA	AA	GG	AA	GG	GG	AA	GG	GG	GG	GG	GG	AA	GG	GG	GG	AA	AA	GG	GG	GG
AX-109817156	135K array	PolyHighResolution	99.592	0.291	7.616	17.751	3	169	8	67	1	W135_AKIG	1A	376505383	TT	GG	K	GG	GG	GG	GG	TT	GG	GG	GG	TT	TT	TT	GG	GG	TT	GG	TT	TT	GG	TT	TT	TT	TT	TT	GG	TT	TT	TT	GG	GG	TT	TT	TT
AX-109280040	135K array	PolyHighResolution	99.184	0.29	6.119	14.303	3	68	5	170	2	W135_AFKZ	1A	377003130	CC	TT	Y	TT	TT	TT	TT	CC	TT	TT	TT	CC	CC	CC	TT	TT	CC	TT	CC	CC	TT	CC	CC	CC	CC	CC	TT	CC	CC	CC	TT	TT	CC	CC	CC
AX-110368979	135K array	PolyHighResolution	100	0.216	7.165	15.63	3	51	4	190	0	W135_APOU	1A	377227829	GG	AA	R	AA	AA	AA	AA	GG	GG	AA	AA	GG	GG	GG	AA	AA	GG	AA	GG	GG	AA	GG	GG	GG	GG	GG	AA	GG	GG	GG	AA	AA	GG	GG	GG
wsnp_Ex_c35563_43690084	15K array	---	---	---	---	---	---	---	---	---	---	W_15_ARBD	1A	377427976	TT	GG	K	GG	GG	GG	TT	GG	GG	GG	GG	TT	TT	TT	GG	GG	TT	GG	TT	TT	GG	TT	TT	TT	TT	TT	GG	TT	TT	TT	GG	GG	TT	TT	TT
wsnp_Ex_c10100_16600633	15K array	---	---	---	---	---	---	---	---	---	---	W_15_AQBD	1A	377429102	GG	AA	R	AA	AA	AA	GG	AA	AA	AA	AA	GG	GG	GG	AA	AA	GG	AA	GG	GG	AA	GG	GG	GG	GG	GG	AA	GG	GG	GG	AA	AA	GG	GG	GG
AX-158560337	135K array	PolyHighResolution	99.592	0.217	5.017	10.118	3	51	4	189	1	W135_DRWT	1A	377598514	CC	TT	Y	TT	TT	TT	TT	CC	CC	TT	TT	CC	CC	CC	TT	TT	CC	TT	CC	CC	TT	CC	CC	CC	CC	CC	TT	CC	CC	CC	TT	TT	CC	CC	CC
AX-158569168	135K array	PolyHighResolution	99.592	0.07	6.496	13.172	3	16	2	226	1	W135_EEYK	1A	377969696	CC	TT	Y	CC	CC	CC	CC	CC	CC	CC	CC	CC	CC	CC	CC	CC	CC	CC	CC	CC	CC	CC	CC	CC	CC	CC	CC	CC	CC	CC	CC	CC	CC	CC	CC
AX-158569227	135K array	PolyHighResolution	98.775	0.295	6.445	14.698	3	70	3	169	3	W135_EFAR	1A	380400670	GG	AA	R	AA	AA	AA	AA	GG	AA	AA	AA	GG	GG	GG	AA	AA	GG	AA	GG	GG	AA	GG	GG	GG	GG	GG	AA	GG	GG	GG	AA	AA	GG	GG	GG
wsnp_Ex_c25628_34888439	15K array	---	---	---	---	---	---	---	---	---	---	W_15_AQUV	1A	380973462	CC	TT	Y	TT	TT	TT	CC	TT	TT	TT	TT	CC	CC	CC	TT	TT	CC	TT	CC	CC	TT	CC	CC	CC	CC	CC	TT	CC	CC	CC	TT	TT	CC	CC	CC
BS00068358_51	15K array	---	---	---	---	---	---	---	---	---	---	W_15_ACAB	1A	381096987	GG	AA	R	AA	AA	AA	GG	AA	AA	AA	AA	GG	GG	GG	AA	AA	GG	AA	GG	GG	AA	GG	GG	GG	GG	GG	AA	GG	GG	GG	AA	AA	GG	GG	GG
AX-110495557	135K array	PolyHighResolution	99.592	0.283	5.82	12.383	3	172	6	66	1	W135_ASHN	1A	381821399	TT	CC	Y	CC	CC	CC	CC	TT	CC	CC	CC	TT	TT	TT	CC	CC	TT	CC	TT	TT	CC	TT	TT	TT	TT	TT	CC	TT	TT	TT	CC	CC	TT	TT	TT
AX-94423447	135K array	PolyHighResolution	99.592	0.287	7.486	16.787	3	67	6	171	1	W135_HPYL	1A	381822406	GG	AA	R	AA	AA	AA	AA	GG	AA	AA	AA	GG	GG	GG	AA	AA	GG	AA	GG	GG	AA	GG	GG	GG	GG	GG	AA	GG	GG	GG	AA	AA	GG	GG	GG
AX-95684366	135K array	PolyHighResolution	99.592	0.289	6.101	14.019	3	171	5	68	1	W135_HUEW	1A	382233797	TT	CC	Y	CC	CC	CC	CC	TT	CC	CC	CC	TT	TT	TT	CC	CC	TT	CC	TT	TT	CC	TT	TT	TT	TT	TT	CC	TT	TT	TT	CC	CC	TT	TT	TT
wsnp_Ku_c37925_46679146	15K array	---	---	---	---	---	---	---	---	---	---	W_15_ASQL	1A	382233797	TT	CC	Y	CC	CC	CC	TT	CC	CC	CC	CC	TT	TT	TT	CC	CC	TT	CC	TT	TT	CC	TT	TT	TT	TT	TT	CC	TT	TT	TT	CC	CC	TT	TT	TT
BS00065146_51	15K array	---	---	---	---	---	---	---	---	---	---	W_15_ABRT	1A	382738759	GG	AA	R	AA	AA	AA	GG	AA	AA	AA	AA	GG	GG	GG	AA	AA	GG	AA	GG	GG	AA	GG	GG	GG	GG	GG	AA	GG	GG	GG	AA	AA	GG	GG	GG
wsnp_Ex_c6817_11761300	15K array	---	---	---	---	---	---	---	---	---	---	W_15_AROQ	1A	382740093	CC	TT	Y	TT	TT	TT	CC	TT	TT	TT	TT	CC	CC	CC	TT	TT	CC	TT	CC	CC	TT	CC	CC	CC	CC	CC	TT	CC	CC	CC	TT	TT	CC	CC	CC
wsnp_Ex_c6817_11762714	15K array	---	---	---	---	---	---	---	---	---	---	W_15_AROR	1A	382745197	CC	TT	Y	TT	TT	TT	CC	TT	TT	TT	TT	CC	CC	CC	TT	TT	CC	TT	CC	CC	TT	CC	CC	CC	CC	CC	TT	CC	CC	CC	TT	TT	CC	CC	CC
AX-111015018	135K array	PolyHighResolution	99.592	0.221	5.194	11.814	3	188	4	52	1	W135_AXAI	1A	385277535	TT	CC	Y	CC	CC	CC	CC	TT	TT	CC	CC	TT	TT	TT	CC	CC	TT	CC	TT	TT	CC	TT	TT	TT	TT	TT	CC	TT	TT	TT	CC	CC	TT	TT	TT
AX-108734747	135K array	PolyHighResolution	99.592	0.285	6.331	13.83	3	66	7	171	1	W135_AAFS	1A	385652585	GG	AA	R	AA	AA	AA	AA	GG	AA	AA	AA	GG	GG	GG	AA	AA	GG	AA	GG	GG	AA	GG	GG	GG	GG	GG	AA	GG	GG	GG	AA	AA	GG	GG	GG
AX-158595445	135K array	PolyHighResolution	99.592	0.295	8.323	19.097	3	68	8	168	1	W135_FRVB	1A	385661679	GG	AA	R	AA	AA	AA	AA	GG	AA	AA	AA	GG	GG	GG	AA	AA	GG	AA	GG	GG	AA	GG	GG	GG	GG	GG	AA	GG	GG	GG	AA	AA	GG	GG	GG
AX-110380811	135K array	PolyHighResolution	100	0.294	7.045	16.339	3	169	8	68	0	W135_APVO	1A	385669109	AA	GG	R	GG	GG	GG	GG	AA	GG	GG	GG	AA	AA	AA	GG	GG	AA	GG	AA	AA	GG	AA	AA	AA	AA	AA	GG	AA	AA	AA	GG	GG	AA	AA	AA
AX-110500656	135K array	PolyHighResolution	99.592	0.068	6.621	17.371	3	15	3	226	1	W135_ASKF	1A	387515934	CC	AA	M	CC	CC	CC	CC	CC	AA	CC	CC	CC	CC	CC	CC	CC	CC	CC	CC	CC	CC	CC	CC	CC	CC	CC	CC	CC	CC	CC	CC	CC	CC	CC	CC
Excalibur_c65227_444	15K array	---	---	---	---	---	---	---	---	---	---	W_15_AFYX	1A	387562182	GG	AA	R	GG	GG	AA	GG	GG	GG	GG	GG	GG	GG	GG	GG	GG	GG	GG	GG	GG	GG	GG	GG	GG	GG	GG	GG	GG	GG	GG	GG	GG	GG	GG	GG
AX-158568857	135K array	PolyHighResolution	99.592	0.074	5.376	15.185	3	17	2	225	1	W135_EEML	1A	387813922	CC	TT	Y	CC	CC	CC	CC	CC	TT	CC	CC	CC	CC	CC	CC	CC	CC	CC	CC	CC	CC	CC	CC	CC	CC	CC	CC	CC	CC	CC	CC	CC	CC	CC	CC
GENE_0283_330	15K array	---	---	---	---	---	---	---	---	---	---	W_15_AGPP	1A	388159777	CC	TT	Y	CC	CC	TT	CC	CC	CC	CC	CC	CC	CC	CC	CC	CC	CC	CC	CC	CC	CC	CC	CC	CC	CC	CC	CC	CC	CC	CC	CC	CC	CC	CC	CC
AX-89686831	135K array	PolyHighResolution	100	0.071	4.652	13.495	3	16	3	226	0	W135_HPLA	1A	388161960	GG	AA	R	GG	GG	GG	GG	GG	AA	GG	GG	GG	GG	GG	GG	GG	GG	GG	GG	GG	GG	GG	GG	GG	GG	GG	GG	GG	GG	GG	GG	GG	GG	GG	GG
AX-158560534	135K array	PolyHighResolution	99.184	0.076	8.78	21.024	3	17	3	223	2	W135_DSEI	1A	388486829	GG	AA	R	GG	GG	GG	GG	GG	AA	GG	GG	GG	GG	GG	GG	GG	GG	GG	GG	GG	GG	GG	GG	GG	GG	GG	GG	GG	GG	GG	GG	GG	GG	GG	GG
AX-158560533	135K array	PolyHighResolution	99.592	0.068	5.239	13.229	3	15	3	226	1	W135_DSEH	1A	388524708	GG	AA	R	GG	GG	GG	GG	GG	R	GG	GG	GG	GG	GG	GG	GG	GG	GG	GG	GG	GG	GG	GG	GG	GG	GG	GG	GG	GG	GG	GG	GG	GG	GG	GG
GENE_0491_632	15K array	---	---	---	---	---	---	---	---	---	---	W_15_AGQJ	1A	390094537	AA	GG	R	AA	AA	GG	AA	AA	AA	AA	AA	AA	AA	AA	AA	AA	AA	AA	AA	AA	AA	AA	AA	AA	AA	AA	AA	AA	AA	AA	AA	AA	AA	AA	AA
AX-110068878	135K array	PolyHighResolution	99.592	0.074	4.154	9.812	3	225	2	17	1	W135_APGJ	1A	393305191	AA	GG	R	AA	AA	AA	AA	AA	GG	AA	AA	AA	AA	AA	AA	AA	AA	AA	AA	AA	AA	AA	AA	AA	AA	AA	AA	AA	AA	AA	AA	AA	AA	AA	AA
AX-158544547	135K array	PolyHighResolution	100	0.063	4.457	10.455	3	228	3	14	0	W135_CUNL	1A	394255364	AA	GG	R	AA	AA	AA	AA	AA	GG	AA	AA	AA	AA	AA	AA	AA	AA	AA	AA	AA	AA	AA	AA	AA	AA	AA	AA	AA	AA	AA	AA	AA	AA	AA	AA
RAC875_c9833_297	15K array	---	---	---	---	---	---	---	---	---	---	W_15_AMDU	1A	394260203	GG	AA	R	GG	GG	AA	GG	GG	GG	GG	GG	GG	GG	GG	GG	GG	GG	GG	GG	GG	GG	GG	GG	GG	GG	GG	GG	GG	GG	GG	GG	GG	GG	GG	GG
RAC875_c26958_512	15K array	---	---	---	---	---	---	---	---	---	---	W_15_AKZS	1A	395204619	GG	AA	R	GG	GG	GG	GG	GG	GG	GG	GG	GG	GG	GG	GG	GG	GG	GG	GG	GG	GG	GG	GG	GG	GG	GG	GG	GG	GG	GG	GG	GG	GG	GG	GG
AX-110575844	135K array	PolyHighResolution	99.592	0.041	4.961	12.322	3	233	2	9	1	W135_ATVN	1A	395478707	AA	CC	M	AA	AA	AA	AA	AA	AA	AA	AA	AA	AA	AA	AA	AA	AA	AA	AA	AA	AA	AA	AA	AA	AA	AA	AA	AA	AA	AA	AA	AA	AA	AA	AA
AX-158569037	135K array	PolyHighResolution	99.592	0.07	4.695	10.467	3	225	4	15	1	W135_EETJ	1A	399505362	AA	GG	R	AA	AA	GG	AA	AA	GG	AA	AA	AA	AA	AA	AA	AA	AA	AA	AA	AA	AA	AA	AA	AA	AA	AA	AA	AA	AA	AA	AA	AA	AA	AA	AA
AX-109333238	135K array	PolyHighResolution	99.592	0.07	6.501	17.043	3	15	4	225	1	W135_AGNM	1A	400968912	CC	TT	Y	CC	CC	TT	CC	CC	TT	CC	CC	CC	CC	CC	CC	CC	CC	CC	CC	CC	CC	CC	CC	CC	CC	CC	CC	CC	CC	CC	CC	CC	CC	CC	CC
AX-158544544	135K array	PolyHighResolution	100	0.071	9.375	19.008	3	16	3	226	0	W135_CUNI	1A	401641256	CC	TT	Y	CC	CC	TT	CC	CC	TT	CC	CC	CC	CC	CC	CC	CC	CC	CC	CC	CC	CC	CC	CC	CC	CC	CC	CC	CC	CC	CC	CC	CC	CC	CC	CC
AX-158556618	135K array	PolyHighResolution	99.592	0.098	4.11	9.574	3	219	2	23	1	W135_DMJS	1A	403139593	AA	GG	R	AA	AA	GG	AA	AA	GG	AA	AA	GG	AA	AA	AA	AA	AA	AA	AA	AA	AA	AA	AA	AA	AA	GG	AA	AA	AA	AA	AA	AA	AA	AA	AA
AX-109464596	135K array	PolyHighResolution	99.184	0.492	4.882	9.823	3	117	5	121	2	W135_AJCJ	1A	404535736	TT	CC	Y	CC	CC	CC	CC	TT	CC	CC	CC	CC	TT	CC	CC	CC	TT	CC	TT	TT	CC	TT	TT	TT	CC	CC	CC	TT	CC	TT	CC	CC	TT	TT	TT
RFL_Contig530_2305	15K array	---	---	---	---	---	---	---	---	---	---	W_15_AMWB	1A	424803886	TT	CC	Y	TT	TT	CC	TT	TT	CC	TT	TT	CC	TT	TT	TT	TT	TT	TT	TT	TT	TT	TT	TT	TT	TT	CC	TT	TT	TT	TT	TT	TT	TT	TT	TT
AX-158556614	135K array	PolyHighResolution	99.592	0.096	7.787	16.574	3	22	3	219	1	W135_DMJO	1A	425046148	GG	AA	R	GG	GG	AA	GG	GG	AA	GG	GG	AA	GG	GG	GG	GG	GG	GG	GG	GG	GG	GG	GG	GG	GG	AA	GG	GG	GG	GG	GG	GG	GG	GG	GG
AX-108887355	135K array	PolyHighResolution	100	0.216	6.119	13.445	3	50	6	189	0	W135_ADLH	1A	430609467	CC	TT	Y	CC	CC	TT	CC	CC	TT	CC	CC	TT	CC	CC	CC	CC	CC	CC	CC	CC	CC	CC	CC	CC	CC	TT	CC	CC	CC	CC	CC	CC	CC	CC	CC
Ex_c25689_1606	15K array	---	---	---	---	---	---	---	---	---	---	W_15_AERL	1A	432974917	AA	GG	R	AA	AA	AA	AA	AA	AA	AA	AA	GG	AA	AA	AA	AA	AA	AA	AA	AA	AA	AA	AA	AA	AA	GG	AA	AA	AA	AA	AA	AA	AA	AA	AA
AX-158595500	135K array	PolyHighResolution	99.592	0.059	4.984	13.531	3	228	3	13	1	W135_FRXE	1A	432975462	AA	GG	R	AA	AA	---	AA	AA	AA	AA	AA	AA	AA	AA	AA	AA	AA	AA	AA	AA	AA	AA	AA	AA	AA	AA	AA	AA	AA	AA	AA	AA	AA	AA	AA
RAC875_rep_c104557_1245	15K array	---	---	---	---	---	---	---	---	---	---	W_15_AMET	1A	434425788	CC	TT	Y	CC	CC	CC	CC	CC	CC	CC	CC	TT	CC	CC	CC	CC	CC	CC	CC	CC	CC	CC	CC	CC	CC	TT	CC	CC	CC	CC	CC	CC	CC	CC	CC
AX-158537442	135K array	PolyHighResolution	100	0.071	8.254	17.121	3	226	3	16	0	W135_CKAE	1A	434873418	TT	CC	Y	TT	TT	TT	TT	TT	TT	TT	TT	CC	TT	TT	TT	TT	TT	TT	TT	TT	TT	TT	TT	TT	TT	CC	TT	TT	TT	TT	TT	TT	TT	TT	TT
AX-158556538	135K array	PolyHighResolution	100	0.071	8.905	19.711	3	16	3	226	0	W135_DMGQ	1A	435085737	GG	AA	R	GG	GG	GG	GG	GG	GG	GG	GG	AA	GG	GG	GG	GG	GG	GG	GG	GG	GG	GG	GG	GG	GG	AA	GG	GG	GG	GG	GG	GG	GG	GG	GG
AX-109917270	135K array	PolyHighResolution	100	0.08	5.626	12.979	3	224	3	18	0	W135_AMLU	1A	435378508	TT	CC	Y	TT	TT	TT	TT	TT	TT	TT	TT	CC	TT	TT	TT	TT	TT	TT	TT	TT	TT	TT	TT	TT	TT	CC	TT	TT	TT	TT	TT	TT	TT	TT	TT
AX-111508750	135K array	PolyHighResolution	99.592	0.072	10.215	20.937	3	16	3	225	1	W135_BBFO	1A	435398981	CC	TT	Y	CC	CC	CC	CC	CC	CC	CC	CC	TT	CC	CC	CC	CC	CC	CC	CC	CC	CC	CC	CC	CC	CC	TT	CC	CC	CC	CC	CC	CC	CC	CC	CC
AX-108950191	135K array	PolyHighResolution	99.592	0.08	7.386	15.125	3	223	3	18	1	W135_AEOU	1A	435399098	TT	CC	Y	TT	TT	TT	TT	TT	TT	TT	TT	CC	TT	TT	TT	TT	TT	TT	TT	TT	TT	TT	TT	TT	TT	CC	TT	TT	TT	TT	TT	TT	TT	TT	TT
AX-158556615	135K array	PolyHighResolution	100	0.08	5.672	14.3	3	18	3	224	0	W135_DMJP	1A	435569142	GG	TT	K	GG	GG	GG	GG	GG	GG	GG	GG	TT	GG	GG	GG	GG	GG	GG	GG	GG	GG	GG	GG	GG	GG	TT	GG	GG	GG	GG	GG	GG	GG	GG	GG
AX-158556539	135K array	PolyHighResolution	99.184	0.068	5.8	11.839	3	14	5	224	2	W135_DMGR	1A	436337965	GG	AA	R	GG	GG	GG	GG	GG	GG	GG	GG	AA	GG	GG	GG	GG	GG	GG	GG	---	GG	GG	GG	GG	GG	AA	GG	GG	GG	GG	GG	GG	GG	GG	GG
wsnp_Ex_c10257_16825240	15K array	---	---	---	---	---	---	---	---	---	---	W_15_AQBI	1A	436423039	AA	GG	R	AA	AA	AA	AA	AA	AA	AA	AA	GG	AA	AA	AA	AA	AA	AA	AA	AA	AA	AA	AA	AA	AA	GG	AA	AA	AA	AA	AA	AA	AA	AA	AA
AX-158537427	135K array	PolyHighResolution	99.184	0.068	4.65	10.856	3	16	1	226	2	W135_CJZP	1A	436431603	GG	AA	R	GG	GG	GG	GG	GG	GG	GG	GG	AA	GG	GG	GG	GG	GG	GG	GG	GG	GG	GG	GG	GG	GG	AA	GG	GG	GG	GG	GG	GG	GG	GG	GG
AX-109829455	135K array	PolyHighResolution	100	0.08	7.212	15.888	3	18	3	224	0	W135_AKPH	1A	437586389	GG	AA	R	GG	GG	GG	GG	GG	GG	GG	GG	AA	GG	GG	GG	GG	GG	GG	GG	GG	GG	GG	GG	GG	GG	AA	GG	GG	GG	GG	GG	GG	GG	GG	GG
AX-158537436	135K array	PolyHighResolution	99.592	0.072	7.607	15.507	3	16	3	225	1	W135_CJZY	1A	438300024	CC	TT	Y	CC	CC	CC	CC	CC	CC	CC	CC	TT	CC	CC	CC	CC	CC	CC	CC	---	CC	CC	CC	CC	CC	TT	CC	CC	CC	CC	CC	CC	CC	CC	CC
AX-158537439	135K array	PolyHighResolution	100	0.071	8.818	19.083	3	226	3	16	0	W135_CKAB	1A	439071792	AA	GG	R	AA	AA	AA	AA	AA	AA	AA	AA	GG	AA	AA	AA	AA	AA	AA	AA	AA	AA	AA	AA	AA	AA	GG	AA	AA	AA	AA	AA	AA	AA	AA	AA
AX-158556617	135K array	PolyHighResolution	99.184	0.076	6.349	15.486	3	223	3	17	2	W135_DMJR	1A	439335342	AA	GG	R	AA	AA	AA	AA	AA	AA	AA	AA	GG	AA	AA	AA	AA	AA	AA	AA	AA	AA	AA	AA	AA	AA	GG	AA	AA	AA	AA	AA	AA	AA	AA	AA
wsnp_Ex_rep_c66846_65240088	15K array	---	---	---	---	---	---	---	---	---	---	W_15_ARYI	1A	441235985	TT	CC	Y	TT	TT	TT	CC	TT	TT	TT	TT	CC	TT	TT	TT	TT	TT	TT	TT	TT	TT	TT	TT	TT	TT	CC	TT	TT	TT	TT	TT	TT	TT	TT	TT
AX-89318189	135K array	PolyHighResolution	99.592	0.152	5.34	11.714	3	34	6	204	1	W135_HOKM	1A	441929502	GG	TT	K	TT	TT	GG	TT	GG	GG	TT	TT	GG	GG	GG	TT	TT	GG	TT	GG	GG	TT	GG	GG	GG	K	GG	TT	GG	GG	GG	TT	TT	GG	GG	GG
AX-111540798	135K array	PolyHighResolution	99.592	0.084	10.956	24.157	3	19	3	222	1	W135_BBYV	1A	445270627	CC	TT	Y	CC	CC	CC	CC	CC	TT	CC	CC	TT	CC	CC	CC	CC	CC	CC	CC	CC	CC	CC	CC	CC	CC	TT	CC	CC	CC	CC	CC	CC	CC	CC	CC
tplb0046g22_1351	15K array	---	---	---	---	---	---	---	---	---	---	W_15_APNB	1A	458397080	GG	AA	R	GG	GG	GG	GG	GG	GG	GG	GG	AA	GG	GG	GG	GG	GG	GG	GG	GG	GG	GG	GG	GG	GG	AA	GG	GG	GG	GG	GG	GG	GG	GG	GG
AX-158539773	135K array	PolyHighResolution	100	0.12	5.742	12.776	3	28	3	214	0	W135_CNLV	1A	458563502	GG	AA	R	AA	AA	GG	AA	GG	GG	AA	AA	GG	GG	GG	AA	AA	GG	AA	GG	GG	AA	GG	GG	GG	R	GG	AA	GG	GG	GG	AA	AA	GG	GG	GG
tplb0041a22_935	15K array	---	---	---	---	---	---	---	---	---	---	W_15_APME	1A	462001757	GG	AA	R	AA	AA	GG	GG	AA	GG	AA	AA	GG	GG	GG	AA	AA	GG	AA	GG	GG	AA	GG	GG	GG	---	GG	AA	GG	GG	GG	AA	AA	GG	GG	GG
AX-112287205	135K array	PolyHighResolution	99.592	0.326	6.612	14.499	3	162	5	77	1	W135_BFGM	1A	462434503	AA	GG	R	GG	GG	AA	GG	GG	AA	GG	GG	GG	AA	AA	GG	GG	AA	GG	AA	GG	GG	AA	AA	AA	R	GG	GG	AA	AA	AA	GG	GG	AA	AA	AA
wsnp_Ku_c4018_7333828	15K array	---	---	---	---	---	---	---	---	---	---	W_15_ASQZ	1A	462434780	TT	GG	K	GG	GG	TT	GG	GG	TT	GG	GG	GG	TT	TT	GG	GG	TT	GG	TT	GG	GG	TT	TT	TT	GG	GG	GG	TT	TT	TT	GG	GG	TT	TT	TT
wsnp_Ex_c572_1138770	15K array	---	---	---	---	---	---	---	---	---	---	W_15_ARLN	1A	462434946	CC	TT	Y	TT	TT	CC	TT	TT	CC	TT	TT	TT	CC	CC	TT	TT	CC	TT	CC	TT	TT	CC	CC	CC	TT	TT	TT	CC	CC	CC	TT	TT	CC	CC	CC
AX-95684058	135K array	PolyHighResolution	99.592	0.285	7.68	16.021	3	67	5	172	1	W135_HUDT	1A	462435213	CC	TT	Y	TT	TT	CC	TT	CC	CC	TT	TT	TT	CC	CC	TT	TT	CC	TT	CC	TT	TT	CC	CC	CC	Y	TT	TT	CC	CC	CC	TT	TT	CC	CC	CC
wsnp_Ex_c572_1138503	15K array	---	---	---	---	---	---	---	---	---	---	W_15_ARLM	1A	462435213	GG	AA	R	AA	AA	GG	GG	AA	GG	AA	AA	AA	GG	GG	AA	AA	GG	AA	GG	AA	AA	GG	GG	GG	AA	AA	AA	GG	GG	GG	AA	AA	GG	GG	GG
AX-95629135	135K array	PolyHighResolution	100	0.322	8.784	18.55	3	76	6	163	0	W135_HTGX	1A	462435377	GG	AA	R	AA	AA	GG	AA	AA	GG	AA	AA	AA	GG	GG	AA	AA	GG	AA	GG	AA	AA	GG	GG	GG	R	AA	AA	GG	GG	GG	AA	AA	GG	GG	GG
IAAV7203	15K array	---	---	---	---	---	---	---	---	---	---	W_15_AHPK	1A	462435377	GG	AA	R	AA	AA	GG	AA	AA	GG	AA	AA	AA	GG	GG	AA	AA	GG	AA	GG	AA	AA	GG	GG	GG	AA	AA	AA	GG	GG	GG	AA	AA	GG	GG	GG
wsnp_Ex_c572_1138339	15K array	---	---	---	---	---	---	---	---	---	---	W_15_ARLL	1A	462435377	CC	TT	Y	TT	TT	CC	TT	TT	CC	TT	TT	TT	CC	CC	TT	TT	CC	TT	CC	TT	TT	CC	CC	CC	TT	TT	TT	CC	CC	CC	TT	TT	CC	CC	CC
Ra_c2895_591	15K array	---	---	---	---	---	---	---	---	---	---	W_15_ANBY	1A	462435782	GG	TT	K	TT	TT	GG	TT	TT	GG	TT	TT	TT	GG	GG	TT	TT	GG	TT	GG	TT	TT	GG	GG	GG	TT	TT	TT	GG	GG	GG	TT	TT	GG	GG	GG
AX-158539956	135K array	PolyHighResolution	99.592	0.285	7.991	16.63	3	172	5	67	1	W135_CNSW	1A	462617980	AA	GG	R	GG	GG	AA	GG	AA	AA	GG	GG	GG	AA	AA	GG	GG	AA	GG	AA	GG	GG	AA	AA	AA	R	GG	GG	AA	AA	AA	GG	GG	AA	AA	AA
AX-158556650	135K array	PolyHighResolution	100	0.324	7.041	14.497	3	163	5	77	0	W135_DMKY	1A	462779151	AA	GG	R	GG	GG	AA	GG	GG	AA	GG	GG	GG	AA	AA	GG	GG	AA	GG	AA	GG	GG	AA	AA	AA	R	GG	GG	AA	AA	AA	GG	GG	AA	AA	AA
AX-158556481	135K array	PolyHighResolution	100	0.288	5.558	14.777	3	172	5	68	0	W135_DMEL	1A	462779353	AA	GG	R	GG	GG	AA	GG	AA	AA	GG	GG	GG	AA	AA	GG	GG	AA	GG	AA	GG	GG	AA	AA	AA	R	GG	GG	AA	AA	AA	GG	GG	AA	AA	AA
AX-158537390	135K array	PolyHighResolution	100	0.188	5.847	15.225	3	198	2	45	0	W135_CJYE	1A	462800355	TT	GG	K	TT	TT	TT	TT	TT	TT	TT	TT	GG	TT	TT	GG	TT	TT	TT	TT	GG	GG	TT	TT	TT	TT	GG	TT	TT	TT	TT	TT	TT	TT	TT	TT
AX-158556652	135K array	PolyHighResolution	99.592	0.225	8.562	19.02	3	54	2	188	1	W135_DMLA	1A	463040823	CC	TT	Y	CC	CC	CC	CC	TT	CC	CC	CC	TT	CC	CC	TT	CC	CC	CC	CC	TT	TT	CC	CC	CC	CC	TT	CC	CC	CC	CC	CC	CC	CC	CC	CC
BS00016654_51	15K array	---	---	---	---	---	---	---	---	---	---	W_15_AAIF	1A	463288436	GG	AA	R	GG	GG	GG	AA	GG	GG	GG	GG	GG	GG	GG	AA	GG	GG	GG	GG	AA	AA	---	GG	GG	GG	GG	GG	GG	GG	GG	GG	GG	GG	GG	GG
Excalibur_c59894_97	15K array	---	---	---	---	---	---	---	---	---	---	W_15_AFWR	1A	463813646	CC	AA	M	AA	AA	AA	CC	AA	CC	AA	AA	AA	CC	AA	CC	AA	CC	AA	CC	CC	CC	M	CC	CC	AA	AA	AA	CC	AA	AA	AA	AA	CC	CC	CC
AX-110554067	135K array	PolyHighResolution	99.592	0.439	6.814	14.503	3	103	8	133	1	W135_ATLM	1A	463827807	CC	TT	Y	TT	TT	CC	TT	TT	TT	TT	TT	TT	CC	TT	CC	TT	CC	TT	CC	CC	CC	Y	CC	CC	TT	TT	TT	CC	TT	TT	TT	TT	CC	CC	CC
AX-86173157	135K array	PolyHighResolution	99.184	0.449	5.977	12.137	3	105	8	130	2	W135_HNVS	1A	464250075	CC	TT	Y	TT	TT	CC	TT	TT	TT	TT	TT	TT	CC	TT	CC	TT	CC	TT	CC	CC	CC	Y	CC	CC	TT	TT	TT	CC	TT	TT	TT	TT	CC	CC	CC
AX-111536363	135K array	PolyHighResolution	99.592	0.406	6.851	17.496	3	141	8	95	1	W135_BBWN	1A	464792821	TT	CC	Y	CC	CC	TT	CC	TT	CC	CC	CC	CC	TT	CC	TT	CC	TT	CC	TT	TT	TT	Y	TT	TT	CC	CC	CC	TT	CC	CC	CC	CC	TT	TT	TT
IACX18883	15K array	---	---	---	---	---	---	---	---	---	---	W_15_AHUP	1A	464793031	GG	AA	R	AA	AA	AA	AA	AA	GG	AA	AA	AA	GG	AA	GG	AA	GG	AA	GG	GG	GG	R	GG	GG	AA	AA	AA	GG	AA	AA	AA	AA	GG	GG	GG
AX-95631912	135K array	PolyHighResolution	100	0.437	8.431	18.02	3	135	6	104	0	W135_HTNV	1A	464810348	AA	GG	R	GG	GG	AA	GG	AA	GG	GG	GG	GG	AA	GG	AA	GG	AA	GG	AA	AA	AA	R	AA	AA	GG	GG	GG	AA	GG	GG	GG	GG	AA	AA	AA
RAC875_c86680_391	15K array	---	---	---	---	---	---	---	---	---	---	W_15_AMBJ	1A	464810348	AA	GG	R	GG	GG	GG	AA	GG	AA	GG	GG	GG	AA	GG	AA	GG	AA	GG	AA	AA	AA	R	AA	AA	GG	GG	GG	AA	GG	GG	GG	GG	AA	AA	AA
Kukri_c88698_296	15K array	---	---	---	---	---	---	---	---	---	---	W_15_AJXF	1A	464837153	GG	AA	R	AA	AA	AA	GG	AA	GG	AA	AA	AA	GG	AA	GG	AA	GG	AA	GG	GG	GG	R	GG	GG	AA	AA	AA	GG	AA	AA	AA	AA	GG	GG	GG
BS00022318_51	15K array	---	---	---	---	---	---	---	---	---	---	W_15_AAMV	1A	465131790	GG	AA	R	GG	GG	GG	GG	GG	GG	GG	GG	AA	GG	GG	GG	GG	GG	GG	GG	GG	GG	GG	GG	GG	GG	AA	GG	GG	GG	GG	GG	GG	GG	GG	GG
AX-158560449	135K array	PolyHighResolution	100	0.494	6.114	12.764	3	121	6	118	0	W135_DSBB	1A	465237075	TT	GG	K	GG	GG	TT	GG	GG	GG	GG	GG	GG	TT	GG	TT	GG	TT	GG	TT	TT	TT	K	TT	TT	GG	GG	GG	TT	GG	GG	GG	GG	TT	TT	TT
BobWhite_c38865_319	15K array	---	---	---	---	---	---	---	---	---	---	W_15_ADQG	1A	465283022	TT	GG	K	GG	GG	GG	GG	GG	TT	GG	GG	GG	TT	GG	TT	GG	TT	GG	TT	TT	TT	---	TT	TT	GG	GG	GG	TT	GG	GG	GG	GG	TT	TT	TT
AX-158544632	135K array	PolyHighResolution	99.184	0.488	8.238	17.001	3	116	5	122	2	W135_CUQS	1A	465466435	AA	CC	M	CC	CC	AA	CC	AA	CC	CC	CC	CC	AA	CC	AA	CC	AA	CC	AA	AA	AA	M	AA	AA	CC	CC	CC	AA	CC	CC	CC	CC	AA	AA	AA
wsnp_JD_c9291_10157217	15K array	---	---	---	---	---	---	---	---	---	---	W_15_ASHV	1A	466346438	TT	CC	Y	TT	TT	TT	CC	TT	TT	TT	TT	TT	TT	TT	TT	TT	TT	TT	TT	TT	TT	TT	TT	TT	TT	TT	TT	TT	TT	TT	TT	TT	TT	TT	TT
AX-158569192	135K array	PolyHighResolution	100	0.161	6.045	14.624	3	38	3	204	0	W135_EEZI	1A	466609379	CC	AA	M	AA	AA	CC	AA	CC	CC	AA	AA	CC	CC	CC	CC	AA	CC	CC	AA	CC	CC	CC	CC	CC	M	CC	AA	CC	CC	CC	AA	AA	CC	CC	CC
AX-158595426	135K array	PolyHighResolution	100	0.043	5.209	14.569	3	234	1	10	0	W135_FRUI	1A	467184972	TT	GG	K	TT	TT	TT	TT	GG	TT	TT	TT	TT	TT	TT	TT	TT	TT	TT	TT	TT	TT	TT	TT	TT	TT	TT	TT	TT	TT	TT	TT	TT	TT	TT	TT
IACX3496	15K array	---	---	---	---	---	---	---	---	---	---	W_15_AHVY	1A	471488518	CC	AA	M	AA	AA	CC	AA	AA	CC	AA	AA	AA	CC	CC	CC	AA	CC	CC	AA	CC	CC	---	CC	CC	AA	AA	AA	CC	CC	AA	AA	AA	CC	CC	AA
AX-158595545	135K array	PolyHighResolution	99.592	0.078	6.837	21.319	3	224	2	18	1	W135_FRYX	1A	471505978	AA	CC	M	AA	AA	AA	AA	CC	AA	AA	AA	AA	AA	AA	AA	AA	AA	AA	AA	AA	AA	AA	AA	AA	AA	AA	AA	AA	AA	AA	AA	AA	AA	AA	AA
AX-158595363	135K array	PolyHighResolution	100	0.427	9.352	19.704	3	137	7	101	0	W135_FRRX	1A	471697166	TT	CC	Y	CC	CC	TT	CC	CC	TT	CC	CC	CC	TT	TT	TT	CC	TT	TT	CC	TT	TT	Y	TT	TT	Y	CC	CC	TT	TT	CC	CC	CC	TT	TT	CC
AX-89775778	135K array	PolyHighResolution	99.592	0.383	6.879	14.656	3	147	7	90	1	W135_HPQL	1A	471700002	TT	CC	Y	CC	CC	TT	CC	TT	TT	CC	CC	CC	TT	TT	TT	CC	TT	TT	CC	TT	TT	Y	TT	TT	Y	CC	CC	TT	TT	CC	CC	CC	TT	TT	CC
Ex_c8514_1342	15K array	---	---	---	---	---	---	---	---	---	---	W_15_AETV	1A	471700415	TT	CC	Y	CC	CC	TT	TT	CC	TT	CC	CC	CC	TT	TT	TT	CC	TT	TT	CC	TT	TT	TT	TT	TT	CC	CC	CC	TT	TT	TT	CC	CC	TT	TT	CC
AX-158595583	135K array	PolyHighResolution	99.592	0.264	6.166	13.497	3	61	7	176	1	W135_FSAJ	1A	472079961	GG	AA	R	AA	AA	GG	AA	AA	GG	AA	AA	GG	GG	GG	GG	AA	GG	GG	AA	GG	GG	GG	GG	GG	R	GG	AA	GG	GG	GG	AA	AA	GG	GG	AA
AX-158544635	135K array	PolyHighResolution	100	0.231	9.516	19.119	3	53	7	185	0	W135_CUQV	1A	472166266	GG	AA	R	AA	AA	GG	AA	GG	GG	AA	AA	GG	GG	GG	GG	AA	GG	GG	AA	GG	GG	GG	GG	GG	---	GG	AA	GG	GG	GG	AA	AA	GG	GG	AA
wsnp_Ku_c557_1166684	15K array	---	---	---	---	---	---	---	---	---	---	W_15_ASTE	1A	472168091	TT	CC	Y	CC	CC	TT	CC	CC	TT	CC	CC	TT	TT	TT	TT	CC	TT	TT	CC	TT	TT	TT	TT	TT	CC	TT	CC	TT	TT	TT	CC	CC	TT	TT	CC
AX-86172576	135K array	PolyHighResolution	100	0.276	6.78	14.572	3	174	7	64	0	W135_HNUT	1A	472169030	TT	CC	Y	CC	CC	TT	CC	CC	TT	CC	CC	TT	TT	TT	TT	CC	TT	TT	CC	TT	TT	TT	TT	TT	Y	TT	CC	TT	TT	TT	CC	CC	TT	TT	CC
wsnp_Ex_c25734_34995416	15K array	---	---	---	---	---	---	---	---	---	---	W_15_AQUW	1A	472169030	TT	CC	Y	CC	CC	TT	CC	CC	TT	CC	CC	TT	TT	TT	TT	CC	TT	TT	CC	TT	TT	TT	TT	TT	CC	TT	CC	TT	TT	TT	CC	CC	TT	TT	CC
AX-158544489	135K array	PolyHighResolution	99.592	0.057	4.967	10.566	3	13	2	229	1	W135_CULF	1A	472552951	CC	TT	Y	CC	CC	CC	CC	CC	CC	CC	CC	TT	CC	CC	CC	CC	CC	CC	CC	CC	CC	CC	CC	CC	CC	TT	CC	CC	CC	CC	CC	CC	CC	CC	CC
BobWhite_rep_c49207_243	15K array	---	---	---	---	---	---	---	---	---	---	W_15_ADYZ	1A	473011665	TT	CC	Y	CC	CC	TT	TT	CC	TT	CC	CC	TT	TT	TT	TT	CC	TT	TT	CC	TT	TT	TT	TT	TT	CC	TT	CC	TT	TT	TT	CC	CC	TT	TT	CC
AX-158539807	135K array	PolyHighResolution	99.184	0.37	4.944	10.277	3	149	8	86	2	W135_CNND	1A	473632108	TT	CC	Y	CC	CC	TT	CC	CC	TT	CC	CC	TT	TT	TT	TT	CC	TT	TT	CC	TT	TT	Y	TT	TT	CC	TT	CC	TT	TT	CC	CC	CC	TT	TT	CC
wsnp_Ex_c56097_58351893	15K array	---	---	---	---	---	---	---	---	---	---	W_15_ARKV	1A	473632631	TT	GG	K	GG	GG	TT	GG	GG	TT	GG	GG	TT	TT	TT	TT	GG	TT	TT	GG	TT	TT	---	TT	TT	GG	TT	GG	TT	TT	GG	GG	GG	TT	TT	GG
Excalibur_c56097_168	15K array	---	---	---	---	---	---	---	---	---	---	W_15_AFVI	1A	473633876	GG	AA	R	GG	GG	GG	AA	GG	GG	GG	GG	GG	GG	GG	GG	GG	GG	GG	GG	GG	GG	AA	GG	GG	GG	GG	GG	GG	GG	AA	GG	GG	GG	GG	GG
Ra_c58315_265	15K array	---	---	---	---	---	---	---	---	---	---	W_15_ANEE	1A	473637156	AA	GG	R	GG	GG	AA	GG	GG	AA	GG	GG	AA	AA	AA	AA	GG	AA	AA	GG	AA	AA	R	AA	AA	GG	AA	GG	AA	AA	GG	GG	GG	AA	AA	GG
AX-158539806	135K array	PolyHighResolution	99.184	0.364	6.075	12.982	3	150	9	84	2	W135_CNNC	1A	474190042	TT	CC	Y	CC	CC	TT	CC	CC	TT	CC	CC	TT	TT	TT	TT	CC	TT	TT	CC	TT	TT	Y	TT	TT	CC	TT	CC	TT	TT	CC	CC	CC	TT	TT	CC
AX-158544637	135K array	PolyHighResolution	99.592	0.227	7.804	16.543	3	52	7	185	1	W135_CUQX	1A	474190815	GG	TT	K	TT	TT	GG	TT	GG	GG	TT	TT	GG	GG	GG	GG	TT	GG	GG	TT	GG	GG	GG	GG	GG	K	GG	TT	GG	GG	GG	TT	TT	GG	GG	TT
RAC875_c41275_131	15K array	---	---	---	---	---	---	---	---	---	---	W_15_ALJD	1A	474192439	GG	AA	R	AA	AA	GG	AA	AA	GG	AA	AA	GG	GG	GG	GG	AA	GG	GG	AA	GG	GG	R	GG	GG	AA	GG	AA	GG	GG	AA	AA	AA	GG	GG	AA
Kukri_c3582_87	15K array	---	---	---	---	---	---	---	---	---	---	W_15_AJDZ	1A	474642192	GG	AA	R	GG	GG	AA	GG	GG	GG	GG	GG	GG	GG	AA	AA	GG	GG	AA	GG	AA	AA	GG	GG	GG	GG	GG	GG	GG	AA	GG	GG	GG	GG	GG	GG
AX-158569063	135K array	PolyHighResolution	97.959	0.406	4.255	8.556	3	140	5	95	5	W135_EEUJ	1A	475204298	TT	CC	Y	TT	TT	TT	TT	TT	CC	TT	TT	CC	TT	CC	CC	TT	TT	CC	TT	CC	CC	TT	TT	TT	Y	CC	TT	TT	CC	TT	TT	TT	TT	TT	TT
AX-110563455	135K array	PolyHighResolution	99.184	0.053	6.332	15.746	3	11	4	228	2	W135_ATPX	1A	475309476	CC	TT	Y	CC	CC	CC	CC	CC	CC	CC	CC	CC	CC	CC	CC	CC	CC	CC	CC	CC	CC	CC	CC	CC	CC	CC	CC	CC	CC	CC	CC	CC	CC	CC	CC
AX-158539796	135K array	PolyHighResolution	100	0.059	6.743	16.254	3	13	3	229	0	W135_CNMS	1A	475311370	GG	AA	R	GG	GG	GG	GG	GG	GG	GG	GG	AA	GG	GG	GG	GG	GG	GG	GG	GG	GG	GG	GG	GG	GG	AA	GG	GG	GG	GG	GG	GG	GG	GG	GG
AX-111503623	135K array	PolyHighResolution	99.592	0.34	6.309	13.342	3	157	8	79	1	W135_BBCJ	1A	476909512	TT	CC	Y	TT	TT	TT	TT	TT	CC	TT	TT	CC	TT	CC	CC	TT	TT	CC	TT	CC	CC	TT	TT	TT	TT	CC	TT	TT	CC	TT	TT	TT	TT	TT	TT
AX-158556545	135K array	PolyHighResolution	98.775	0.399	4.514	9.279	3	145	1	96	3	W135_DMGX	1A	476983065	TT	GG	K	TT	TT	TT	TT	TT	GG	TT	TT	GG	TT	GG	GG	TT	TT	GG	TT	GG	GG	TT	TT	TT	TT	GG	TT	TT	GG	TT	TT	TT	TT	TT	TT
AX-158560443	135K array	PolyHighResolution	100	0.12	4.487	9.707	3	29	1	215	0	W135_DSAV	1A	476985356	CC	TT	Y	CC	CC	CC	CC	CC	CC	CC	CC	TT	CC	CC	CC	CC	CC	CC	CC	CC	CC	CC	CC	CC	CC	TT	CC	CC	CC	CC	CC	CC	CC	CC	CC
AX-158556477	135K array	PolyHighResolution	99.592	0.068	4.241	9.774	3	16	1	227	1	W135_DMEH	1A	477047602	CC	TT	Y	CC	CC	CC	CC	CC	CC	CC	CC	TT	CC	CC	CC	CC	CC	CC	CC	CC	CC	CC	CC	CC	CC	TT	CC	CC	CC	CC	CC	CC	CC	CC	CC
AX-158605696	135K array	PolyHighResolution	100	0.133	6.568	14.005	3	212	1	32	0	W135_GGZI	1A	477418588	AA	CC	M	AA	AA	AA	AA	AA	AA	AA	AA	CC	AA	AA	AA	AA	AA	AA	AA	AA	AA	AA	AA	AA	AA	CC	AA	AA	AA	AA	AA	AA	AA	AA	AA
AX-158556473	135K array	PolyHighResolution	99.592	0.059	4.769	9.635	3	13	3	228	1	W135_DMED	1A	477498508	CC	TT	Y	CC	CC	CC	CC	CC	CC	CC	CC	TT	CC	CC	CC	CC	CC	CC	CC	CC	CC	CC	CC	CC	CC	TT	CC	CC	CC	CC	CC	CC	CC	CC	CC
AX-111004629	135K array	PolyHighResolution	100	0.133	5.889	13.001	3	212	1	32	0	W135_AWUP	1A	477654030	AA	GG	R	AA	AA	AA	AA	AA	AA	AA	AA	GG	AA	AA	AA	AA	AA	AA	AA	AA	AA	AA	AA	AA	AA	GG	AA	AA	AA	AA	AA	AA	AA	AA	AA
Kukri_c10239_2186	15K array	---	---	---	---	---	---	---	---	---	---	W_15_AINJ	1A	477654671	TT	GG	K	TT	TT	TT	TT	TT	TT	TT	TT	GG	TT	TT	TT	TT	TT	TT	TT	TT	TT	TT	TT	TT	TT	GG	TT	TT	TT	TT	TT	TT	TT	TT	TT
wsnp_Ra_c7818_13376644	15K array	---	---	---	---	---	---	---	---	---	---	W_15_ATFA	1A	477654858	GG	TT	K	GG	GG	GG	GG	GG	GG	GG	GG	GG	GG	GG	GG	GG	GG	GG	GG	GG	GG	GG	GG	GG	GG	GG	GG	GG	GG	GG	GG	GG	GG	GG	GG
AX-158537384	135K array	PolyHighResolution	99.184	0.058	9.43	19.947	3	13	2	228	2	W135_CJXY	1A	477735469	GG	AA	R	GG	---	GG	GG	GG	GG	GG	GG	AA	GG	GG	GG	GG	GG	GG	GG	GG	GG	GG	GG	GG	GG	AA	GG	GG	GG	GG	GG	GG	GG	GG	GG
AX-158539871	135K array	PolyHighResolution	99.592	0.131	6.021	14.868	3	31	2	211	1	W135_CNPP	1A	477735896	CC	TT	Y	CC	CC	CC	CC	CC	CC	CC	CC	TT	CC	CC	CC	CC	CC	CC	CC	CC	CC	CC	CC	CC	CC	TT	CC	CC	CC	CC	CC	CC	CC	CC	CC
AX-158544484	135K array	PolyHighResolution	100	0.173	6.327	13.516	3	199	7	39	0	W135_CULA	1A	478350769	AA	GG	R	AA	AA	AA	AA	AA	GG	AA	AA	AA	AA	GG	AA	AA	AA	AA	AA	AA	AA	AA	AA	AA	R	AA	AA	AA	GG	AA	AA	AA	AA	AA	AA
AX-158544398	135K array	PolyHighResolution	99.184	0.173	5.929	12.91	3	40	4	199	2	W135_CUHS	1A	478352181	GG	AA	R	GG	GG	GG	GG	GG	AA	GG	GG	GG	GG	AA	GG	GG	GG	GG	GG	GG	GG	GG	GG	GG	R	GG	GG	GG	AA	GG	GG	GG	GG	GG	GG
AX-109506318	135K array	PolyHighResolution	100	0.073	7.492	16.185	3	225	4	16	0	W135_AJWY	1A	478353222	AA	CC	M	AA	AA	AA	AA	AA	AA	AA	AA	AA	AA	AA	AA	AA	AA	AA	AA	AA	AA	AA	AA	AA	AA	AA	AA	AA	AA	AA	AA	AA	AA	AA	AA
AX-158569064	135K array	PolyHighResolution	100	0.312	5.549	11.271	3	74	5	166	0	W135_EEUK	1A	479001456	GG	AA	R	GG	GG	GG	GG	GG	AA	GG	GG	AA	GG	AA	GG	GG	GG	GG	GG	GG	GG	GG	GG	GG	GG	AA	GG	GG	AA	GG	GG	GG	GG	GG	GG
AX-158539797	135K array	PolyHighResolution	99.592	0.057	5.445	12.109	3	13	2	229	1	W135_CNMT	1A	479544341	GG	AA	R	GG	GG	GG	GG	GG	GG	GG	GG	AA	GG	GG	GG	GG	GG	GG	GG	---	GG	GG	GG	GG	GG	AA	GG	GG	GG	GG	GG	GG	GG	GG	GG
AX-158556474	135K array	PolyHighResolution	100	0.237	6.661	13.458	3	183	8	54	0	W135_DMEE	1A	479673124	TT	CC	Y	TT	TT	TT	TT	TT	CC	TT	TT	CC	TT	CC	TT	TT	TT	TT	TT	TT	TT	TT	TT	TT	TT	CC	TT	TT	CC	TT	TT	TT	TT	TT	TT
AX-158544397	135K array	PolyHighResolution	99.592	0.17	4.409	10.039	3	200	5	39	1	W135_CUHR	1A	479818645	AA	GG	R	AA	AA	AA	AA	AA	GG	AA	AA	AA	AA	GG	AA	AA	AA	AA	AA	AA	AA	AA	AA	AA	AA	AA	AA	AA	GG	AA	AA	AA	AA	AA	AA
Kukri_c27785_400	15K array	---	---	---	---	---	---	---	---	---	---	W_15_AIYI	1A	479827769	TT	CC	Y	TT	TT	TT	TT	TT	TT	TT	TT	TT	TT	TT	TT	TT	TT	TT	TT	TT	TT	TT	TT	TT	TT	TT	TT	TT	TT	TT	TT	TT	TT	TT	TT
AX-158560309	135K array	PolyHighResolution	99.592	0.172	5.207	10.91	3	200	4	40	1	W135_DRVR	1A	480260890	TT	CC	Y	TT	TT	TT	TT	TT	CC	TT	TT	TT	TT	CC	TT	TT	TT	TT	TT	TT	TT	TT	TT	TT	TT	TT	TT	TT	CC	TT	TT	TT	TT	TT	TT
AX-108804417	135K array	PolyHighResolution	99.592	0.172	4.707	10.345	3	40	4	200	1	W135_ABSG	1A	480547322	GG	AA	R	GG	GG	GG	GG	GG	AA	GG	GG	GG	GG	AA	GG	GG	GG	GG	GG	GG	GG	GG	GG	GG	R	GG	GG	GG	AA	GG	GG	GG	GG	GG	GG
AX-158537381	135K array	PolyHighResolution	100	0.065	4.719	9.899	3	228	2	15	0	W135_CJXV	1A	480572720	TT	CC	Y	TT	TT	TT	TT	TT	TT	TT	TT	CC	TT	TT	TT	TT	TT	TT	TT	TT	TT	TT	TT	TT	TT	CC	TT	TT	TT	TT	TT	TT	TT	TT	TT
AX-108936339	135K array	PolyHighResolution	100	0.157	7.703	16.899	3	206	1	38	0	W135_AEIX	1A	480574373	TT	CC	Y	TT	TT	TT	TT	TT	TT	TT	TT	CC	TT	TT	TT	TT	TT	TT	TT	TT	TT	TT	TT	TT	TT	CC	TT	TT	TT	TT	TT	TT	TT	TT	TT
RAC875_c2734_135	15K array	---	---	---	---	---	---	---	---	---	---	W_15_AKZX	1A	480598197	CC	TT	Y	CC	CC	CC	CC	CC	CC	CC	CC	CC	CC	CC	CC	CC	CC	CC	CC	CC	CC	CC	CC	CC	CC	CC	CC	CC	CC	CC	CC	CC	CC	CC	CC
BS00023126_51	15K array	---	---	---	---	---	---	---	---	---	---	W_15_AASL	1A	480604446	GG	AA	R	GG	GG	AA	GG	GG	GG	GG	GG	AA	GG	AA	GG	GG	GG	GG	GG	GG	GG	GG	GG	GG	GG	AA	GG	GG	AA	GG	GG	GG	GG	GG	GG
AX-158537392	135K array	PolyHighResolution	100	0.243	5.94	12.117	3	56	7	182	0	W135_CJYG	1A	480747286	GG	AA	R	GG	GG	GG	GG	GG	AA	GG	GG	AA	GG	AA	GG	GG	GG	GG	GG	GG	GG	GG	GG	GG	---	AA	GG	GG	AA	GG	GG	GG	GG	GG	GG
AX-111506312	135K array	PolyHighResolution	100	0.082	6.788	13.603	3	223	4	18	0	W135_BBDV	1A	480747820	TT	CC	Y	TT	TT	TT	TT	TT	TT	TT	TT	TT	TT	TT	TT	TT	TT	TT	TT	TT	TT	TT	TT	TT	TT	TT	TT	TT	TT	TT	TT	TT	TT	TT	TT
AX-158539809	135K array	PolyHighResolution	100	0.071	7.481	16.842	3	226	3	16	0	W135_CNNF	1A	480747862	TT	GG	K	TT	TT	TT	TT	TT	TT	TT	TT	GG	TT	TT	TT	TT	TT	TT	TT	TT	TT	TT	TT	TT	TT	GG	TT	TT	TT	TT	TT	TT	TT	TT	TT
AX-158539813	135K array	PolyHighResolution	100	0.069	9.119	19.341	3	16	2	227	0	W135_CNNJ	1A	480749162	CC	TT	Y	CC	CC	CC	CC	CC	CC	CC	CC	TT	CC	CC	CC	CC	CC	CC	CC	CC	CC	CC	CC	CC	CC	TT	CC	CC	CC	CC	CC	CC	CC	CC	CC
AX-95684973	135K array	PolyHighResolution	100	0.069	5.487	13.377	3	227	2	16	0	W135_HUFW	1A	480755283	AA	CC	M	AA	AA	AA	AA	AA	AA	AA	AA	CC	AA	AA	AA	AA	AA	AA	AA	AA	AA	AA	AA	AA	AA	CC	AA	AA	AA	AA	AA	AA	AA	AA	AA
BS00067420_51	15K array	---	---	---	---	---	---	---	---	---	---	W_15_ABXH	1A	480755631	CC	TT	Y	CC	CC	CC	CC	CC	CC	CC	CC	TT	CC	CC	CC	CC	CC	CC	CC	CC	CC	CC	CC	CC	CC	TT	CC	CC	CC	CC	CC	CC	CC	CC	CC
BS00067421_51	15K array	---	---	---	---	---	---	---	---	---	---	W_15_ABXI	1A	480755651	AA	CC	M	AA	AA	CC	AA	AA	AA	AA	AA	AA	AA	CC	AA	AA	AA	AA	AA	AA	AA	AA	AA	AA	AA	AA	AA	AA	CC	AA	AA	AA	AA	AA	AA
AX-111622045	135K array	PolyHighResolution	99.592	0.168	8.208	18.113	3	200	6	38	1	W135_BDQA	1A	480759069	AA	GG	R	AA	AA	AA	AA	AA	GG	AA	AA	AA	AA	GG	AA	AA	AA	AA	AA	AA	AA	AA	AA	AA	R	AA	AA	AA	GG	AA	AA	AA	AA	AA	AA
AX-158568943	135K array	PolyHighResolution	99.592	0.246	7.862	15.812	3	180	8	56	1	W135_EEPT	1A	480760285	AA	GG	R	AA	AA	AA	AA	AA	GG	AA	AA	GG	AA	GG	AA	AA	AA	AA	AA	AA	AA	AA	AA	AA	R	GG	AA	AA	GG	AA	AA	AA	AA	AA	AA
AX-158605203	135K array	PolyHighResolution	99.592	0.174	5.483	11.703	3	199	5	40	1	W135_GGGJ	1A	480826969	AA	GG	R	AA	AA	AA	AA	AA	GG	AA	AA	AA	AA	GG	AA	AA	AA	AA	AA	AA	AA	AA	AA	AA	R	AA	AA	AA	GG	AA	AA	AA	AA	AA	AA
AX-158539812	135K array	PolyHighResolution	100	0.069	8.987	20.509	3	16	2	227	0	W135_CNNI	1A	480828547	GG	TT	K	GG	GG	GG	GG	GG	GG	GG	GG	TT	GG	GG	GG	GG	GG	GG	GG	GG	GG	GG	GG	GG	GG	TT	GG	GG	GG	GG	GG	GG	GG	GG	GG
AX-158537395	135K array	PolyHighResolution	99.184	0.247	5.962	12.656	3	179	8	56	2	W135_CJYJ	1A	480828896	AA	GG	R	AA	AA	AA	AA	AA	GG	AA	AA	GG	AA	GG	AA	AA	AA	AA	AA	AA	AA	AA	AA	AA	AA	GG	AA	AA	GG	AA	AA	AA	AA	AA	AA
wsnp_JD_c13903_13781269	15K array	---	---	---	---	---	---	---	---	---	---	W_15_ASDT	1A	480831247	GG	AA	R	GG	GG	AA	GG	GG	GG	GG	GG	GG	GG	AA	GG	GG	GG	GG	GG	GG	GG	GG	GG	GG	GG	GG	GG	GG	AA	GG	GG	GG	GG	GG	GG
AX-89315920	135K array	PolyHighResolution	99.592	0.168	6.269	14.592	3	38	6	200	1	W135_HOKJ	1A	480832499	GG	TT	K	GG	GG	GG	GG	GG	TT	GG	GG	GG	GG	TT	GG	GG	GG	GG	GG	GG	GG	GG	GG	GG	K	GG	GG	GG	TT	GG	GG	GG	GG	GG	GG
AX-158560366	135K array	PolyHighResolution	99.592	0.074	7.268	18.358	3	17	2	225	1	W135_DRXW	1A	481212190	CC	AA	M	CC	CC	CC	CC	CC	CC	CC	CC	AA	CC	CC	CC	CC	CC	CC	CC	CC	CC	CC	CC	CC	CC	AA	CC	CC	CC	CC	CC	CC	CC	CC	CC
AX-108782275	135K array	PolyHighResolution	99.592	0.246	7.403	16.314	3	180	8	56	1	W135_ABGT	1A	481243343	TT	CC	Y	TT	TT	TT	TT	TT	CC	TT	TT	CC	TT	CC	TT	TT	TT	TT	TT	TT	TT	TT	TT	TT	---	CC	TT	TT	CC	TT	TT	TT	TT	TT	TT
AX-158568542	135K array	PolyHighResolution	99.592	0.166	8.019	17.233	3	200	7	37	1	W135_EEAI	1A	481292782	AA	GG	R	AA	AA	AA	AA	AA	GG	AA	AA	AA	AA	GG	AA	AA	AA	AA	AA	AA	AA	AA	AA	AA	---	AA	AA	AA	GG	AA	AA	AA	AA	AA	AA
AX-111509952	135K array	PolyHighResolution	99.184	0.165	10.371	21.227	3	37	6	200	2	W135_BBGR	1A	481519333	CC	AA	M	CC	CC	CC	CC	CC	AA	CC	CC	CC	CC	AA	CC	CC	CC	CC	CC	CC	CC	CC	CC	CC	---	CC	CC	CC	AA	CC	CC	CC	CC	CC	CC
Excalibur_c7033_159	15K array	---	---	---	---	---	---	---	---	---	---	W_15_AGAC	1A	481652509	AA	GG	R	AA	AA	GG	AA	AA	AA	AA	AA	AA	AA	GG	AA	AA	AA	AA	AA	AA	AA	AA	AA	AA	AA	AA	AA	AA	GG	AA	AA	AA	AA	AA	AA
AX-158539815	135K array	PolyHighResolution	99.592	0.072	6.432	12.914	3	225	3	16	1	W135_CNNL	1A	481652775	AA	GG	R	AA	AA	AA	AA	AA	AA	AA	AA	GG	AA	AA	AA	AA	AA	AA	AA	AA	AA	AA	AA	AA	AA	GG	AA	AA	AA	AA	AA	AA	AA	AA	AA
BS00087600_51	15K array	---	---	---	---	---	---	---	---	---	---	W_15_ACOL	1A	481654987	CC	TT	Y	CC	CC	TT	CC	CC	CC	CC	CC	TT	CC	TT	CC	CC	CC	CC	CC	CC	CC	CC	CC	CC	CC	TT	CC	CC	TT	CC	CC	CC	CC	CC	CC
BS00087601_51	15K array	---	---	---	---	---	---	---	---	---	---	W_15_ACOM	1A	481655155	GG	AA	R	GG	GG	GG	GG	GG	GG	GG	GG	AA	GG	GG	GG	GG	GG	GG	GG	GG	GG	GG	GG	GG	GG	AA	GG	GG	GG	GG	GG	GG	GG	GG	GG
wsnp_Ex_c5216_9235964	15K array	---	---	---	---	---	---	---	---	---	---	W_15_ARIR	1A	481692078	GG	AA	R	AA	AA	GG	AA	AA	AA	AA	AA	AA	GG	GG	GG	AA	GG	GG	AA	GG	GG	GG	GG	GG	AA	AA	AA	GG	GG	GG	AA	AA	GG	GG	AA
IAAV2072	15K array	---	---	---	---	---	---	---	---	---	---	W_15_AHEE	1A	482278982	GG	TT	K	TT	TT	GG	GG	TT	TT	TT	TT	TT	GG	GG	GG	TT	GG	GG	TT	GG	GG	GG	GG	GG	TT	TT	TT	GG	GG	GG	TT	TT	GG	GG	TT
BS00022698_51	15K array	---	---	---	---	---	---	---	---	---	---	W_15_AAPN	1A	482329681	CC	TT	Y	CC	CC	TT	CC	CC	CC	CC	CC	CC	CC	TT	CC	CC	CC	CC	CC	CC	CC	CC	CC	CC	CC	CC	CC	CC	TT	CC	CC	CC	CC	CC	CC
BS00002216_51	15K array	---	---	---	---	---	---	---	---	---	---	W_15_AAAQ	1A	482335916	TT	CC	Y	CC	CC	TT	TT	CC	CC	CC	CC	CC	TT	TT	TT	CC	TT	TT	CC	TT	TT	TT	TT	TT	CC	CC	CC	TT	TT	TT	CC	CC	TT	TT	CC
IACX4378	15K array	---	---	---	---	---	---	---	---	---	---	W_15_AHWG	1A	482335926	TT	CC	Y	CC	CC	CC	TT	CC	CC	CC	CC	CC	TT	CC	TT	CC	TT	TT	CC	TT	TT	TT	TT	TT	CC	CC	CC	TT	CC	TT	CC	CC	TT	TT	CC
AX-158539802	135K array	PolyHighResolution	99.184	0.053	9.015	19.006	3	229	2	12	2	W135_CNMY	1A	482338135	TT	CC	Y	TT	TT	TT	TT	TT	TT	TT	TT	CC	TT	TT	TT	TT	TT	TT	TT	TT	TT	TT	TT	TT	TT	CC	TT	TT	TT	TT	TT	TT	TT	TT	TT
RAC875_c94534_75	15K array	---	---	---	---	---	---	---	---	---	---	W_15_AMCY	1A	482771048	TT	CC	Y	TT	TT	CC	TT	TT	TT	TT	TT	TT	TT	CC	TT	TT	TT	TT	TT	TT	TT	TT	TT	TT	TT	TT	TT	TT	CC	TT	TT	TT	TT	TT	TT
AX-158539801	135K array	PolyHighResolution	100	0.057	6.565	14.028	3	230	2	13	0	W135_CNMX	1A	482966200	AA	GG	R	AA	AA	AA	AA	AA	AA	AA	AA	GG	AA	AA	AA	AA	AA	AA	AA	AA	AA	AA	AA	AA	AA	GG	AA	AA	AA	AA	AA	AA	AA	AA	AA
AX-110951565	135K array	PolyHighResolution	100	0.237	6.244	20.359	3	185	4	56	0	W135_AVQZ	1A	482966284	AA	GG	R	GG	GG	GG	GG	AA	AA	GG	GG	AA	AA	AA	AA	GG	AA	AA	GG	AA	AA	AA	AA	AA	R	AA	GG	AA	AA	AA	GG	GG	AA	AA	GG
AX-158544399	135K array	PolyHighResolution	100	0.171	7.899	16.012	3	39	6	200	0	W135_CUHT	1A	482966418	GG	AA	R	GG	GG	GG	GG	GG	AA	GG	GG	GG	GG	AA	GG	GG	GG	GG	GG	GG	GG	GG	GG	GG	R	GG	GG	GG	AA	GG	GG	GG	GG	GG	GG
RFL_Contig3203_1971	15K array	---	---	---	---	---	---	---	---	---	---	W_15_AMSH	1A	482966563	GG	TT	K	TT	TT	TT	GG	TT	TT	TT	TT	TT	GG	TT	GG	TT	GG	GG	TT	GG	GG	GG	GG	GG	TT	TT	TT	GG	TT	GG	TT	TT	GG	GG	TT
RAC875_c43643_176	15K array	---	---	---	---	---	---	---	---	---	---	W_15_ALKL	1A	483033358	AA	GG	R	AA	AA	AA	AA	AA	AA	AA	AA	GG	AA	AA	AA	AA	AA	AA	AA	AA	AA	AA	AA	AA	AA	GG	AA	AA	AA	AA	AA	AA	AA	AA	AA
IACX742	15K array	---	---	---	---	---	---	---	---	---	---	W_15_AHZA	1A	483033755	CC	TT	Y	TT	TT	CC	CC	TT	TT	TT	TT	CC	CC	CC	CC	TT	CC	CC	TT	CC	CC	CC	CC	CC	TT	CC	TT	CC	CC	CC	TT	TT	CC	CC	TT
AX-109890741	135K array	PolyHighResolution	99.184	0.298	6.203	13.471	3	71	3	169	2	W135_ALWR	1A	483921397	GG	AA	R	AA	AA	AA	AA	GG	GG	AA	AA	AA	GG	GG	GG	AA	GG	GG	AA	GG	GG	GG	GG	GG	AA	AA	AA	GG	GG	GG	AA	AA	GG	GG	AA
AX-108945161	135K array	PolyHighResolution	100	0.304	6.427	12.955	3	73	3	169	0	W135_AEMU	1A	483922122	GG	TT	K	TT	TT	TT	TT	GG	GG	TT	TT	TT	GG	GG	GG	TT	GG	GG	TT	GG	GG	GG	GG	GG	TT	TT	TT	GG	GG	GG	TT	TT	GG	GG	TT
GENE_0004_635	15K array	---	---	---	---	---	---	---	---	---	---	W_15_AGOQ	1A	483923104	GG	AA	R	GG	GG	AA	GG	GG	GG	GG	GG	GG	GG	AA	GG	GG	GG	GG	GG	GG	GG	GG	GG	GG	GG	GG	GG	GG	AA	GG	GG	GG	GG	GG	GG
AX-108780652	135K array	PolyHighResolution	98.367	0.477	4.226	8.938	3	114	2	125	4	W135_ABFL	1A	483928316	GG	AA	R	AA	AA	AA	AA	GG	AA	AA	AA	AA	GG	AA	GG	AA	GG	GG	AA	GG	GG	GG	GG	GG	AA	AA	AA	GG	AA	GG	AA	AA	GG	---	AA
AX-110385679	135K array	PolyHighResolution	99.184	0.169	9.698	21.213	3	38	6	199	2	W135_APYC	1A	483928415	GG	AA	R	GG	GG	GG	GG	GG	AA	GG	GG	GG	GG	AA	GG	GG	GG	GG	GG	GG	GG	GG	GG	GG	R	GG	GG	GG	AA	GG	GG	GG	GG	GG	GG
AX-110399569	135K array	PolyHighResolution	99.592	0.473	7.027	15.58	3	124	9	111	1	W135_AQGH	1A	484328492	TT	CC	Y	CC	CC	CC	CC	TT	CC	CC	CC	CC	TT	CC	TT	CC	TT	TT	CC	TT	TT	TT	TT	TT	CC	CC	CC	TT	CC	TT	CC	CC	TT	TT	CC
AX-89431767	135K array	PolyHighResolution	98.775	0.45	8.466	16.934	3	130	6	106	3	W135_HOUO	1A	484328569	AA	GG	R	GG	GG	GG	GG	AA	GG	GG	GG	GG	AA	GG	AA	GG	AA	AA	GG	AA	AA	AA	AA	AA	GG	GG	GG	AA	GG	AA	GG	GG	AA	AA	GG
RAC875_c31276_1128	15K array	---	---	---	---	---	---	---	---	---	---	W_15_ALCO	1A	484335332	GG	AA	R	AA	AA	AA	GG	AA	AA	AA	AA	AA	GG	AA	GG	AA	GG	GG	AA	GG	GG	GG	GG	GG	AA	AA	AA	GG	AA	GG	AA	AA	GG	GG	AA
wsnp_Ra_c12148_19539667	15K array	---	---	---	---	---	---	---	---	---	---	W_15_ASZW	1A	484335968	GG	AA	R	AA	AA	AA	GG	AA	AA	AA	AA	AA	GG	AA	GG	AA	GG	GG	AA	GG	GG	GG	GG	GG	AA	AA	AA	GG	AA	GG	AA	AA	GG	GG	AA
AX-108830231	135K array	PolyHighResolution	99.592	0.395	6.197	12.84	3	94	5	145	1	W135_ACGV	1A	484998007	CC	AA	M	AA	AA	AA	AA	CC	AA	---	AA	CC	CC	AA	CC	AA	CC	CC	AA	CC	CC	CC	CC	CC	AA	CC	AA	CC	AA	CC	AA	AA	CC	CC	AA
wsnp_Ex_c5192_9203682	15K array	---	---	---	---	---	---	---	---	---	---	W_15_ARIP	1A	485002382	AA	GG	R	GG	GG	GG	AA	GG	GG	GG	GG	GG	AA	GG	AA	GG	AA	AA	GG	AA	AA	AA	AA	AA	GG	GG	GG	AA	GG	AA	GG	GG	AA	AA	GG
AX-108962998	135K array	PolyHighResolution	100	0.396	5.313	10.935	3	145	6	94	0	W135_AEUX	1A	485007359	AA	GG	R	GG	GG	GG	GG	AA	GG	GG	GG	AA	AA	GG	AA	GG	AA	AA	GG	AA	AA	AA	AA	AA	GG	AA	GG	AA	GG	AA	GG	GG	AA	AA	GG
wsnp_Ra_c37745_45806931	15K array	---	---	---	---	---	---	---	---	---	---	W_15_ATDF	1A	485343139	AA	CC	M	CC	CC	CC	AA	CC	CC	CC	CC	CC	AA	CC	AA	CC	AA	AA	CC	AA	AA	AA	AA	AA	CC	CC	CC	AA	CC	AA	CC	CC	AA	AA	CC
AX-95629264	135K array	PolyHighResolution	98.775	0.475	8.125	16.821	3	112	6	124	3	W135_HTHI	1A	485357401	CC	TT	Y	TT	TT	TT	TT	CC	TT	TT	TT	TT	CC	TT	CC	TT	CC	CC	TT	CC	CC	CC	CC	CC	TT	TT	TT	CC	TT	CC	TT	TT	CC	CC	TT
wsnp_Ex_rep_c66628_64934660	15K array	---	---	---	---	---	---	---	---	---	---	W_15_ARXX	1A	485357401	GG	AA	R	AA	AA	AA	GG	AA	AA	AA	AA	AA	GG	AA	GG	AA	GG	GG	AA	GG	GG	GG	GG	GG	AA	AA	AA	GG	AA	GG	AA	AA	GG	GG	AA
AX-108888678	135K array	PolyHighResolution	99.592	0.482	6.541	13.895	3	114	7	123	1	W135_ADMS	1A	485360238	GG	AA	R	AA	AA	AA	AA	GG	AA	AA	AA	AA	GG	AA	GG	AA	GG	GG	AA	GG	GG	GG	GG	GG	AA	AA	AA	GG	AA	GG	AA	AA	GG	GG	AA
AX-108760132	135K array	PolyHighResolution	99.184	0.484	4.82	10.926	3	115	5	123	2	W135_AATU	1A	485360722	CC	TT	Y	TT	TT	TT	TT	CC	TT	TT	TT	TT	CC	TT	CC	TT	CC	CC	TT	CC	CC	CC	CC	CC	TT	TT	TT	CC	TT	CC	TT	TT	CC	CC	TT
AX-158537389	135K array	PolyHighResolution	99.184	0.076	5.348	12.06	3	223	3	17	2	W135_CJYD	1A	485361752	TT	GG	K	TT	TT	TT	TT	TT	TT	TT	TT	GG	TT	TT	TT	TT	TT	TT	TT	TT	TT	TT	TT	TT	TT	GG	TT	TT	TT	TT	TT	TT	TT	TT	TT
BobWhite_rep_c63278_349	15K array	---	---	---	---	---	---	---	---	---	---	W_15_AEAZ	1A	486052322	CC	TT	Y	TT	TT	TT	CC	TT	TT	TT	TT	TT	CC	TT	CC	TT	CC	CC	TT	CC	CC	CC	CC	CC	TT	TT	TT	CC	TT	CC	TT	TT	CC	CC	TT
AX-109396777	135K array	PolyHighResolution	100	0.486	7.561	15.45	3	123	6	116	0	W135_AHVU	1A	486339519	TT	GG	K	GG	GG	GG	GG	TT	GG	GG	GG	GG	TT	GG	TT	GG	TT	TT	GG	TT	TT	TT	TT	TT	GG	GG	GG	TT	GG	TT	GG	GG	TT	TT	GG
AX-110415818	135K array	PolyHighResolution	98.775	0.477	6.054	12.503	3	123	7	112	3	W135_AQPJ	1A	486389701	AA	GG	R	GG	GG	GG	GG	AA	GG	GG	GG	GG	AA	GG	AA	GG	AA	AA	GG	AA	AA	AA	AA	AA	GG	GG	GG	AA	GG	AA	GG	GG	AA	AA	GG
AX-158605468	135K array	PolyHighResolution	99.184	0.484	6.683	13.787	3	114	7	122	2	W135_GGQO	1A	486598985	GG	AA	R	AA	AA	AA	AA	GG	AA	AA	AA	AA	GG	AA	GG	AA	GG	GG	AA	GG	GG	GG	GG	GG	AA	AA	AA	GG	AA	GG	AA	AA	GG	GG	AA
AX-158556552	135K array	PolyHighResolution	100	0.48	6.153	12.669	3	114	7	124	0	W135_DMHE	1A	486664092	GG	AA	R	AA	AA	AA	AA	GG	AA	AA	AA	AA	GG	AA	GG	AA	GG	GG	AA	GG	GG	GG	GG	GG	AA	AA	AA	GG	AA	GG	AA	AA	GG	GG	AA
AX-158556479	135K array	PolyHighResolution	100	0.073	7.777	20.456	3	17	2	226	0	W135_DMEJ	1A	486664193	CC	AA	M	CC	CC	CC	CC	CC	CC	CC	CC	AA	CC	CC	CC	CC	CC	CC	CC	CC	CC	CC	CC	CC	CC	AA	CC	CC	CC	CC	CC	CC	CC	CC	CC
AX-158569065	135K array	PolyHighResolution	99.592	0.402	4.87	10.151	3	96	4	144	1	W135_EEUL	1A	486816212	GG	TT	K	TT	TT	TT	TT	GG	TT	TT	TT	GG	GG	TT	GG	TT	GG	GG	TT	GG	GG	GG	GG	GG	TT	GG	TT	GG	TT	GG	TT	TT	GG	GG	TT
AX-158556551	135K array	PolyHighResolution	98.775	0.486	4.821	9.969	3	122	5	115	3	W135_DMHD	1A	486818553	TT	CC	Y	CC	CC	CC	CC	TT	CC	CC	CC	CC	TT	CC	TT	CC	TT	TT	CC	TT	TT	TT	TT	TT	CC	CC	CC	TT	CC	TT	CC	CC	TT	TT	CC
Excalibur_c49421_443	15K array	---	---	---	---	---	---	---	---	---	---	W_15_AFSM	1A	487012029	TT	CC	Y	CC	CC	CC	TT	CC	CC	CC	CC	CC	TT	CC	TT	CC	TT	TT	CC	TT	TT	TT	TT	TT	CC	CC	CC	TT	CC	TT	CC	CC	TT	TT	CC
Kukri_c52952_315	15K array	---	---	---	---	---	---	---	---	---	---	W_15_AJNP	1A	487017792	GG	AA	R	AA	AA	AA	GG	AA	AA	AA	AA	AA	GG	AA	GG	AA	GG	GG	AA	GG	GG	GG	GG	GG	AA	AA	AA	GG	AA	GG	AA	AA	GG	GG	AA
AX-95629446	135K array	PolyHighResolution	99.184	0.475	6.292	12.747	3	111	9	123	2	W135_HTHR	1A	487093135	CC	TT	Y	TT	TT	TT	TT	CC	TT	TT	TT	TT	CC	TT	CC	TT	CC	CC	TT	CC	CC	CC	CC	CC	TT	TT	TT	CC	TT	CC	TT	TT	CC	CC	TT
IAAV5406	15K array	---	---	---	---	---	---	---	---	---	---	W_15_AHLG	1A	487311547	CC	TT	Y	TT	TT	TT	CC	TT	TT	TT	TT	TT	CC	TT	CC	TT	CC	CC	TT	CC	CC	CC	CC	CC	TT	TT	TT	CC	TT	CC	TT	TT	CC	CC	TT
RAC875_c54380_249	15K array	---	---	---	---	---	---	---	---	---	---	W_15_ALQN	1A	487558809	TT	CC	Y	CC	CC	CC	TT	CC	CC	CC	CC	CC	TT	CC	TT	CC	TT	TT	CC	TT	TT	TT	TT	TT	CC	CC	CC	TT	CC	TT	CC	CC	TT	TT	CC
AX-158595502	135K array	PolyHighResolution	100	0.2	4.516	9.854	3	195	2	48	0	W135_FRXG	1A	487607979	TT	CC	Y	CC	CC	CC	CC	TT	TT	CC	TT	TT	TT	TT	TT	CC	TT	TT	CC	TT	TT	TT	TT	TT	Y	TT	CC	TT	TT	TT	CC	CC	TT	TT	CC
wsnp_Ra_c16080_24638622	15K array	---	---	---	---	---	---	---	---	---	---	W_15_ATAR	1A	487732346	TT	CC	Y	CC	TT	CC	TT	TT	TT	TT	TT	CC	TT	CC	TT	TT	TT	TT	TT	TT	TT	TT	TT	TT	TT	CC	TT	TT	CC	TT	TT	TT	TT	TT	TT
AX-158544600	135K array	PolyHighResolution	99.184	0.193	8.62	19.25	3	46	2	195	2	W135_CUPM	1A	487732726	GG	AA	R	AA	AA	AA	AA	GG	GG	AA	GG	GG	GG	GG	GG	AA	GG	GG	AA	GG	GG	GG	GG	GG	R	GG	AA	GG	GG	GG	AA	AA	GG	GG	AA
AX-158569176	135K array	PolyHighResolution	99.592	0.195	8.925	21.233	3	46	3	195	1	W135_EEYS	1A	487743649	CC	TT	Y	TT	TT	TT	TT	CC	CC	TT	CC	CC	CC	CC	CC	TT	CC	CC	TT	CC	CC	CC	CC	CC	Y	CC	TT	CC	CC	CC	TT	TT	CC	CC	TT
AX-110509256	135K array	PolyHighResolution	99.184	0.241	7.366	15.113	3	56	5	182	2	W135_ASOV	1A	488069081	GG	TT	K	GG	GG	GG	GG	GG	TT	GG	TT	GG	GG	TT	GG	GG	GG	GG	GG	GG	GG	TT	GG	GG	K	GG	GG	GG	TT	TT	GG	GG	GG	GG	GG
AX-109288465	135K array	PolyHighResolution	99.592	0.283	6.37	13.857	3	67	4	173	1	W135_AFQE	1A	488069595	GG	AA	R	AA	AA	AA	AA	GG	GG	AA	GG	AA	GG	GG	GG	AA	GG	GG	AA	GG	GG	GG	GG	GG	R	AA	AA	GG	GG	GG	AA	AA	GG	GG	AA
AX-158539864	135K array	PolyHighResolution	99.184	0.471	6.422	13.487	3	125	7	111	2	W135_CNPI	1A	488070627	AA	GG	R	AA	AA	AA	AA	GG	AA	AA	AA	AA	GG	AA	GG	AA	GG	GG	AA	GG	GG	AA	GG	GG	AA	AA	AA	GG	AA	AA	AA	AA	GG	GG	AA
AX-109440261	135K array	PolyHighResolution	98.775	0.32	4.1	8.882	3	75	5	162	3	W135_AIQU	1A	488188020	CC	TT	Y	CC	CC	CC	CC	CC	TT	CC	TT	TT	CC	TT	CC	CC	CC	CC	CC	CC	CC	TT	CC	CC	CC	TT	CC	CC	TT	TT	CC	CC	CC	CC	CC
AX-158556629	135K array	PolyHighResolution	100	0.433	5.888	12.639	3	104	4	137	0	W135_DMKD	1A	489150874	GG	AA	R	AA	AA	AA	AA	AA	GG	AA	GG	GG	GG	GG	AA	AA	GG	AA	AA	AA	AA	GG	GG	GG	AA	GG	AA	GG	GG	GG	AA	AA	AA	AA	AA
AX-158560583	135K array	PolyHighResolution	99.592	0.451	5.65	12.086	3	132	4	108	1	W135_DSGF	1A	489235617	TT	CC	Y	CC	CC	CC	CC	CC	TT	CC	CC	TT	TT	TT	CC	CC	TT	CC	CC	CC	CC	TT	TT	TT	---	TT	CC	TT	TT	TT	CC	CC	CC	CC	CC
AX-109951128	135K array	PolyHighResolution	100	0.457	5.707	12.723	3	132	2	111	0	W135_ANCH	1A	489281101	AA	GG	R	GG	GG	GG	GG	GG	AA	GG	GG	AA	AA	AA	GG	GG	AA	GG	GG	GG	GG	AA	AA	AA	---	AA	GG	AA	AA	AA	GG	GG	GG	GG	GG
BS00021714_51	15K array	---	---	---	---	---	---	---	---	---	---	W_15_AAJC	1A	490087895	CC	TT	Y	TT	TT	CC	TT	TT	TT	TT	TT	CC	CC	CC	TT	TT	CC	TT	TT	TT	TT	CC	CC	CC	TT	CC	TT	CC	CC	CC	TT	TT	TT	TT	TT
AX-158595505	135K array	PolyHighResolution	99.592	0.408	5.375	11.018	3	99	1	144	1	W135_FRXJ	1A	490522663	CC	AA	M	AA	AA	AA	AA	CC	CC	AA	AA	CC	CC	CC	AA	AA	CC	AA	AA	AA	AA	CC	CC	CC	AA	CC	AA	CC	CC	CC	AA	AA	AA	AA	AA
AX-158560555	135K array	PolyHighResolution	99.592	0.406	7.225	16.794	3	144	2	98	1	W135_DSFD	1A	490785449	AA	GG	R	GG	GG	GG	GG	AA	AA	GG	GG	AA	AA	AA	GG	GG	AA	GG	GG	GG	GG	AA	AA	AA	R	AA	GG	AA	AA	AA	GG	GG	GG	GG	GG
RAC875_c23081_141	15K array	---	---	---	---	---	---	---	---	---	---	W_15_AKWO	1A	491130184	GG	AA	R	GG	AA	GG	GG	AA	AA	AA	AA	GG	GG	GG	AA	AA	GG	AA	AA	AA	AA	GG	GG	GG	AA	GG	AA	GG	GG	GG	AA	AA	AA	AA	AA
AX-158569242	135K array	PolyHighResolution	100	0.406	6.365	12.81	3	145	1	99	0	W135_EFBG	1A	491145559	TT	CC	Y	CC	CC	CC	CC	TT	TT	CC	TT	TT	TT	TT	CC	CC	TT	CC	CC	CC	CC	TT	TT	TT	CC	TT	CC	TT	TT	TT	CC	CC	CC	CC	CC
wsnp_Ex_c21193_30320134	15K array	---	---	---	---	---	---	---	---	---	---	W_15_AQQS	1A	491149118	AA	GG	R	AA	GG	AA	AA	GG	GG	GG	GG	AA	AA	AA	GG	GG	AA	GG	GG	GG	GG	AA	AA	AA	GG	AA	GG	AA	AA	AA	GG	GG	GG	GG	GG
AX-108897448	135K array	PolyHighResolution	98.775	0.39	5.069	12.286	3	147	1	94	3	W135_ADRP	1A	491650720	TT	CC	Y	CC	CC	CC	CC	TT	TT	CC	TT	TT	TT	TT	CC	CC	TT	CC	CC	CC	CC	TT	TT	TT	---	TT	CC	TT	TT	TT	CC	CC	CC	CC	CC
wsnp_Ex_c21336_30465618	15K array	---	---	---	---	---	---	---	---	---	---	W_15_AQQY	1A	492123959	AA	GG	R	AA	GG	AA	AA	GG	GG	GG	GG	AA	AA	AA	GG	GG	AA	GG	GG	GG	GG	AA	AA	AA	GG	AA	GG	AA	AA	AA	GG	GG	GG	GG	GG
Kukri_c25215_124	15K array	---	---	---	---	---	---	---	---	---	---	W_15_AIWK	1A	492126488	TT	CC	Y	TT	CC	TT	TT	CC	CC	CC	CC	TT	TT	TT	CC	CC	TT	CC	CC	CC	CC	TT	TT	TT	CC	TT	CC	TT	TT	TT	CC	CC	CC	CC	CC
AX-109920916	135K array	PolyHighResolution	100	0.424	7.043	17.071	3	140	2	103	0	W135_AMNY	1A	492623650	TT	GG	K	GG	GG	GG	GG	TT	TT	GG	GG	TT	TT	TT	GG	GG	TT	GG	GG	GG	GG	TT	TT	TT	K	TT	GG	TT	TT	TT	GG	GG	GG	GG	GG
AX-158569196	135K array	PolyHighResolution	100	0.402	4.451	11.954	3	98	1	146	0	W135_EEZM	1A	492796822	CC	TT	Y	TT	TT	TT	TT	CC	CC	TT	TT	CC	CC	CC	TT	TT	CC	TT	TT	TT	TT	CC	CC	CC	Y	CC	TT	CC	CC	CC	TT	TT	TT	TT	TT
AX-158569198	135K array	PolyHighResolution	99.592	0.4	6.782	14.885	3	146	1	97	1	W135_EEZO	1A	492797487	TT	GG	K	GG	GG	GG	GG	TT	TT	GG	GG	TT	TT	TT	GG	GG	TT	GG	GG	GG	GG	TT	TT	TT	K	TT	GG	TT	TT	TT	GG	GG	GG	GG	GG
IACX11338	15K array	---	---	---	---	---	---	---	---	---	---	W_15_AHTY	1A	492807667	TT	CC	Y	CC	CC	TT	TT	CC	CC	CC	CC	TT	TT	TT	CC	CC	TT	CC	CC	CC	CC	TT	TT	TT	CC	TT	CC	TT	TT	TT	CC	CC	CC	CC	CC
AX-158568543	135K array	PolyHighResolution	99.592	0.088	5.07	12.505	3	21	1	222	1	W135_EEAJ	1A	493211387	CC	TT	Y	CC	CC	CC	CC	CC	TT	CC	CC	CC	CC	CC	CC	CC	CC	CC	CC	CC	CC	CC	CC	CC	CC	CC	CC	CC	TT	CC	CC	CC	CC	CC	CC
AX-158544603	135K array	PolyHighResolution	100	0.382	5.814	11.991	3	151	1	93	0	W135_CUPP	1A	493219294	TT	CC	Y	CC	CC	CC	CC	TT	TT	CC	CC	TT	TT	TT	CC	CC	TT	CC	CC	CC	CC	TT	TT	TT	CC	TT	CC	TT	TT	TT	CC	CC	CC	CC	CC
AX-158544469	135K array	PolyHighResolution	99.592	0.113	5.261	10.894	3	27	1	216	1	W135_CUKL	1A	493266561	GG	AA	R	GG	GG	GG	GG	GG	GG	GG	GG	GG	GG	GG	AA	GG	GG	AA	GG	AA	AA	GG	GG	GG	GG	GG	GG	GG	GG	GG	GG	GG	GG	GG	GG
AX-108753174	135K array	PolyHighResolution	100	0.382	5.564	11.635	3	93	1	151	0	W135_AAPK	1A	493817949	CC	TT	Y	TT	TT	TT	TT	CC	CC	TT	CC	CC	CC	CC	TT	TT	CC	TT	TT	TT	TT	CC	CC	CC	TT	CC	TT	CC	CC	CC	TT	TT	TT	TT	TT
AX-158605760	135K array	PolyHighResolution	100	0.129	4.263	9.719	3	213	1	31	0	W135_GHBU	1A	494175021	TT	CC	Y	TT	TT	TT	TT	TT	TT	TT	TT	TT	TT	TT	CC	TT	TT	CC	TT	CC	CC	TT	TT	TT	TT	TT	TT	TT	TT	TT	TT	TT	TT	TT	TT
AX-158539872	135K array	PolyHighResolution	99.592	0.383	6.524	14.144	3	90	7	147	1	W135_CNPQ	1A	494443603	GG	AA	R	GG	GG	GG	GG	GG	GG	GG	GG	GG	AA	AA	GG	GG	AA	GG	GG	GG	GG	AA	AA	AA	R	GG	GG	AA	GG	AA	GG	GG	GG	GG	GG
AX-108821227	135K array	PolyHighResolution	99.592	0.236	5.646	11.861	3	55	5	184	1	W135_ACCE	1A	494446444	CC	AA	M	CC	CC	CC	CC	AA	AA	CC	AA	AA	CC	CC	CC	CC	CC	CC	CC	CC	CC	CC	CC	CC	CC	AA	CC	CC	AA	CC	CC	CC	CC	CC	CC
BS00032112_51	15K array	---	---	---	---	---	---	---	---	---	---	W_15_AAXL	1A	494446921	CC	TT	Y	CC	TT	CC	CC	TT	TT	TT	TT	CC	CC	CC	TT	TT	CC	TT	TT	TT	TT	CC	CC	CC	TT	CC	TT	CC	CC	CC	TT	TT	TT	TT	TT
AX-158555533	135K array	PolyHighResolution	98.775	0.269	5.941	13.207	3	174	6	62	3	W135_DKTZ	1A	495184340	AA	GG	R	AA	AA	AA	AA	GG	GG	AA	GG	GG	AA	AA	AA	AA	AA	AA	AA	AA	AA	AA	AA	AA	R	GG	AA	AA	GG	GG	AA	AA	AA	AA	AA
AX-110571995	135K array	PolyHighResolution	100	0.292	6.007	14.703	3	172	3	70	0	W135_ATTQ	1A	496304236	TT	CC	Y	TT	TT	TT	TT	TT	CC	TT	CC	TT	CC	CC	TT	TT	CC	TT	TT	TT	TT	TT	TT	CC	CC	TT	TT	CC	TT	TT	TT	TT	TT	TT	TT
AX-158537470	135K array	PolyHighResolution	99.184	0.296	5.148	10.473	3	170	2	71	2	W135_CKBG	1A	496310076	AA	GG	R	AA	AA	AA	AA	AA	GG	AA	GG	AA	GG	GG	AA	AA	GG	AA	AA	AA	AA	AA	AA	GG	GG	AA	AA	GG	AA	AA	AA	AA	AA	AA	AA
IAAV5535	15K array	---	---	---	---	---	---	---	---	---	---	W_15_AHLL	1A	496311634	AA	CC	M	CC	AA	CC	AA	AA	AA	AA	AA	AA	CC	CC	AA	AA	CC	AA	AA	AA	AA	AA	AA	CC	CC	AA	AA	CC	AA	AA	AA	AA	AA	AA	AA
IACX3047	15K array	---	---	---	---	---	---	---	---	---	---	W_15_AHVK	1A	496478834	AA	GG	R	GG	AA	GG	AA	AA	AA	AA	AA	AA	GG	GG	AA	AA	GG	AA	AA	AA	AA	AA	AA	GG	GG	AA	AA	GG	AA	AA	AA	AA	AA	AA	AA
AX-158537471	135K array	PolyHighResolution	99.592	0.291	6.027	12.869	3	70	2	172	1	W135_CKBH	1A	496479398	CC	TT	Y	CC	CC	CC	CC	CC	TT	CC	TT	CC	TT	TT	CC	CC	TT	CC	CC	CC	CC	CC	CC	TT	TT	CC	CC	TT	CC	CC	CC	CC	CC	CC	CC
AX-158569349	135K array	PolyHighResolution	99.184	0.282	5.293	13.736	3	173	3	67	2	W135_EFFJ	1A	496616522	TT	CC	Y	TT	TT	TT	TT	TT	CC	TT	CC	TT	CC	CC	TT	TT	CC	TT	TT	TT	TT	TT	TT	CC	CC	TT	TT	CC	TT	TT	TT	TT	TT	TT	TT
AX-158569189	135K array	PolyHighResolution	100	0.322	5.067	12.554	3	78	2	165	0	W135_EEZF	1A	496640553	CC	TT	Y	CC	CC	CC	CC	CC	TT	CC	TT	CC	TT	TT	CC	CC	TT	CC	CC	CC	CC	CC	CC	TT	TT	CC	CC	TT	CC	CC	CC	CC	CC	CC	CC
AX-109401732	135K array	PolyHighResolution	99.184	0.29	6.372	15.644	3	70	1	172	2	W135_AHYM	1A	496826530	GG	AA	R	GG	GG	GG	GG	GG	AA	GG	GG	GG	AA	AA	GG	GG	AA	GG	GG	GG	GG	GG	GG	AA	GG	GG	GG	AA	GG	GG	GG	GG	GG	GG	GG
AX-158560594	135K array	PolyHighResolution	99.184	0.261	4.885	10.765	3	178	3	62	2	W135_DSGQ	1A	497077715	TT	CC	Y	TT	TT	TT	TT	TT	CC	TT	TT	TT	CC	CC	TT	TT	CC	TT	TT	TT	TT	TT	TT	CC	TT	TT	TT	CC	TT	TT	TT	TT	TT	TT	TT
AX-111709931	135K array	PolyHighResolution	100	0.259	7.466	17.024	3	62	3	180	0	W135_BFCT	1A	497082636	CC	TT	Y	CC	CC	CC	CC	CC	TT	CC	CC	CC	TT	TT	CC	CC	TT	CC	CC	CC	CC	CC	CC	TT	CC	CC	CC	TT	CC	CC	CC	CC	CC	CC	CC
Ra_c105707_788	15K array	---	---	---	---	---	---	---	---	---	---	W_15_AMYI	1A	497520555	TT	CC	Y	TT	TT	TT	TT	TT	TT	TT	TT	TT	CC	CC	CC	TT	CC	CC	TT	CC	CC	TT	TT	CC	TT	TT	TT	CC	TT	TT	TT	TT	CC	TT	TT
BS00089894_51	15K array	---	---	---	---	---	---	---	---	---	---	W_15_ACPT	1A	497522675	CC	TT	Y	CC	CC	CC	CC	CC	CC	CC	CC	CC	TT	TT	TT	CC	TT	TT	CC	TT	TT	CC	CC	TT	CC	CC	CC	TT	CC	CC	CC	CC	TT	CC	CC
AX-158555337	135K array	PolyHighResolution	99.592	0.254	4.231	10.483	3	181	2	61	1	W135_DKML	1A	497622320	AA	GG	R	AA	AA	AA	AA	AA	GG	AA	GG	GG	AA	AA	AA	AA	AA	AA	AA	AA	AA	AA	AA	AA	GG	GG	AA	AA	GG	AA	AA	AA	AA	AA	AA
AX-158569074	135K array	PolyHighResolution	100	0.263	4.458	10.481	3	180	1	64	0	W135_EEUU	1A	497750276	TT	CC	Y	TT	TT	TT	TT	TT	CC	TT	CC	CC	TT	TT	TT	TT	TT	TT	TT	TT	TT	TT	TT	TT	CC	CC	TT	TT	CC	TT	TT	TT	TT	TT	TT
AX-158555338	135K array	PolyHighResolution	99.592	0.258	4.557	11.637	3	62	2	180	1	W135_DKMM	1A	497956462	CC	AA	M	CC	CC	CC	CC	CC	AA	CC	AA	AA	CC	CC	CC	CC	CC	CC	CC	CC	CC	CC	CC	CC	AA	AA	CC	CC	AA	CC	CC	CC	CC	CC	CC
AX-158569077	135K array	PolyHighResolution	99.184	0.274	6.68	16.35	3	174	5	64	2	W135_EEUX	1A	497968036	TT	CC	Y	TT	TT	TT	TT	TT	CC	TT	CC	CC	TT	TT	TT	TT	TT	TT	TT	TT	TT	TT	TT	TT	CC	CC	TT	TT	CC	TT	TT	TT	TT	TT	TT
wsnp_Ex_rep_c109742_92411838	15K array	---	---	---	---	---	---	---	---	---	---	W_15_ARWO	1A	498048808	AA	CC	M	CC	AA	CC	AA	AA	AA	AA	AA	CC	AA	AA	AA	AA	AA	AA	AA	AA	AA	AA	AA	AA	CC	CC	AA	AA	CC	AA	AA	AA	AA	AA	AA
AX-158536689	135K array	PolyHighResolution	100	0.151	9.222	19.794	3	206	4	35	0	W135_CIXF	1A	498138400	AA	GG	R	AA	AA	AA	AA	AA	GG	AA	GG	GG	AA	AA	AA	AA	AA	AA	AA	AA	AA	AA	AA	AA	GG	GG	AA	AA	AA	AA	AA	AA	AA	AA	AA
wsnp_Ku_c21316_31053745	15K array	---	---	---	---	---	---	---	---	---	---	W_15_ASNE	1A	498141736	CC	TT	Y	TT	CC	TT	CC	CC	CC	CC	CC	TT	CC	CC	CC	CC	CC	CC	CC	CC	CC	CC	CC	CC	TT	TT	CC	CC	CC	CC	CC	CC	CC	CC	CC
AX-86174938	135K array	PolyHighResolution	99.592	0.172	8.21	18.8	3	200	4	40	1	W135_HNZT	1A	498141767	AA	GG	R	AA	AA	AA	AA	AA	GG	AA	GG	GG	AA	AA	AA	AA	AA	AA	AA	AA	AA	AA	AA	AA	GG	GG	AA	AA	AA	AA	AA	AA	AA	AA	AA
AX-111041792	135K array	PolyHighResolution	100	0.149	5.597	11.6	3	207	3	35	0	W135_AXPN	1A	498172439	AA	CC	M	AA	AA	AA	AA	AA	CC	AA	CC	CC	AA	AA	AA	AA	AA	AA	AA	AA	AA	AA	AA	AA	CC	CC	AA	AA	AA	AA	AA	AA	AA	AA	AA
AX-158555332	135K array	PolyHighResolution	100	0.133	5.602	13.686	3	31	3	211	0	W135_DKMG	1A	498318682	CC	AA	M	CC	CC	CC	CC	CC	AA	CC	AA	AA	CC	CC	CC	CC	CC	CC	CC	CC	CC	CC	CC	CC	AA	AA	CC	CC	CC	CC	CC	CC	CC	CC	CC
AX-158556517	135K array	PolyHighResolution	99.184	0.132	4.753	9.773	3	31	2	210	2	W135_DMFV	1A	498318733	CC	AA	M	CC	CC	CC	CC	CC	AA	CC	AA	AA	CC	CC	CC	CC	CC	CC	CC	M	CC	CC	CC	CC	AA	AA	CC	CC	CC	CC	CC	CC	CC	CC	CC
AX-108851331	135K array	PolyHighResolution	100	0.133	9.847	20.013	3	211	3	31	0	W135_ACRR	1A	498401697	TT	CC	Y	TT	TT	TT	TT	TT	CC	TT	CC	CC	TT	TT	TT	TT	TT	TT	TT	TT	TT	TT	TT	TT	CC	CC	TT	TT	TT	TT	TT	TT	TT	TT	TT
AX-158560455	135K array	PolyHighResolution	99.184	0.134	4.383	9.36	3	209	3	31	2	W135_DSBH	1A	498433173	AA	GG	R	AA	AA	AA	AA	AA	GG	AA	GG	GG	AA	AA	AA	AA	AA	AA	AA	AA	AA	AA	AA	AA	GG	GG	AA	AA	AA	AA	AA	AA	AA	AA	AA
CAP12_c1906_217	15K array	---	---	---	---	---	---	---	---	---	---	W_15_AEFA	1A	498450998	CC	TT	Y	TT	CC	TT	CC	CC	CC	CC	CC	TT	CC	CC	CC	CC	CC	CC	CC	CC	CC	CC	CC	CC	TT	TT	CC	CC	CC	CC	CC	CC	CC	CC	CC
Kukri_c30322_414	15K array	---	---	---	---	---	---	---	---	---	---	W_15_AJAG	1A	498536695	CC	TT	Y	TT	CC	TT	CC	CC	CC	CC	CC	TT	CC	CC	CC	CC	CC	CC	CC	CC	CC	CC	CC	CC	TT	TT	CC	CC	CC	CC	CC	CC	CC	CC	CC
AX-158536770	135K array	PolyHighResolution	100	0.114	11.238	24.265	3	27	2	216	0	W135_CJAI	1A	498811249	CC	TT	Y	CC	CC	CC	CC	CC	TT	CC	CC	TT	CC	CC	CC	CC	CC	CC	CC	CC	CC	CC	CC	CC	CC	TT	CC	CC	CC	CC	CC	CC	CC	CC	CC
RAC875_rep_c112044_340	15K array	---	---	---	---	---	---	---	---	---	---	W_15_AMHO	1A	498811359	TT	CC	Y	TT	TT	CC	TT	TT	TT	TT	TT	CC	TT	TT	TT	TT	TT	TT	TT	TT	TT	TT	TT	TT	TT	CC	TT	TT	TT	TT	TT	TT	TT	TT	TT
AX-109400179	135K array	PolyHighResolution	100	0.122	6.358	14.991	3	214	2	29	0	W135_AHXM	1A	499184818	AA	GG	R	AA	AA	AA	AA	AA	GG	AA	AA	GG	AA	AA	AA	AA	AA	AA	AA	AA	AA	AA	AA	AA	AA	GG	AA	AA	AA	AA	AA	AA	AA	AA	AA
AX-109360496	135K array	PolyHighResolution	100	0.106	9.146	18.589	3	218	2	25	0	W135_AHCX	1A	499436066	AA	GG	R	AA	AA	AA	AA	AA	GG	AA	AA	GG	AA	AA	AA	AA	AA	AA	AA	AA	AA	AA	AA	AA	AA	GG	AA	AA	AA	AA	AA	AA	AA	AA	AA
AX-110003783	135K array	PolyHighResolution	100	0.122	12.192	26.958	3	29	2	214	0	W135_AOBT	1A	499440191	GG	AA	R	GG	GG	GG	GG	GG	AA	GG	GG	AA	GG	GG	GG	GG	GG	GG	GG	GG	GG	GG	GG	GG	GG	AA	GG	GG	GG	GG	GG	GG	GG	GG	GG
AX-158536769	135K array	PolyHighResolution	98.775	0.114	5.827	12.139	3	24	7	211	3	W135_CJAH	1A	499441293	GG	TT	K	GG	GG	GG	GG	GG	TT	GG	GG	TT	GG	GG	GG	GG	GG	GG	GG	GG	GG	GG	GG	GG	GG	TT	GG	GG	GG	GG	GG	GG	GG	GG	GG
AX-158539754	135K array	PolyHighResolution	99.592	0.09	4.838	12.208	3	21	2	221	1	W135_CNLC	1A	499444517	CC	TT	Y	CC	CC	CC	CC	CC	TT	CC	CC	CC	CC	CC	CC	CC	CC	CC	CC	CC	CC	CC	CC	CC	CC	CC	CC	CC	CC	CC	CC	CC	CC	CC	CC
TA003955_1138	15K array	---	---	---	---	---	---	---	---	---	---	W_15_ANNL	1A	499621563	GG	AA	R	GG	GG	AA	GG	GG	GG	GG	GG	GG	GG	GG	GG	GG	GG	GG	GG	GG	GG	GG	GG	GG	GG	GG	GG	GG	GG	GG	GG	GG	GG	GG	GG
AX-158605697	135K array	PolyHighResolution	99.592	0.066	7.547	16.737	3	227	2	15	1	W135_GGZJ	1A	499625244	TT	CC	Y	TT	TT	TT	TT	TT	CC	TT	TT	TT	TT	TT	TT	TT	TT	TT	TT	TT	TT	TT	TT	TT	TT	TT	TT	TT	TT	TT	TT	TT	TT	TT	TT
AX-110605607	135K array	PolyHighResolution	100	0.057	5.521	13.568	3	230	2	13	0	W135_AUKH	1A	499798735	AA	GG	R	AA	AA	AA	AA	AA	GG	AA	AA	GG	AA	AA	AA	AA	AA	AA	AA	AA	AA	AA	AA	AA	AA	GG	AA	AA	AA	AA	AA	AA	AA	AA	AA
AX-110389062	135K array	PolyHighResolution	99.592	0.148	7.147	14.639	3	35	2	207	1	W135_AQAH	1A	499982203	CC	TT	Y	CC	CC	CC	CC	CC	TT	CC	CC	TT	CC	CC	CC	CC	CC	CC	CC	CC	CC	CC	CC	CC	CC	TT	CC	CC	TT	CC	CC	CC	CC	CC	CC
AX-158544670	135K array	OTV	99.592	0.15	6.954	15.455	3	201	13	30	1	W135_CUSE	1A	500375978	TT	CC	Y	TT	TT	TT	TT	TT	Y	TT	TT	Y	TT	TT	TT	TT	TT	TT	TT	TT	TT	TT	TT	TT	TT	Y	TT	TT	CC	TT	TT	TT	TT	TT	TT
IACX5960	15K array	---	---	---	---	---	---	---	---	---	---	W_15_AHXY	1A	500563539	TT	CC	Y	TT	TT	CC	TT	TT	TT	TT	TT	CC	TT	TT	TT	TT	TT	TT	TT	TT	TT	TT	TT	TT	TT	CC	TT	TT	CC	TT	TT	TT	TT	TT	TT
AX-89453705	135K array	PolyHighResolution	99.592	0.182	6.18	12.674	3	41	7	196	1	W135_HOWI	1A	500568746	GG	AA	R	GG	GG	GG	GG	GG	AA	GG	GG	AA	GG	GG	GG	GG	GG	GG	GG	GG	GG	GG	GG	GG	GG	AA	GG	GG	AA	GG	GG	GG	GG	GG	GG
AX-111656131	135K array	PolyHighResolution	99.592	0.178	6.464	13.908	3	41	5	198	1	W135_BEGN	1A	500820669	GG	AA	R	GG	GG	GG	GG	GG	AA	GG	GG	AA	GG	GG	GG	GG	GG	GG	GG	GG	GG	GG	GG	GG	GG	AA	GG	GG	AA	GG	GG	GG	GG	GG	GG
AX-158537475	135K array	PolyHighResolution	99.184	0.218	5.244	12.917	3	188	4	51	2	W135_CKBL	1A	500821049	AA	GG	R	AA	AA	AA	AA	AA	GG	AA	AA	GG	AA	AA	AA	AA	AA	AA	AA	AA	AA	AA	AA	AA	AA	GG	AA	AA	GG	AA	AA	AA	AA	AA	AA
AX-108921811	135K array	PolyHighResolution	99.592	0.119	5.516	12.418	3	213	4	27	1	W135_AECN	1A	500829190	TT	CC	Y	TT	TT	TT	TT	TT	CC	TT	TT	CC	TT	TT	TT	TT	TT	TT	TT	TT	TT	TT	TT	TT	TT	CC	TT	TT	TT	TT	TT	TT	TT	TT	TT
AX-109887104	135K array	PolyHighResolution	99.184	0.158	4.003	9.423	3	37	3	203	2	W135_ALUN	1A	500840266	CC	AA	M	CC	CC	CC	CC	CC	AA	CC	CC	AA	CC	CC	CC	CC	CC	CC	CC	CC	CC	CC	CC	CC	CC	AA	CC	CC	CC	CC	CC	CC	CC	CC	CC
AX-111135532	135K array	PolyHighResolution	98.775	0.153	4.379	9.453	3	36	2	204	3	W135_AZJC	1A	500840476	GG	AA	R	GG	GG	GG	GG	GG	AA	GG	GG	AA	GG	GG	GG	GG	GG	GG	GG	GG	GG	GG	GG	GG	GG	AA	GG	GG	GG	GG	GG	GG	GG	GG	GG
AX-158537445	135K array	PolyHighResolution	99.592	0.217	6.343	13.009	3	51	4	189	1	W135_CKAH	1A	500960688	CC	TT	Y	CC	CC	CC	CC	CC	TT	CC	CC	TT	CC	CC	CC	CC	CC	CC	CC	CC	CC	CC	CC	CC	CC	TT	CC	CC	TT	CC	CC	CC	CC	CC	CC
wsnp_Ra_c3270_6136601	15K array	---	---	---	---	---	---	---	---	---	---	W_15_ATCY	1A	500980908	GG	AA	R	GG	GG	AA	GG	GG	GG	GG	GG	AA	GG	GG	GG	GG	GG	GG	GG	GG	GG	GG	GG	GG	GG	AA	GG	GG	AA	GG	GG	GG	GG	GG	GG
Kukri_rep_c117029_125	15K array	---	---	---	---	---	---	---	---	---	---	W_15_AKEG	1A	500988741	TT	CC	Y	TT	TT	CC	TT	TT	TT	TT	TT	CC	TT	TT	TT	TT	TT	TT	TT	TT	TT	TT	TT	TT	TT	CC	TT	TT	CC	TT	TT	TT	TT	TT	TT
wsnp_BE445113A_Ta_2_1	15K array	---	---	---	---	---	---	---	---	---	---	W_15_APQT	1A	501031050	TT	CC	Y	TT	TT	CC	TT	TT	TT	TT	TT	CC	TT	TT	TT	TT	TT	TT	TT	TT	TT	TT	TT	TT	TT	CC	TT	TT	CC	TT	TT	TT	TT	TT	TT
wsnp_BE445113A_Ta_2_2	15K array	---	---	---	---	---	---	---	---	---	---	W_15_APQU	1A	501031123	AA	GG	R	AA	AA	GG	AA	AA	AA	AA	AA	GG	AA	AA	AA	AA	AA	AA	AA	AA	AA	AA	AA	AA	AA	GG	AA	AA	GG	AA	AA	AA	AA	AA	AA
AX-89394855	135K array	PolyHighResolution	100	0.2	6.658	15.536	3	193	6	46	0	W135_HORF	1A	501035673	AA	GG	R	AA	AA	AA	AA	AA	GG	AA	AA	GG	AA	AA	AA	AA	AA	AA	AA	AA	AA	AA	AA	AA	AA	GG	AA	AA	GG	AA	AA	AA	AA	AA	AA
AX-158544406	135K array	PolyHighResolution	100	0.406	5.788	12.92	3	142	7	96	0	W135_CUIA	1A	501038622	TT	CC	Y	TT	TT	TT	TT	TT	TT	TT	TT	TT	CC	CC	CC	TT	CC	CC	TT	TT	CC	TT	TT	CC	TT	TT	TT	CC	TT	CC	TT	TT	CC	TT	TT
AX-158537447	135K array	PolyHighResolution	100	0.406	4.96	11.587	3	145	1	99	0	W135_CKAJ	1A	501038771	TT	CC	Y	CC	CC	CC	CC	CC	TT	CC	CC	TT	TT	TT	TT	CC	TT	TT	CC	CC	TT	CC	CC	TT	CC	TT	CC	TT	TT	TT	CC	CC	TT	CC	CC
AX-110924523	135K array	PolyHighResolution	99.592	0.123	9.247	23.096	3	27	6	211	1	W135_AVBD	1A	501038836	GG	AA	R	GG	GG	GG	GG	GG	AA	GG	GG	AA	GG	GG	GG	GG	GG	GG	GG	GG	GG	GG	GG	GG	GG	AA	GG	GG	GG	GG	GG	GG	GG	GG	GG
AX-158544405	135K array	PolyHighResolution	99.184	0.393	6.746	14.447	3	92	7	144	2	W135_CUHZ	1A	501707018	CC	AA	M	CC	CC	CC	CC	CC	CC	CC	CC	CC	AA	AA	AA	CC	AA	AA	CC	CC	AA	CC	CC	AA	CC	CC	CC	AA	CC	AA	CC	CC	AA	CC	CC
AX-158537382	135K array	PolyHighResolution	99.592	0.119	6.517	13.641	3	213	4	27	1	W135_CJXW	1A	502500261	AA	CC	M	AA	AA	AA	AA	AA	CC	AA	AA	CC	AA	AA	AA	AA	AA	AA	AA	AA	AA	AA	AA	AA	AA	CC	AA	AA	AA	AA	AA	AA	AA	AA	AA
AX-158537446	135K array	PolyHighResolution	100	0.406	7.583	16.329	3	99	1	145	0	W135_CKAI	1A	503310491	GG	AA	R	AA	AA	AA	AA	AA	GG	AA	AA	GG	GG	GG	GG	AA	GG	GG	AA	AA	GG	AA	AA	GG	AA	GG	AA	GG	GG	GG	AA	AA	GG	AA	AA
wsnp_Ku_c15214_23756800	15K array	---	---	---	---	---	---	---	---	---	---	W_15_ASLA	1A	503312413	CC	TT	Y	CC	CC	TT	CC	CC	CC	CC	CC	TT	TT	TT	TT	CC	TT	TT	CC	CC	TT	CC	CC	TT	CC	TT	CC	TT	TT	TT	CC	CC	TT	CC	CC
Ku_c67089_214	15K array	---	---	---	---	---	---	---	---	---	---	W_15_AILO	1A	503313130	GG	AA	R	GG	GG	GG	GG	GG	GG	GG	GG	GG	GG	GG	GG	GG	GG	GG	GG	GG	GG	GG	GG	GG	GG	GG	GG	GG	AA	GG	GG	GG	GG	GG	GG
wsnp_BG314157A_Ta_2_1	15K array	---	---	---	---	---	---	---	---	---	---	W_15_APUX	1A	503369210	TT	CC	Y	TT	TT	TT	TT	TT	TT	TT	TT	TT	TT	TT	TT	TT	TT	TT	TT	TT	TT	TT	TT	TT	TT	TT	TT	TT	TT	TT	TT	TT	TT	TT	TT
RFL_Contig22_617	15K array	---	---	---	---	---	---	---	---	---	---	W_15_AMQG	1A	503379823	GG	AA	R	AA	AA	GG	AA	AA	AA	AA	AA	GG	GG	GG	GG	AA	GG	GG	AA	AA	GG	AA	AA	GG	AA	GG	AA	GG	GG	GG	AA	AA	GG	AA	AA
AX-158560437	135K array	PolyHighResolution	100	0.161	5.073	11.486	3	203	5	37	0	W135_DSAP	1A	503581526	TT	CC	Y	TT	TT	TT	TT	TT	TT	TT	TT	TT	TT	TT	TT	TT	TT	TT	TT	TT	TT	TT	TT	TT	TT	TT	TT	TT	TT	TT	TT	TT	TT	TT	TT
AX-94526312	135K array	PolyHighResolution	100	0.063	4.802	12.935	3	229	1	15	0	W135_HQRU	1A	504239586	AA	GG	R	AA	AA	AA	AA	AA	AA	AA	AA	AA	AA	AA	AA	AA	AA	AA	AA	AA	AA	AA	AA	AA	AA	AA	AA	AA	AA	AA	AA	AA	AA	AA	AA
RAC875_c29540_1109	15K array	---	---	---	---	---	---	---	---	---	---	W_15_ALBJ	1A	504242218	GG	AA	R	GG	GG	AA	GG	GG	GG	GG	GG	AA	GG	GG	AA	GG	GG	AA	GG	GG	AA	GG	GG	GG	GG	AA	GG	GG	GG	GG	GG	GG	AA	GG	GG
RAC875_c29540_413	15K array	---	---	---	---	---	---	---	---	---	---	W_15_ALBK	1A	504242909	GG	TT	K	GG	GG	TT	GG	GG	GG	GG	GG	TT	GG	GG	TT	GG	GG	TT	GG	GG	TT	GG	GG	GG	GG	TT	GG	GG	GG	GG	GG	GG	TT	GG	GG
wsnp_Ra_c33025_41968284	15K array	---	---	---	---	---	---	---	---	---	---	W_15_ATCZ	1A	504244045	TT	GG	K	TT	TT	GG	TT	TT	TT	TT	TT	GG	TT	TT	GG	TT	TT	GG	TT	TT	GG	TT	TT	TT	TT	GG	TT	TT	TT	TT	TT	TT	GG	TT	TT
wsnp_Ex_rep_c108951_91954190	15K array	---	---	---	---	---	---	---	---	---	---	W_15_ARWL	1A	504244687	AA	GG	R	AA	AA	GG	AA	AA	AA	AA	AA	GG	AA	AA	GG	AA	AA	GG	AA	AA	GG	AA	AA	AA	AA	GG	AA	AA	AA	AA	AA	AA	GG	AA	AA
wsnp_Ra_c11877_19161832	15K array	---	---	---	---	---	---	---	---	---	---	W_15_ASZT	1A	504245992	TT	CC	Y	TT	TT	CC	TT	TT	TT	TT	TT	CC	TT	TT	CC	TT	TT	CC	TT	TT	CC	TT	TT	TT	TT	CC	TT	TT	TT	TT	TT	TT	CC	TT	TT
AX-158560436	135K array	PolyHighResolution	100	0.073	6.98	17.506	3	16	4	225	0	W135_DSAO	1A	504246475	CC	TT	Y	CC	CC	CC	CC	CC	CC	CC	CC	CC	CC	CC	CC	CC	CC	CC	CC	CC	CC	CC	CC	CC	CC	CC	CC	CC	CC	CC	CC	CC	CC	CC	CC
BS00021728_51	15K array	---	---	---	---	---	---	---	---	---	---	W_15_AAJF	1A	504246961	TT	CC	Y	TT	TT	CC	TT	TT	CC	TT	TT	CC	CC	CC	CC	TT	CC	CC	TT	TT	CC	TT	TT	CC	TT	CC	TT	CC	CC	CC	TT	TT	CC	TT	TT
AX-158556544	135K array	PolyHighResolution	100	0.247	6.011	14.114	3	182	5	58	0	W135_DMGW	1A	504247877	TT	CC	Y	TT	TT	TT	TT	TT	CC	TT	TT	CC	TT	TT	CC	TT	TT	CC	TT	TT	CC	TT	TT	TT	TT	CC	TT	TT	TT	TT	TT	TT	CC	TT	TT
AX-110458301	135K array	PolyHighResolution	99.184	0.23	5.568	14.694	3	54	4	185	2	W135_AROA	1A	504282657	CC	TT	Y	CC	CC	TT	CC	CC	TT	CC	CC	TT	CC	CC	CC	CC	CC	CC	CC	CC	CC	CC	CC	CC	CC	TT	CC	CC	CC	TT	CC	CC	CC	CC	CC
Kukri_c58155_786	15K array	---	---	---	---	---	---	---	---	---	---	W_15_AJQC	1A	504399900	AA	GG	R	AA	AA	AA	AA	AA	AA	AA	AA	GG	GG	GG	AA	AA	GG	AA	AA	AA	AA	AA	AA	GG	AA	GG	AA	GG	GG	AA	AA	AA	AA	AA	AA
AX-109424120	135K array	PolyHighResolution	99.592	0.488	6.132	16.111	3	118	2	124	1	W135_AIJP	1A	505268670	GG	AA	R	GG	GG	GG	GG	GG	AA	GG	GG	AA	AA	AA	GG	GG	AA	GG	GG	GG	GG	GG	GG	AA	GG	AA	GG	AA	AA	AA	GG	GG	GG	GG	GG
RAC875_c37545_289	15K array	---	---	---	---	---	---	---	---	---	---	W_15_ALGY	1A	505282998	GG	AA	R	GG	GG	GG	GG	GG	GG	GG	GG	AA	GG	GG	GG	GG	GG	GG	GG	GG	GG	GG	GG	GG	GG	AA	GG	GG	GG	GG	GG	GG	GG	GG	GG
AX-89341466	135K array	PolyHighResolution	99.592	0.164	9.028	18.829	3	37	6	201	1	W135_HOMU	1A	505469553	CC	TT	Y	CC	CC	CC	CC	CC	CC	CC	CC	TT	CC	CC	CC	CC	CC	CC	CC	CC	CC	CC	CC	CC	CC	TT	CC	CC	CC	CC	CC	CC	CC	CC	CC
BS00064638_51	15K array	---	---	---	---	---	---	---	---	---	---	W_15_ABQE	1A	505524402	AA	GG	R	AA	AA	AA	AA	AA	AA	AA	AA	GG	GG	AA	AA	AA	GG	AA	AA	AA	AA	AA	AA	GG	AA	GG	AA	GG	GG	GG	AA	AA	AA	AA	AA
Kukri_c39377_286	15K array	---	---	---	---	---	---	---	---	---	---	W_15_AJGC	1A	505526664	CC	TT	Y	CC	CC	CC	CC	CC	CC	CC	CC	TT	CC	CC	CC	CC	CC	CC	CC	CC	CC	CC	CC	CC	CC	TT	CC	CC	CC	CC	CC	CC	CC	CC	CC
AX-158537502	135K array	PolyHighResolution	100	0.247	4.177	8.616	3	60	1	184	0	W135_CKCM	1A	505536315	GG	AA	R	GG	GG	AA	GG	GG	AA	GG	GG	GG	GG	AA	AA	GG	GG	AA	GG	GG	AA	GG	GG	GG	AA	GG	GG	GG	GG	GG	GG	GG	AA	GG	GG
AX-158539876	135K array	PolyHighResolution	100	0.169	9.18	18.86	3	38	7	200	0	W135_CNPU	1A	505537679	GG	AA	R	GG	GG	GG	GG	GG	GG	GG	GG	AA	GG	GG	GG	GG	GG	GG	GG	GG	GG	GG	GG	GG	GG	AA	GG	GG	GG	GG	GG	GG	GG	GG	GG
AX-110409075	135K array	PolyHighResolution	99.592	0.166	6.278	13.586	3	37	7	200	1	W135_AQLU	1A	505669949	CC	TT	Y	CC	CC	CC	CC	CC	CC	CC	CC	TT	CC	CC	CC	CC	CC	CC	CC	CC	CC	CC	CC	CC	CC	TT	CC	CC	CC	CC	CC	CC	CC	CC	CC
Kukri_c29039_315	15K array	---	---	---	---	---	---	---	---	---	---	W_15_AIZC	1A	505672046	TT	CC	Y	TT	TT	TT	TT	TT	TT	TT	TT	CC	TT	TT	TT	TT	TT	TT	TT	TT	TT	TT	TT	TT	TT	CC	TT	TT	TT	TT	TT	TT	TT	TT	TT
BS00067742_51	15K array	---	---	---	---	---	---	---	---	---	---	W_15_ABYF	1A	505879076	CC	TT	Y	TT	TT	CC	TT	TT	CC	TT	TT	TT	CC	CC	CC	TT	CC	CC	TT	TT	CC	TT	TT	CC	CC	TT	TT	CC	CC	CC	TT	TT	CC	TT	TT
AX-112288757	135K array	PolyHighResolution	99.592	0.178	5.161	10.457	3	41	5	198	1	W135_BFIX	1A	506546795	GG	AA	R	GG	GG	GG	GG	GG	GG	GG	GG	GG	GG	AA	GG	GG	GG	GG	GG	GG	GG	GG	GG	GG	AA	GG	GG	GG	GG	GG	GG	GG	GG	GG	GG
AX-111026726	135K array	PolyHighResolution	99.592	0.285	4.374	9.911	3	174	1	69	1	W135_AXGQ	1A	506595121	AA	GG	R	AA	AA	AA	AA	AA	AA	AA	AA	AA	AA	GG	GG	AA	AA	GG	AA	AA	GG	AA	AA	AA	GG	AA	AA	AA	AA	AA	AA	AA	GG	AA	AA
wsnp_Ku_c10292_17066821	15K array	---	---	---	---	---	---	---	---	---	---	W_15_ASJC	1A	506854690	TT	CC	Y	TT	TT	TT	TT	TT	TT	TT	TT	TT	TT	CC	TT	TT	TT	TT	TT	TT	TT	TT	TT	TT	CC	TT	TT	TT	TT	TT	TT	TT	TT	TT	TT
AX-158569338	135K array	PolyHighResolution	98.775	0.171	5.292	10.928	3	199	3	40	3	W135_EFEY	1A	506992251	TT	GG	K	TT	TT	TT	TT	TT	TT	TT	TT	TT	TT	GG	TT	TT	TT	TT	TT	TT	TT	TT	TT	TT	GG	TT	TT	TT	TT	TT	TT	TT	TT	TT	TT
AX-158569260	135K array	PolyHighResolution	99.592	0.42	5.478	11.817	3	141	1	102	1	W135_EFBY	1A	507075828	TT	CC	Y	TT	TT	TT	TT	TT	CC	TT	TT	CC	TT	CC	CC	TT	TT	CC	TT	TT	CC	TT	TT	TT	CC	CC	TT	TT	TT	TT	TT	TT	CC	TT	TT
AX-158537415	135K array	PolyHighResolution	97.959	0.177	5.253	11.02	3	195	5	40	5	W135_CJZD	1A	507077798	AA	GG	R	AA	AA	AA	AA	AA	AA	AA	AA	AA	AA	GG	AA	AA	AA	AA	AA	AA	AA	AA	AA	AA	GG	AA	AA	AA	AA	AA	AA	AA	AA	AA	AA
wsnp_Ku_c1642_3232242	15K array	---	---	---	---	---	---	---	---	---	---	W_15_ASLR	1A	507079282	TT	CC	Y	TT	TT	TT	TT	TT	TT	TT	TT	TT	TT	CC	TT	TT	TT	TT	TT	TT	TT	TT	TT	TT	CC	TT	TT	TT	TT	TT	TT	TT	TT	TT	TT
wsnp_BM140362A_Ta_2_2	15K array	---	---	---	---	---	---	---	---	---	---	W_15_APVL	1A	507080039	CC	TT	Y	CC	CC	TT	CC	CC	CC	CC	CC	TT	CC	TT	TT	CC	CC	TT	CC	CC	TT	CC	CC	CC	TT	TT	CC	CC	CC	CC	CC	CC	TT	CC	CC
AX-109358058	135K array	PolyHighResolution	99.592	0.242	5.563	13.335	3	58	2	184	1	W135_AHCA	1A	507080483	GG	AA	R	GG	GG	GG	GG	GG	AA	GG	GG	AA	GG	GG	AA	GG	GG	AA	GG	GG	AA	GG	GG	GG	GG	AA	GG	GG	GG	GG	GG	GG	AA	GG	GG
AX-111627896	135K array	PolyHighResolution	99.592	0.109	11.254	23.139	3	26	1	217	1	W135_BDSJ	1A	507718297	GG	AA	R	GG	GG	GG	GG	GG	AA	GG	GG	GG	GG	GG	GG	GG	GG	GG	GG	GG	GG	GG	GG	GG	GG	GG	GG	GG	GG	GG	GG	GG	GG	GG	GG
AX-158556602	135K array	PolyHighResolution	98.775	0.444	6.357	15.92	3	105	5	132	3	W135_DMJC	1A	507874206	CC	TT	Y	CC	CC	TT	CC	CC	TT	CC	CC	TT	CC	TT	TT	CC	CC	TT	CC	CC	TT	CC	CC	CC	TT	TT	CC	CC	CC	CC	CC	CC	TT	CC	CC
AX-158555524	135K array	PolyHighResolution	99.592	0.439	5.886	12.708	3	135	4	105	1	W135_DKTQ	1A	507875226	AA	GG	R	AA	AA	GG	AA	AA	GG	AA	AA	GG	AA	GG	GG	AA	AA	GG	AA	AA	GG	AA	AA	AA	GG	GG	AA	AA	AA	AA	AA	AA	GG	AA	AA
AX-158560360	135K array	PolyHighResolution	98.775	0.147	4.47	10.498	3	35	1	206	3	W135_DRXQ	1A	507876264	GG	AA	R	GG	GG	AA	GG	GG	GG	GG	GG	AA	GG	GG	AA	GG	GG	AA	GG	GG	AA	GG	GG	GG	GG	AA	GG	GG	GG	GG	GG	GG	AA	GG	GG
AX-158569049	135K array	PolyHighResolution	100	0.112	4.458	10.578	3	217	1	27	0	W135_EETV	1A	508161263	TT	CC	Y	TT	TT	TT	TT	TT	CC	TT	TT	TT	TT	TT	TT	TT	TT	TT	TT	TT	TT	TT	TT	TT	TT	TT	TT	TT	TT	TT	TT	TT	TT	TT	TT
wsnp_CAP12_c1960_972031	15K array	---	---	---	---	---	---	---	---	---	---	W_15_APYI	1A	508527866	AA	GG	R	AA	AA	GG	AA	AA	GG	AA	AA	GG	AA	AA	GG	AA	AA	GG	AA	AA	GG	AA	AA	AA	AA	GG	AA	AA	AA	AA	AA	AA	GG	AA	AA
AX-109963778	135K array	PolyHighResolution	99.184	0.109	7.509	17.378	3	216	1	26	2	W135_ANIE	1A	508554894	TT	CC	Y	TT	TT	TT	TT	TT	CC	TT	TT	TT	TT	TT	TT	TT	TT	TT	TT	TT	TT	TT	TT	TT	TT	TT	TT	TT	TT	TT	TT	TT	TT	TT	TT
AX-108829158	135K array	PolyHighResolution	99.592	0.432	7.544	15.616	3	104	3	137	1	W135_ACGI	1A	508641198	GG	AA	R	GG	GG	AA	GG	GG	AA	GG	GG	AA	GG	AA	AA	GG	GG	AA	GG	GG	AA	GG	GG	GG	AA	AA	GG	GG	GG	GG	GG	GG	AA	GG	GG
AX-158544543	135K array	PolyHighResolution	99.592	0.117	5.385	11.266	3	215	1	28	1	W135_CUNH	1A	508641685	AA	GG	R	AA	AA	AA	AA	AA	GG	AA	AA	AA	AA	AA	AA	AA	AA	AA	AA	AA	AA	AA	AA	AA	AA	AA	AA	AA	AA	AA	AA	AA	AA	AA	AA
AX-109891947	135K array	PolyHighResolution	99.184	0.409	4.058	9.7	3	97	5	141	2	W135_ALXJ	1A	509035416	CC	TT	Y	CC	CC	TT	CC	CC	CC	CC	CC	TT	CC	TT	TT	CC	CC	TT	CC	CC	TT	CC	CC	CC	TT	TT	CC	CC	CC	CC	CC	CC	TT	CC	CC
AX-111499300	135K array	PolyHighResolution	99.592	0.445	5.23	13.651	3	106	5	133	1	W135_BBAB	1A	510284293	CC	TT	Y	CC	CC	TT	CC	CC	TT	CC	CC	TT	CC	TT	TT	CC	CC	TT	CC	CC	TT	CC	CC	CC	TT	TT	CC	CC	CC	CC	CC	CC	TT	CC	CC
AX-158555529	135K array	PolyHighResolution	98.775	0.411	5.729	11.534	3	96	7	139	3	W135_DKTV	1A	510350633	CC	TT	Y	CC	CC	TT	CC	CC	CC	CC	CC	TT	CC	TT	TT	CC	CC	TT	CC	CC	TT	CC	CC	CC	TT	TT	CC	CC	CC	CC	CC	CC	TT	CC	CC
AX-111078981	135K array	PolyHighResolution	99.592	0.406	4.268	8.654	3	144	2	98	1	W135_AYHX	1A	510350783	TT	CC	Y	TT	TT	CC	TT	TT	TT	TT	TT	CC	TT	CC	CC	TT	TT	CC	TT	TT	CC	TT	TT	TT	CC	CC	TT	TT	TT	TT	TT	TT	CC	TT	TT
AX-110392829	135K array	PolyHighResolution	100	0.447	4.144	8.633	3	133	5	107	0	W135_AQCM	1A	510365458	AA	GG	R	AA	AA	GG	AA	AA	GG	AA	AA	GG	AA	GG	GG	AA	AA	GG	AA	AA	GG	AA	AA	AA	GG	GG	AA	AA	AA	AA	AA	AA	GG	AA	AA
AX-109873450	135K array	PolyHighResolution	99.592	0.443	5.237	11.144	3	107	2	135	1	W135_ALMZ	1A	510366181	GG	AA	R	GG	GG	AA	GG	GG	AA	GG	GG	AA	GG	AA	AA	GG	GG	AA	GG	GG	AA	GG	GG	GG	AA	AA	GG	GG	GG	GG	GG	GG	AA	GG	GG
AX-110469122	135K array	PolyHighResolution	99.592	0.445	5.304	10.832	3	105	7	132	1	W135_ARTQ	1A	510533256	CC	TT	Y	CC	CC	TT	CC	CC	TT	CC	CC	TT	CC	TT	TT	CC	CC	TT	CC	CC	TT	CC	CC	CC	TT	TT	CC	CC	CC	CC	CC	CC	TT	CC	CC
AX-110364500	135K array	PolyHighResolution	98.775	0.401	5.901	12.159	3	96	2	144	3	W135_APMM	1A	511007501	CC	TT	Y	CC	CC	TT	CC	CC	TT	CC	CC	TT	CC	TT	TT	CC	CC	TT	CC	CC	TT	CC	CC	CC	TT	TT	CC	CC	CC	CC	CC	CC	TT	CC	CC
BS00077432_51	15K array	---	---	---	---	---	---	---	---	---	---	W_15_ACHO	1A	511102083	TT	CC	Y	TT	TT	TT	TT	TT	TT	TT	TT	TT	CC	TT	TT	TT	CC	TT	TT	TT	TT	TT	TT	CC	TT	TT	TT	CC	CC	CC	TT	TT	TT	TT	TT
AX-109421152	135K array	PolyHighResolution	99.184	0.317	5.761	13.767	3	75	4	164	2	W135_AIIB	1A	511449126	CC	TT	Y	CC	CC	CC	CC	CC	TT	CC	CC	TT	CC	TT	CC	CC	CC	CC	CC	CC	CC	CC	CC	CC	TT	TT	CC	CC	CC	CC	CC	CC	CC	CC	CC
AX-158544602	135K array	PolyHighResolution	100	0.133	11.629	23.974	3	31	3	211	0	W135_CUPO	1A	511502591	GG	TT	K	GG	GG	GG	GG	GG	GG	GG	GG	TT	GG	TT	GG	GG	GG	GG	GG	GG	GG	GG	GG	GG	TT	TT	GG	GG	GG	GG	GG	GG	GG	GG	GG
AX-109849048	135K array	PolyHighResolution	99.184	0.233	5.361	11.733	3	54	5	184	2	W135_AKZW	1A	512460436	CC	TT	Y	CC	CC	CC	CC	CC	TT	CC	CC	TT	CC	TT	CC	CC	CC	CC	CC	CC	CC	CC	CC	CC	TT	TT	CC	CC	CC	CC	CC	CC	CC	CC	CC
AX-108902594	135K array	PolyHighResolution	98.775	0.45	4.889	10.335	3	107	4	131	3	W135_ADUD	1A	512872373	CC	TT	Y	TT	TT	TT	TT	TT	CC	TT	TT	CC	CC	CC	CC	TT	CC	CC	TT	TT	CC	TT	TT	CC	CC	CC	TT	CC	CC	TT	TT	TT	CC	TT	TT
AX-110983204	135K array	PolyHighResolution	98.367	0.448	5.587	11.815	3	106	4	131	4	W135_AWIS	1A	512894991	GG	AA	R	AA	AA	AA	AA	AA	GG	AA	AA	GG	GG	GG	GG	AA	GG	GG	AA	AA	GG	AA	AA	GG	GG	GG	AA	GG	GG	AA	AA	AA	GG	AA	AA
AX-158555342	135K array	PolyHighResolution	97.143	0.431	5.216	11.958	3	101	3	134	7	W135_DKMQ	1A	512896672	CC	TT	Y	TT	TT	TT	TT	TT	CC	TT	TT	CC	CC	CC	CC	TT	CC	CC	TT	TT	CC	TT	TT	CC	CC	CC	TT	CC	CC	TT	TT	TT	CC	TT	TT
AX-109320455	135K array	PolyHighResolution	100	0.455	6.518	13.951	3	131	5	109	0	W135_AGGG	1A	513264958	AA	GG	R	GG	GG	GG	GG	GG	AA	GG	GG	AA	AA	AA	AA	GG	AA	AA	GG	GG	AA	GG	GG	AA	AA	AA	GG	AA	AA	GG	GG	GG	AA	GG	GG
AX-108748722	135K array	PolyHighResolution	99.592	0.486	5.39	11.511	3	124	3	117	1	W135_AANL	1A	513495584	GG	AA	R	GG	GG	GG	GG	GG	AA	GG	GG	AA	AA	AA	AA	GG	AA	AA	GG	GG	AA	GG	GG	AA	AA	AA	GG	AA	AA	GG	GG	GG	AA	GG	GG
Kukri_c54678_88	15K array	---	---	---	---	---	---	---	---	---	---	W_15_AJOK	1A	513625907	TT	CC	Y	CC	CC	TT	CC	CC	CC	CC	CC	TT	TT	TT	TT	CC	TT	TT	CC	CC	TT	CC	CC	TT	TT	TT	CC	TT	TT	CC	CC	CC	TT	CC	CC
Kukri_c1313_1158	15K array	---	---	---	---	---	---	---	---	---	---	W_15_AIQE	1A	513661860	CC	AA	M	CC	CC	AA	CC	CC	CC	CC	CC	AA	CC	AA	AA	CC	CC	AA	CC	CC	AA	CC	CC	CC	AA	AA	CC	CC	AA	AA	CC	CC	AA	CC	CC
Ku_c1313_1673	15K array	---	---	---	---	---	---	---	---	---	---	W_15_AIFZ	1A	513662375	CC	TT	Y	CC	CC	TT	CC	CC	CC	CC	CC	TT	CC	TT	TT	CC	CC	TT	CC	CC	TT	CC	CC	CC	TT	TT	CC	CC	TT	TT	CC	CC	TT	CC	CC
AX-109309948	135K array	PolyHighResolution	99.592	0.385	5.078	11.109	3	148	4	92	1	W135_AGBO	1A	513833782	TT	GG	K	TT	TT	TT	TT	TT	GG	TT	TT	GG	TT	GG	GG	TT	TT	GG	TT	TT	GG	TT	TT	TT	GG	GG	TT	TT	GG	GG	TT	TT	GG	TT	TT
AX-110455235	135K array	PolyHighResolution	99.592	0.281	4.037	9.83	3	68	1	175	1	W135_ARME	1A	513884859	GG	AA	R	GG	GG	GG	GG	GG	AA	GG	GG	AA	GG	AA	AA	GG	GG	AA	GG	GG	AA	GG	GG	GG	AA	AA	GG	GG	AA	GG	GG	GG	AA	GG	GG
Ku_c10813_1122	15K array	---	---	---	---	---	---	---	---	---	---	W_15_AIFG	1A	513891718	CC	TT	Y	CC	CC	TT	CC	CC	CC	CC	CC	TT	CC	TT	TT	CC	CC	TT	CC	CC	TT	CC	CC	CC	TT	TT	CC	CC	TT	TT	CC	CC	TT	CC	CC
Ra_c64515_242	15K array	---	---	---	---	---	---	---	---	---	---	W_15_ANER	1A	513894012	AA	CC	M	AA	AA	CC	AA	AA	AA	AA	AA	CC	AA	CC	CC	AA	AA	CC	AA	AA	CC	AA	AA	AA	CC	CC	AA	AA	CC	CC	AA	AA	CC	AA	AA
AX-110397431	135K array	PolyHighResolution	99.592	0.076	7.463	16.138	3	17	3	224	1	W135_AQFC	1A	513932656	CC	TT	Y	CC	CC	CC	CC	CC	TT	CC	CC	CC	CC	CC	CC	CC	CC	CC	CC	CC	CC	CC	CC	CC	CC	CC	CC	CC	CC	CC	CC	CC	CC	CC	CC
wsnp_Ex_c1997_3757721	15K array	---	---	---	---	---	---	---	---	---	---	W_15_AQPN	1A	514135823	TT	CC	Y	TT	TT	CC	TT	TT	TT	TT	TT	CC	TT	CC	CC	TT	TT	CC	TT	TT	CC	TT	TT	TT	CC	CC	TT	TT	CC	TT	TT	TT	CC	TT	TT
wsnp_Ex_c1997_3757415	15K array	---	---	---	---	---	---	---	---	---	---	W_15_AQPM	1A	514136129	AA	GG	R	AA	AA	AA	AA	AA	AA	AA	AA	AA	AA	AA	AA	AA	AA	AA	AA	AA	AA	AA	AA	AA	AA	AA	AA	AA	AA	AA	AA	AA	AA	AA	AA
wsnp_Ex_c1997_3755945	15K array	---	---	---	---	---	---	---	---	---	---	W_15_AQPL	1A	514137720	CC	AA	M	CC	CC	AA	CC	CC	CC	CC	CC	CC	CC	CC	CC	CC	CC	CC	CC	CC	CC	CC	CC	CC	CC	CC	CC	CC	CC	CC	CC	CC	CC	CC	CC
wsnp_JD_c6544_7697578	15K array	---	---	---	---	---	---	---	---	---	---	W_15_ASHB	1A	514138060	AA	GG	R	AA	AA	GG	AA	AA	AA	AA	AA	GG	AA	GG	GG	AA	AA	GG	AA	AA	GG	AA	AA	AA	GG	GG	AA	AA	GG	AA	AA	AA	GG	AA	AA
Jagger_c5280_407	15K array	---	---	---	---	---	---	---	---	---	---	W_15_AIDY	1A	514138226	CC	TT	Y	CC	CC	TT	CC	CC	CC	CC	CC	TT	CC	TT	TT	CC	CC	TT	CC	CC	TT	CC	CC	CC	TT	TT	CC	CC	TT	CC	CC	CC	TT	CC	CC
AX-158539901	135K array	PolyHighResolution	99.184	0.432	4.557	10.125	3	137	2	104	2	W135_CNQT	1A	514551581	AA	GG	R	AA	AA	AA	AA	AA	AA	AA	AA	AA	GG	AA	AA	AA	GG	AA	AA	AA	AA	AA	AA	GG	AA	AA	AA	GG	GG	GG	AA	AA	AA	AA	AA
AX-158560524	135K array	PolyHighResolution	99.184	0.496	7.841	16.064	3	119	3	121	2	W135_DSDY	1A	516040211	GG	TT	K	GG	GG	GG	GG	GG	GG	GG	GG	GG	TT	GG	TT	GG	TT	TT	GG	GG	TT	GG	GG	TT	GG	GG	GG	TT	TT	GG	GG	GG	TT	GG	GG
AX-158555505	135K array	PolyHighResolution	99.184	0.132	7.622	17.548	3	30	4	209	2	W135_DKSX	1A	516040480	CC	TT	Y	CC	CC	CC	CC	CC	TT	CC	CC	TT	CC	TT	CC	CC	CC	CC	CC	CC	CC	CC	CC	CC	TT	TT	CC	CC	CC	TT	CC	CC	CC	CC	CC
AX-110480323	135K array	PolyHighResolution	99.592	0.371	7.122	14.818	3	90	1	153	1	W135_ARZT	1A	516041364	CC	AA	M	AA	AA	AA	AA	AA	CC	AA	AA	CC	CC	CC	CC	AA	CC	CC	AA	AA	CC	AA	AA	CC	CC	CC	AA	CC	CC	CC	AA	AA	CC	AA	AA
AX-109303113	135K array	PolyHighResolution	99.184	0.362	5.914	15.279	3	153	4	86	2	W135_AFYB	1A	516044186	TT	CC	Y	CC	CC	CC	CC	CC	TT	CC	CC	TT	TT	TT	TT	CC	TT	TT	CC	CC	TT	CC	CC	TT	TT	TT	CC	TT	TT	TT	CC	CC	TT	CC	CC
wsnp_Ku_c23012_32893918	15K array	---	---	---	---	---	---	---	---	---	---	W_15_ASNM	1A	516373227	AA	GG	R	AA	AA	AA	AA	AA	AA	AA	AA	AA	GG	AA	GG	AA	GG	GG	AA	AA	GG	AA	AA	GG	AA	AA	AA	GG	GG	AA	AA	AA	GG	AA	AA
BS00022158_51	15K array	---	---	---	---	---	---	---	---	---	---	W_15_AALR	1A	516373257	TT	CC	Y	TT	TT	TT	TT	TT	TT	TT	TT	CC	TT	CC	TT	TT	TT	TT	TT	TT	TT	TT	TT	TT	CC	CC	TT	TT	TT	TT	TT	TT	TT	TT	TT
AX-109873466	135K array	PolyHighResolution	100	0.227	5.951	12.633	3	54	3	188	0	W135_ALNA	1A	516376037	GG	AA	R	GG	GG	GG	GG	GG	AA	GG	GG	AA	GG	AA	GG	GG	GG	GG	GG	GG	GG	GG	GG	GG	AA	AA	GG	GG	GG	AA	GG	GG	GG	GG	GG
AX-89346665	135K array	PolyHighResolution	99.592	0.225	5.41	11.482	3	187	4	53	1	W135_HONK	1A	516432599	TT	CC	Y	TT	TT	CC	TT	TT	CC	TT	TT	CC	TT	CC	TT	TT	TT	TT	TT	TT	TT	TT	TT	TT	CC	CC	TT	TT	TT	CC	TT	TT	TT	TT	TT
AX-94668573	135K array	PolyHighResolution	100	0.435	6.513	13.633	3	138	1	106	0	W135_HRJA	1A	516563922	TT	CC	Y	TT	TT	TT	TT	TT	TT	TT	TT	TT	CC	TT	CC	TT	CC	CC	TT	TT	CC	TT	TT	CC	TT	TT	TT	CC	CC	TT	TT	TT	CC	TT	TT
TA002402_1350	15K array	---	---	---	---	---	---	---	---	---	---	W_15_ANKD	1A	516565932	TT	CC	Y	TT	TT	TT	TT	TT	TT	TT	TT	TT	CC	TT	CC	TT	CC	CC	TT	TT	CC	TT	TT	CC	TT	TT	TT	CC	CC	TT	TT	TT	CC	TT	TT
AX-110937401	135K array	PolyHighResolution	99.592	0.336	5.391	12.826	3	161	2	81	1	W135_AVIN	1A	516570444	TT	CC	Y	CC	CC	TT	CC	CC	TT	CC	CC	TT	TT	TT	TT	CC	TT	TT	CC	CC	TT	CC	CC	TT	TT	TT	CC	TT	TT	TT	CC	CC	TT	CC	CC
AX-109287750	135K array	PolyHighResolution	98.367	0.151	5.978	12.039	3	33	7	201	4	W135_AFPR	1A	516572646	CC	TT	Y	CC	CC	TT	CC	CC	CC	CC	CC	TT	CC	TT	CC	CC	CC	CC	CC	CC	CC	CC	CC	CC	TT	TT	CC	CC	CC	CC	CC	CC	CC	CC	CC
AX-158536820	135K array	PolyHighResolution	100	0.357	4.297	10.762	3	156	3	86	0	W135_CJCG	1A	516624103	TT	CC	Y	CC	CC	TT	CC	CC	TT	CC	CC	TT	TT	TT	TT	CC	TT	TT	CC	CC	TT	CC	CC	TT	TT	TT	CC	TT	TT	TT	CC	CC	TT	CC	CC
AX-158595443	135K array	PolyHighResolution	99.184	0.34	6.196	13.322	3	82	1	160	2	W135_FRUZ	1A	516627287	CC	AA	M	AA	AA	CC	AA	AA	CC	AA	AA	CC	CC	CC	CC	AA	CC	CC	AA	AA	CC	AA	AA	CC	CC	CC	AA	CC	CC	CC	AA	AA	CC	AA	AA
AX-111607355	135K array	PolyHighResolution	99.592	0.369	5.168	11.795	3	153	2	89	1	W135_BDIK	1A	516714426	AA	GG	R	GG	GG	AA	GG	GG	AA	GG	GG	AA	AA	AA	AA	GG	AA	AA	GG	GG	AA	GG	GG	AA	AA	AA	GG	AA	AA	AA	GG	GG	AA	GG	GG
AX-110360729	135K array	PolyHighResolution	100	0.355	4.93	10.805	3	86	2	157	0	W135_APKN	1A	516771134	GG	AA	R	AA	AA	GG	AA	AA	GG	AA	AA	GG	GG	GG	GG	AA	GG	GG	AA	AA	GG	AA	AA	GG	GG	GG	AA	GG	GG	GG	AA	AA	GG	AA	AA
AX-158536790	135K array	PolyHighResolution	99.592	0.324	6.411	15.71	3	77	4	163	1	W135_CJBC	1A	516774989	CC	TT	Y	TT	TT	CC	TT	TT	CC	TT	TT	CC	CC	CC	CC	TT	CC	CC	TT	TT	CC	TT	TT	CC	CC	CC	TT	CC	CC	CC	TT	TT	CC	TT	TT
BS00022788_51	15K array	---	---	---	---	---	---	---	---	---	---	W_15_AAQC	1A	516786308	AA	CC	M	CC	CC	AA	CC	CC	AA	CC	CC	CC	AA	CC	AA	CC	AA	AA	CC	CC	AA	CC	CC	AA	CC	CC	CC	AA	AA	AA	CC	CC	AA	CC	CC
BobWhite_c11946_277	15K array	---	---	---	---	---	---	---	---	---	---	W_15_ADEA	1A	516786329	TT	GG	K	GG	GG	TT	GG	GG	TT	GG	GG	GG	TT	GG	TT	GG	TT	TT	GG	GG	TT	GG	GG	TT	GG	GG	GG	TT	TT	TT	GG	GG	TT	GG	GG
AX-110977245	135K array	PolyHighResolution	98.775	0.395	6.386	14.693	3	144	5	93	3	W135_AWFP	1A	516788179	TT	CC	Y	CC	CC	TT	CC	CC	TT	CC	CC	CC	TT	CC	TT	CC	TT	TT	CC	CC	TT	CC	CC	TT	CC	CC	CC	TT	TT	TT	CC	CC	TT	CC	CC
AX-158539928	135K array	PolyHighResolution	100	0.435	5.867	12.736	3	136	5	104	0	W135_CNRU	1A	517100306	AA	GG	R	GG	GG	AA	GG	GG	AA	GG	GG	GG	AA	GG	AA	GG	AA	AA	GG	GG	AA	GG	GG	AA	GG	GG	GG	AA	AA	GG	GG	GG	AA	GG	GG
AX-89430092	135K array	PolyHighResolution	100	0.365	8.436	16.949	3	89	1	155	0	W135_HOUJ	1A	517102292	GG	AA	R	AA	AA	GG	AA	AA	GG	AA	AA	GG	GG	GG	GG	AA	GG	GG	AA	AA	GG	AA	AA	GG	GG	GG	AA	GG	GG	GG	AA	AA	GG	AA	AA
AX-158539838	135K array	PolyHighResolution	100	0.069	6.93	15.188	3	16	2	227	0	W135_CNOI	1A	517104890	GG	AA	R	GG	GG	GG	GG	GG	GG	GG	GG	AA	GG	AA	GG	GG	GG	GG	GG	GG	GG	GG	GG	GG	AA	AA	GG	GG	GG	AA	GG	GG	GG	GG	GG
AX-158568970	135K array	PolyHighResolution	98.775	0.07	10.095	20.531	3	16	2	224	3	W135_EEQU	1A	517373564	CC	TT	Y	CC	CC	CC	CC	CC	CC	CC	CC	TT	CC	TT	CC	CC	CC	CC	CC	CC	CC	CC	CC	CC	TT	TT	CC	CC	CC	TT	CC	CC	CC	CC	CC
AX-158536788	135K array	PolyHighResolution	100	0.331	6.513	16.069	3	162	4	79	0	W135_CJBA	1A	517379633	AA	GG	R	GG	GG	AA	GG	GG	AA	GG	GG	AA	AA	AA	AA	GG	AA	AA	GG	GG	AA	GG	GG	AA	AA	AA	GG	AA	AA	AA	GG	GG	AA	GG	GG
AX-111128736	135K array	PolyHighResolution	100	0.09	9.13	19.591	3	21	2	222	0	W135_AZFP	1A	517381195	GG	TT	K	GG	GG	GG	GG	GG	TT	GG	GG	TT	GG	TT	GG	GG	GG	GG	GG	GG	GG	GG	GG	GG	TT	TT	GG	GG	GG	TT	GG	GG	GG	GG	GG
AX-108901036	135K array	PolyHighResolution	99.592	0.102	5.431	11.708	3	218	2	24	1	W135_ADTB	1A	517382618	TT	CC	Y	TT	TT	TT	TT	TT	TT	TT	TT	CC	TT	CC	TT	TT	TT	TT	TT	TT	TT	TT	TT	TT	CC	CC	TT	TT	TT	CC	TT	TT	TT	TT	TT
AX-158560553	135K array	PolyHighResolution	99.592	0.107	10.457	21.344	3	217	2	25	1	W135_DSFB	1A	517475339	TT	CC	Y	TT	TT	TT	TT	TT	TT	TT	TT	CC	TT	CC	TT	TT	TT	TT	TT	TT	TT	TT	TT	TT	CC	CC	TT	TT	TT	CC	TT	TT	TT	TT	TT
Excalibur_c1845_4911	15K array	---	---	---	---	---	---	---	---	---	---	W_15_AFAL	1A	517481253	CC	TT	Y	CC	CC	CC	CC	CC	CC	CC	CC	TT	CC	TT	CC	CC	CC	CC	CC	CC	CC	CC	CC	CC	TT	TT	CC	CC	CC	CC	CC	CC	CC	CC	CC
RAC875_c12993_201	15K array	---	---	---	---	---	---	---	---	---	---	W_15_AKMG	1A	517488008	AA	GG	R	AA	AA	AA	AA	AA	AA	AA	AA	GG	AA	GG	AA	AA	AA	AA	AA	AA	AA	AA	AA	AA	GG	GG	AA	AA	AA	AA	AA	AA	AA	AA	AA
AX-95630766	135K array	PolyHighResolution	99.592	0.086	11.349	28.27	3	20	2	222	1	W135_HTKC	1A	517488745	CC	TT	Y	CC	CC	CC	CC	CC	CC	CC	CC	TT	CC	TT	CC	CC	CC	CC	CC	CC	CC	CC	CC	CC	TT	TT	CC	CC	CC	CC	CC	CC	CC	CC	CC
RAC875_c45115_509	15K array	---	---	---	---	---	---	---	---	---	---	W_15_ALLE	1A	517489581	GG	AA	R	GG	GG	GG	GG	GG	GG	GG	GG	AA	GG	AA	GG	GG	GG	GG	GG	GG	GG	GG	GG	GG	AA	AA	GG	GG	GG	GG	GG	GG	GG	GG	GG
wsnp_Ex_c9722_16062937	15K array	---	---	---	---	---	---	---	---	---	---	W_15_ARTS	1A	519469969	GG	AA	R	AA	AA	GG	AA	AA	GG	AA	AA	GG	GG	GG	GG	AA	GG	GG	AA	AA	GG	AA	AA	GG	---	GG	AA	GG	GG	AA	AA	AA	GG	AA	AA
AX-158569071	135K array	PolyHighResolution	98.775	0.479	7.221	17.509	3	124	4	114	3	W135_EEUR	1A	519816912	AA	GG	R	GG	GG	GG	GG	GG	GG	R	GG	AA	AA	AA	AA	GG	AA	AA	GG	GG	AA	GG	GG	AA	AA	AA	GG	AA	AA	GG	GG	GG	AA	GG	GG
AX-158539849	135K array	PolyHighResolution	99.184	0.49	4.989	10.004	3	123	2	118	2	W135_CNOT	1A	520124848	TT	CC	Y	CC	CC	CC	CC	CC	CC	CC	CC	TT	TT	TT	TT	CC	TT	TT	CC	CC	TT	CC	CC	TT	TT	TT	CC	TT	TT	CC	CC	CC	TT	CC	CC
Kukri_c18017_1696	15K array	---	---	---	---	---	---	---	---	---	---	W_15_AITL	1A	520338560	GG	AA	R	AA	AA	AA	AA	AA	GG	AA	AA	GG	GG	GG	GG	AA	GG	GG	AA	AA	GG	AA	AA	GG	GG	GG	AA	GG	GG	AA	AA	AA	GG	AA	AA
AX-109865037	135K array	PolyHighResolution	99.184	0.488	5.073	14.222	3	123	3	117	2	W135_ALIL	1A	520358239	AA	GG	R	GG	GG	GG	GG	GG	GG	GG	GG	AA	AA	AA	AA	R	AA	AA	GG	GG	AA	GG	GG	AA	AA	AA	GG	AA	AA	GG	GG	GG	AA	GG	GG
AX-109972422	135K array	PolyHighResolution	99.592	0.066	11.01	26.049	3	15	2	227	1	W135_ANLX	1A	520394814	CC	TT	Y	CC	CC	TT	CC	CC	CC	CC	CC	CC	CC	CC	CC	CC	CC	CC	CC	CC	CC	CC	CC	CC	CC	CC	CC	CC	CC	CC	CC	CC	CC	CC	CC
IAAV2694	15K array	---	---	---	---	---	---	---	---	---	---	W_15_AHFM	1A	520413084	CC	AA	M	CC	CC	AA	CC	CC	AA	CC	CC	CC	CC	CC	CC	CC	CC	CC	CC	CC	CC	CC	CC	CC	CC	CC	CC	CC	CC	CC	CC	CC	CC	CC	CC
AX-110405434	135K array	PolyHighResolution	99.184	0.07	7.998	21.534	3	14	6	223	2	W135_AQJP	1A	520606379	CC	AA	M	CC	CC	CC	CC	CC	AA	CC	CC	CC	CC	CC	CC	CC	CC	CC	CC	CC	CC	CC	CC	CC	CC	CC	CC	CC	CC	CC	CC	CC	CC	CC	CC
AX-89352686	135K array	PolyHighResolution	99.184	0.447	7.793	18.868	3	132	5	106	2	W135_HONW	1A	520820553	TT	GG	K	GG	GG	TT	GG	GG	GG	GG	GG	GG	TT	TT	TT	GG	TT	TT	GG	GG	TT	GG	GG	TT	GG	GG	GG	TT	TT	GG	GG	GG	TT	GG	GG
AX-111461716	135K array	PolyHighResolution	99.592	0.107	6.126	12.476	3	215	6	23	1	W135_BADJ	1A	521290946	AA	CC	M	AA	AA	AA	AA	AA	AA	AA	AA	AA	AA	AA	AA	AA	AA	AA	AA	AA	AA	AA	AA	AA	AA	AA	AA	AA	AA	AA	AA	AA	AA	AA	AA
AX-158569222	135K array	PolyHighResolution	100	0.098	8.873	18.325	3	21	6	218	0	W135_EFAM	1A	521335118	CC	TT	Y	CC	CC	CC	CC	CC	CC	CC	CC	CC	CC	CC	CC	CC	CC	CC	CC	CC	CC	CC	CC	CC	CC	CC	CC	CC	CC	CC	CC	CC	CC	CC	CC
AX-158569223	135K array	PolyHighResolution	99.592	0.088	9.464	19.873	3	220	5	19	1	W135_EFAN	1A	521714646	TT	CC	Y	TT	TT	TT	TT	TT	TT	TT	TT	TT	TT	TT	TT	TT	TT	TT	TT	TT	TT	TT	TT	TT	TT	TT	TT	TT	TT	TT	TT	TT	TT	TT	TT
AX-109347676	135K array	PolyHighResolution	100	0.088	11.304	22.711	3	19	5	221	0	W135_AGVH	1A	521893214	CC	TT	Y	CC	CC	CC	CC	CC	CC	CC	CC	CC	CC	CC	CC	CC	CC	CC	CC	CC	CC	CC	CC	CC	CC	CC	CC	CC	CC	CC	CC	CC	CC	CC	CC
AX-109940155	135K array	OTV	100	0.102	4.533	11.947	3	216	8	21	0	W135_AMXX	1A	521984890	AA	GG	R	AA	AA	AA	AA	AA	AA	AA	AA	AA	AA	AA	AA	AA	AA	AA	AA	AA	AA	AA	AA	AA	AA	AA	AA	AA	AA	AA	AA	AA	AA	AA	AA
wsnp_Ku_c5210_9289260	15K array	---	---	---	---	---	---	---	---	---	---	W_15_ASST	1A	527952067	TT	CC	Y	TT	TT	CC	TT	TT	TT	TT	TT	TT	TT	TT	TT	TT	TT	TT	TT	TT	TT	TT	TT	TT	TT	TT	TT	TT	TT	TT	TT	TT	TT	TT	TT
AX-109823438	135K array	PolyHighResolution	99.592	0.098	6.166	12.99	3	22	4	218	1	W135_AKLO	1A	527976184	GG	TT	K	GG	GG	GG	GG	GG	TT	GG	GG	GG	GG	GG	GG	GG	GG	GG	GG	GG	GG	GG	GG	GG	GG	GG	GG	GG	GG	GG	GG	GG	GG	GG	GG
AX-158536784	135K array	PolyHighResolution	99.184	0.325	6.508	17.184	3	77	4	162	2	W135_CJAW	1A	528065981	GG	TT	K	TT	TT	GG	TT	TT	GG	TT	TT	GG	GG	GG	GG	TT	GG	GG	TT	TT	GG	TT	TT	GG	GG	GG	TT	GG	GG	GG	TT	TT	GG	TT	TT
AX-95679719	135K array	PolyHighResolution	100	0.108	6.153	13.735	3	216	5	24	0	W135_HUBZ	1A	528668864	TT	CC	Y	TT	TT	TT	TT	TT	TT	TT	TT	TT	TT	TT	TT	TT	TT	TT	TT	TT	TT	TT	TT	TT	TT	TT	TT	TT	TT	TT	TT	TT	TT	TT	TT
wsnp_Ku_c17322_26392311	15K array	---	---	---	---	---	---	---	---	---	---	W_15_ASMA	1A	528668864	TT	CC	Y	TT	TT	TT	TT	TT	TT	TT	TT	TT	TT	TT	TT	TT	TT	TT	TT	TT	TT	TT	TT	TT	TT	TT	TT	TT	TT	TT	TT	TT	TT	TT	TT
GENE_0392_97	15K array	---	---	---	---	---	---	---	---	---	---	W_15_AGPY	1A	529247883	CC	TT	Y	CC	CC	CC	CC	CC	CC	CC	CC	CC	CC	CC	CC	CC	CC	CC	CC	CC	CC	CC	CC	CC	CC	CC	CC	CC	CC	CC	CC	CC	CC	CC	CC
BobWhite_c96_170	15K array	---	---	---	---	---	---	---	---	---	---	W_15_ADYK	1A	531682521	CC	AA	M	AA	AA	AA	CC	AA	CC	CC	AA	CC	CC	CC	AA	CC	CC	AA	AA	AA	AA	CC	CC	CC	CC	CC	CC	CC	CC	CC	CC	AA	AA	AA	CC
AX-89629593	135K array	PolyHighResolution	99.184	0.265	9.043	18.278	3	63	3	177	2	W135_HPHM	1A	531684998	CC	TT	Y	TT	CC	CC	TT	CC	TT	TT	TT	CC	CC	CC	TT	CC	CC	TT	TT	TT	TT	CC	CC	CC	CC	CC	CC	CC	CC	CC	CC	TT	TT	TT	CC
AX-89503471	135K array	PolyHighResolution	100	0.39	5.426	13.077	3	147	5	93	0	W135_HOZM	1A	531720028	TT	CC	Y	CC	TT	TT	CC	TT	CC	CC	CC	CC	TT	CC	CC	TT	TT	CC	CC	CC	CC	TT	TT	TT	CC	CC	TT	TT	TT	CC	TT	CC	CC	CC	TT
AX-158560578	135K array	PolyHighResolution	98.775	0.388	4.545	9.826	3	93	2	147	3	W135_DSGA	1A	531821843	CC	AA	M	AA	CC	CC	AA	CC	AA	AA	AA	AA	CC	AA	AA	CC	CC	AA	AA	AA	AA	CC	CC	CC	AA	AA	CC	CC	CC	AA	CC	AA	AA	AA	CC
AX-109384956	135K array	PolyHighResolution	99.592	0.301	5.439	12.111	3	73	1	170	1	W135_AHPW	1A	531824271	CC	AA	M	AA	CC	CC	AA	CC	AA	AA	AA	CC	CC	AA	AA	CC	CC	AA	AA	AA	AA	CC	CC	CC	AA	AA	CC	CC	CC	CC	CC	AA	AA	AA	CC
AX-109936176	135K array	PolyHighResolution	99.592	0.324	7.024	15.32	3	75	8	161	1	W135_AMWE	1A	531880293	GG	AA	R	AA	GG	GG	AA	GG	AA	AA	AA	AA	GG	AA	GG	GG	GG	GG	AA	AA	GG	GG	GG	GG	AA	AA	GG	GG	GG	AA	GG	AA	GG	AA	GG
AX-158569044	135K array	PolyHighResolution	99.592	0.154	6.768	15.85	3	35	5	204	1	W135_EETQ	1A	532110103	CC	TT	Y	CC	CC	CC	CC	CC	TT	CC	CC	TT	CC	CC	CC	CC	CC	CC	CC	CC	CC	CC	CC	CC	CC	CC	CC	CC	CC	TT	CC	CC	CC	CC	CC
AX-158605644	135K array	PolyHighResolution	100	0.229	4.347	9.575	3	54	4	187	0	W135_GGXI	1A	532417077	GG	TT	K	GG	TT	GG	GG	TT	GG	TT	GG	GG	GG	GG	GG	TT	GG	GG	GG	GG	GG	TT	TT	GG	GG	GG	TT	GG	TT	GG	TT	GG	GG	GG	TT
AX-158568766	135K array	PolyHighResolution	99.184	0.257	5.001	11.804	3	60	5	178	2	W135_EEIY	1A	532487735	CC	AA	M	CC	CC	CC	CC	CC	CC	CC	CC	AA	CC	CC	AA	CC	CC	AA	CC	CC	AA	CC	CC	CC	CC	CC	CC	CC	CC	AA	CC	CC	AA	CC	CC
AX-158556604	135K array	PolyHighResolution	99.184	0.5	4.884	10.38	3	120	3	120	2	W135_DMJE	1A	532744397	TT	CC	Y	TT	CC	TT	TT	CC	CC	CC	TT	CC	TT	TT	TT	CC	TT	TT	TT	TT	TT	CC	CC	TT	TT	TT	CC	TT	CC	CC	CC	TT	TT	TT	CC
AX-158605765	135K array	PolyHighResolution	98.775	0.438	4.904	10.106	3	102	8	132	3	W135_GHBZ	1A	532785201	CC	TT	Y	CC	TT	CC	CC	TT	TT	TT	CC	TT	CC	CC	CC	TT	CC	CC	CC	CC	CC	TT	TT	CC	CC	CC	TT	CC	TT	TT	TT	CC	CC	CC	---
AX-158595435	135K array	PolyHighResolution	99.592	0.488	4.385	9.857	3	117	4	123	1	W135_FRUR	1A	532918743	CC	AA	M	CC	AA	CC	CC	AA	AA	AA	CC	CC	CC	CC	CC	AA	CC	AA	CC	CC	AA	AA	AA	CC	CC	CC	AA	CC	AA	CC	AA	CC	AA	CC	AA
wsnp_Ku_c33917_43336069	15K array	---	---	---	---	---	---	---	---	---	---	W_15_ASPY	1A	532921523	TT	CC	Y	TT	CC	CC	CC	TT	TT	CC	TT	TT	TT	TT	TT	CC	TT	CC	TT	TT	CC	CC	CC	TT	TT	TT	CC	TT	CC	TT	CC	TT	CC	TT	CC
BobWhite_c26122_129	15K array	---	---	---	---	---	---	---	---	---	---	W_15_ADLW	1A	533141060	TT	CC	Y	TT	CC	CC	CC	TT	TT	CC	TT	TT	TT	TT	TT	CC	TT	CC	TT	TT	CC	CC	CC	TT	TT	TT	CC	TT	CC	TT	CC	TT	CC	TT	CC
wsnp_Ex_c6563_11378915	15K array	---	---	---	---	---	---	---	---	---	---	W_15_AROE	1A	533447403	AA	CC	M	AA	AA	CC	AA	AA	AA	AA	AA	AA	AA	AA	AA	AA	AA	CC	AA	AA	CC	AA	AA	AA	AA	AA	AA	AA	CC	AA	AA	AA	CC	AA	AA
AX-158539830	135K array	PolyHighResolution	98.775	0.293	4.926	10.342	3	169	4	69	3	W135_CNOA	1A	533451078	AA	CC	M	AA	AA	AA	AA	AA	CC	AA	AA	AA	AA	AA	AA	AA	AA	CC	AA	AA	CC	AA	AA	AA	AA	AA	AA	AA	CC	AA	AA	AA	CC	AA	AA
AX-110584098	135K array	PolyHighResolution	99.184	0.455	5.818	11.65	3	108	5	130	2	W135_ATZR	1A	533464328	CC	AA	M	CC	CC	CC	CC	CC	AA	CC	CC	AA	AA	CC	CC	CC	CC	AA	CC	CC	AA	CC	CC	AA	CC	CC	CC	CC	AA	AA	CC	CC	AA	CC	CC
AX-158556452	135K array	PolyHighResolution	99.184	0.282	5.508	12.248	3	172	5	66	2	W135_DMDI	1A	533758449	AA	GG	R	AA	AA	AA	AA	AA	GG	AA	AA	AA	AA	AA	AA	AA	AA	GG	AA	AA	GG	AA	AA	AA	AA	AA	AA	AA	GG	AA	AA	AA	GG	AA	AA
Kukri_c45512_193	15K array	---	---	---	---	---	---	---	---	---	---	W_15_AJJO	1A	533902154	TT	CC	Y	TT	TT	CC	TT	TT	TT	TT	TT	TT	TT	TT	TT	TT	TT	CC	TT	TT	CC	TT	TT	TT	TT	TT	TT	TT	CC	TT	TT	TT	CC	TT	TT
AX-158560328	135K array	PolyHighResolution	98.367	0.29	7.326	17.551	3	67	6	168	4	W135_DRWK	1A	533902464	CC	TT	Y	CC	CC	CC	CC	CC	TT	CC	CC	CC	CC	CC	CC	CC	CC	TT	CC	CC	TT	CC	CC	CC	CC	CC	CC	CC	TT	CC	CC	CC	TT	CC	CC
RAC875_c15975_1208	15K array	---	---	---	---	---	---	---	---	---	---	W_15_AKPG	1A	533902931	AA	GG	R	AA	AA	GG	AA	AA	AA	AA	AA	AA	AA	AA	AA	AA	AA	GG	AA	AA	GG	AA	AA	AA	AA	AA	AA	AA	GG	AA	AA	AA	GG	AA	AA
AX-111687975	135K array	PolyHighResolution	98.367	0.288	5.393	11.273	3	68	3	170	4	W135_BEUR	1A	534055716	GG	AA	R	GG	GG	GG	GG	GG	AA	GG	GG	GG	GG	GG	GG	GG	GG	AA	GG	GG	AA	GG	GG	GG	GG	GG	GG	GG	AA	GG	GG	GG	AA	GG	GG
BS00012042_51	15K array	---	---	---	---	---	---	---	---	---	---	W_15_AAHP	1A	534242444	CC	TT	Y	CC	CC	TT	CC	CC	CC	CC	CC	CC	CC	CC	CC	CC	CC	TT	CC	CC	TT	CC	CC	CC	CC	CC	CC	CC	TT	CC	CC	CC	TT	CC	CC
AX-89566705	135K array	PolyHighResolution	99.592	0.434	6.626	13.75	3	103	6	135	1	W135_HPDW	1A	534261435	CC	TT	Y	CC	CC	CC	CC	CC	TT	CC	CC	TT	TT	CC	CC	CC	CC	TT	CC	CC	TT	CC	CC	TT	CC	CC	CC	CC	TT	TT	CC	CC	TT	CC	CC
AX-158539768	135K array	PolyHighResolution	98.775	0.295	7.516	17.819	3	68	7	167	3	W135_CNLQ	1A	534261493	CC	TT	Y	CC	CC	CC	CC	CC	TT	CC	CC	CC	CC	CC	CC	CC	CC	TT	CC	CC	TT	CC	CC	CC	CC	CC	CC	CC	TT	CC	CC	CC	TT	CC	CC
AX-111695597	135K array	PolyHighResolution	99.592	0.426	6.771	15.639	3	101	6	137	1	W135_BEYD	1A	534261614	GG	TT	K	GG	GG	GG	GG	GG	TT	GG	GG	TT	TT	GG	GG	GG	GG	TT	GG	GG	TT	GG	GG	TT	GG	GG	GG	GG	TT	TT	GG	GG	TT	GG	GG
Excalibur_c1066_303	15K array	---	---	---	---	---	---	---	---	---	---	W_15_AEVA	1A	534262801	TT	CC	Y	TT	TT	TT	TT	TT	TT	TT	TT	CC	CC	TT	TT	TT	TT	TT	TT	TT	TT	TT	TT	CC	TT	TT	TT	TT	TT	CC	TT	TT	TT	TT	TT
wsnp_CAP7_c3472_1623955	15K array	---	---	---	---	---	---	---	---	---	---	W_15_APZL	1A	534265561	AA	GG	R	AA	AA	GG	AA	AA	AA	AA	AA	GG	GG	AA	AA	AA	AA	GG	AA	AA	GG	AA	AA	GG	AA	AA	AA	AA	GG	GG	AA	AA	GG	AA	AA
AX-158539767	135K array	PolyHighResolution	100	0.292	5.782	11.943	3	170	7	68	0	W135_CNLP	1A	534276500	TT	GG	K	TT	TT	TT	TT	TT	GG	TT	TT	TT	TT	TT	TT	TT	TT	GG	TT	TT	GG	TT	TT	TT	TT	TT	TT	TT	GG	TT	TT	TT	GG	TT	TT
AX-158539764	135K array	PolyHighResolution	99.184	0.243	5.829	13.537	3	55	8	180	2	W135_CNLM	1A	534536380	GG	AA	R	GG	GG	GG	GG	GG	AA	GG	GG	GG	GG	GG	GG	GG	GG	AA	GG	GG	AA	GG	GG	GG	GG	GG	GG	GG	AA	GG	GG	GG	AA	GG	GG
AX-158569054	135K array	PolyHighResolution	99.592	0.346	6.026	12.613	3	156	7	81	1	W135_EEUA	1A	534783451	AA	CC	M	AA	AA	AA	AA	AA	CC	AA	AA	AA	AA	AA	AA	AA	AA	CC	AA	AA	CC	AA	AA	AA	AA	AA	AA	AA	CC	AA	AA	AA	CC	AA	AA
AX-158569055	135K array	PolyHighResolution	99.592	0.346	5.4	11.192	3	157	5	82	1	W135_EEUB	1A	534940023	TT	CC	Y	TT	TT	TT	TT	TT	CC	TT	TT	TT	TT	TT	TT	TT	TT	CC	TT	TT	CC	TT	TT	TT	TT	TT	TT	TT	CC	TT	TT	TT	CC	TT	TT
BS00110130_51	15K array	---	---	---	---	---	---	---	---	---	---	W_15_ADAX	1A	535027905	GG	AA	R	GG	GG	AA	GG	GG	GG	GG	GG	GG	GG	GG	GG	GG	GG	AA	GG	GG	AA	GG	GG	GG	GG	GG	GG	GG	AA	GG	GG	GG	AA	GG	GG
AX-110043449	135K array	PolyHighResolution	98.775	0.316	5.568	11.865	3	163	5	74	3	W135_AOUY	1A	535030148	TT	CC	Y	TT	TT	TT	TT	TT	CC	TT	TT	TT	TT	TT	TT	TT	TT	CC	TT	TT	CC	TT	TT	TT	TT	TT	TT	TT	CC	TT	TT	TT	CC	TT	TT
AX-158568864	135K array	PolyHighResolution	99.184	0.175	5.241	13.965	3	199	3	41	2	W135_EEMS	1A	535036395	AA	GG	R	AA	AA	AA	AA	AA	GG	AA	AA	AA	AA	AA	AA	AA	AA	GG	AA	AA	GG	AA	AA	AA	AA	AA	AA	AA	GG	AA	AA	AA	GG	AA	AA
AX-158569052	135K array	PolyHighResolution	99.184	0.261	5.05	10.522	3	61	5	177	2	W135_EETY	1A	535037075	CC	TT	Y	CC	CC	CC	CC	CC	TT	CC	CC	CC	CC	CC	CC	CC	CC	TT	CC	CC	TT	CC	CC	CC	CC	CC	CC	CC	TT	CC	CC	CC	TT	CC	CC
Excalibur_c45861_189	15K array	---	---	---	---	---	---	---	---	---	---	W_15_AFQI	1A	535078549	CC	TT	Y	CC	CC	CC	CC	CC	CC	CC	CC	TT	TT	CC	CC	CC	CC	CC	CC	CC	CC	CC	CC	TT	CC	CC	CC	CC	CC	TT	CC	CC	CC	CC	CC
wsnp_BG606986A_Ta_2_1	15K array	---	---	---	---	---	---	---	---	---	---	W_15_APVE	1A	535315011	AA	CC	M	AA	AA	CC	AA	AA	AA	AA	AA	CC	CC	AA	AA	AA	AA	CC	AA	AA	CC	AA	AA	CC	AA	AA	AA	AA	CC	CC	AA	AA	CC	AA	AA
AX-158544472	135K array	PolyHighResolution	100	0.096	8.34	18.268	3	22	3	220	0	W135_CUKO	1A	535316017	CC	AA	M	CC	CC	CC	CC	CC	AA	CC	CC	CC	CC	CC	CC	CC	CC	CC	CC	CC	CC	CC	CC	CC	CC	CC	CC	CC	AA	CC	CC	CC	CC	CC	CC
AX-158595571	135K array	PolyHighResolution	99.184	0.294	6.641	14.082	3	68	7	168	2	W135_FRZX	1A	535318058	GG	AA	R	GG	GG	GG	GG	GG	GG	GG	GG	AA	AA	GG	GG	GG	GG	AA	GG	GG	AA	GG	GG	AA	GG	GG	GG	GG	GG	AA	GG	GG	AA	GG	GG
RAC875_c25814_361	15K array	---	---	---	---	---	---	---	---	---	---	W_15_AKYX	1A	535324125	GG	AA	R	GG	GG	GG	GG	GG	GG	GG	GG	GG	GG	GG	GG	GG	GG	AA	GG	GG	AA	GG	GG	GG	GG	GG	GG	GG	GG	GG	GG	GG	AA	GG	GG
AX-111459937	135K array	PolyHighResolution	100	0.096	8.727	20.735	3	220	3	22	0	W135_BACE	1A	535327818	TT	CC	Y	TT	TT	TT	TT	TT	CC	TT	TT	TT	TT	TT	TT	TT	TT	TT	TT	TT	TT	TT	TT	TT	TT	TT	TT	TT	CC	TT	TT	TT	TT	TT	TT
BS00022396_51	15K array	---	---	---	---	---	---	---	---	---	---	W_15_AANG	1A	535434598	CC	TT	Y	CC	CC	TT	CC	CC	CC	CC	CC	TT	TT	CC	CC	CC	CC	TT	CC	CC	TT	CC	CC	TT	CC	CC	CC	CC	TT	TT	CC	CC	TT	CC	CC
AX-158560593	135K array	PolyHighResolution	98.367	0.498	6.061	13.428	3	119	4	118	4	W135_DSGP	1A	535489156	GG	AA	R	GG	GG	AA	GG	GG	AA	GG	GG	AA	AA	GG	GG	GG	GG	GG	GG	GG	GG	R	GG	AA	GG	AA	GG	AA	AA	AA	GG	GG	GG	GG	GG
RAC875_c6798_467	15K array	---	---	---	---	---	---	---	---	---	---	W_15_ALWN	1A	536431377	GG	AA	R	GG	GG	GG	AA	GG	AA	GG	GG	AA	AA	GG	GG	GG	GG	GG	GG	GG	GG	AA	GG	AA	GG	AA	GG	AA	GG	AA	GG	GG	GG	GG	GG
BS00022261_51	15K array	---	---	---	---	---	---	---	---	---	---	W_15_AAMO	1A	536439290	GG	AA	R	GG	GG	GG	AA	GG	AA	GG	GG	AA	AA	GG	GG	GG	GG	GG	GG	GG	GG	R	GG	AA	GG	AA	GG	AA	GG	AA	GG	GG	GG	GG	GG
BS00109991_51	15K array	---	---	---	---	---	---	---	---	---	---	W_15_ADAN	1A	536439290	CC	TT	Y	CC	CC	CC	TT	CC	TT	CC	CC	TT	TT	CC	CC	CC	CC	CC	CC	CC	CC	Y	CC	TT	CC	TT	CC	TT	CC	TT	CC	CC	CC	CC	CC
BS00110627_51	15K array	---	---	---	---	---	---	---	---	---	---	W_15_ADBV	1A	536439342	TT	GG	K	TT	TT	TT	GG	TT	GG	TT	TT	GG	GG	TT	TT	TT	TT	TT	TT	TT	TT	K	TT	GG	TT	GG	TT	GG	TT	GG	TT	TT	TT	TT	TT
AX-158537485	135K array	PolyHighResolution	100	0.467	6.8	16.971	3	129	3	113	0	W135_CKBV	1A	536613882	CC	TT	Y	CC	CC	TT	CC	TT	TT	CC	CC	TT	CC	CC	CC	CC	CC	CC	CC	CC	CC	Y	CC	CC	CC	TT	CC	TT	TT	TT	CC	CC	CC	CC	CC
GENE_0262_431	15K array	---	---	---	---	---	---	---	---	---	---	W_15_AGPO	1A	536614283	AA	GG	R	AA	AA	AA	GG	AA	GG	AA	AA	GG	AA	AA	AA	AA	AA	AA	AA	AA	AA	R	AA	AA	AA	GG	AA	GG	AA	GG	AA	AA	AA	AA	AA
AX-109941909	135K array	PolyHighResolution	99.592	0.164	4.712	10.687	3	39	2	203	1	W135_AMYP	1A	536614397	CC	AA	M	CC	CC	CC	CC	CC	AA	CC	CC	CC	CC	CC	CC	CC	CC	CC	CC	CC	CC	CC	CC	CC	CC	CC	CC	CC	AA	CC	CC	CC	CC	CC	CC
AX-158556627	135K array	PolyHighResolution	99.592	0.471	8.284	17.539	3	128	2	114	1	W135_DMKB	1A	536632289	TT	CC	Y	TT	TT	CC	TT	CC	CC	TT	TT	CC	TT	TT	TT	TT	TT	TT	TT	TT	TT	Y	TT	TT	TT	CC	TT	CC	CC	CC	TT	TT	TT	TT	TT
AX-108832686	135K array	PolyHighResolution	98.775	0.444	4.753	10.186	3	132	5	105	3	W135_ACIJ	1A	536666280	AA	CC	M	AA	AA	CC	AA	CC	AA	AA	AA	CC	AA	AA	AA	AA	AA	AA	AA	AA	AA	M	AA	AA	AA	CC	AA	CC	CC	CC	AA	AA	AA	AA	AA
AX-89692855	135K array	PolyHighResolution	98.775	0.488	7.073	14.474	3	123	2	117	3	W135_HPLG	1A	536939210	CC	TT	Y	CC	CC	TT	CC	TT	TT	CC	CC	TT	CC	CC	CC	CC	CC	CC	CC	CC	CC	Y	CC	CC	CC	TT	CC	TT	TT	TT	CC	CC	CC	CC	CC
AX-158560411	135K array	PolyHighResolution	100	0.447	6.097	12.334	3	135	1	109	0	W135_DRZP	1A	536939363	TT	CC	Y	CC	CC	TT	CC	TT	TT	CC	CC	TT	CC	CC	CC	CC	CC	CC	CC	CC	CC	Y	CC	CC	CC	TT	CC	TT	TT	TT	CC	CC	CC	CC	CC
AX-158556632	135K array	PolyHighResolution	99.184	0.488	6.516	14.853	3	121	7	115	2	W135_DMKG	1A	536939480	AA	GG	R	AA	AA	GG	AA	GG	GG	AA	AA	GG	AA	AA	AA	AA	AA	AA	AA	AA	AA	R	AA	AA	AA	GG	AA	GG	GG	GG	AA	AA	AA	AA	AA
AX-110451271	135K array	PolyHighResolution	99.592	0.486	7.527	15.983	3	116	5	123	1	W135_ARKL	1A	536959958	CC	TT	Y	CC	CC	TT	CC	TT	TT	CC	CC	TT	CC	CC	CC	CC	CC	CC	CC	CC	CC	Y	CC	CC	CC	TT	CC	TT	TT	TT	CC	CC	CC	CC	CC
Excalibur_c47013_1503	15K array	---	---	---	---	---	---	---	---	---	---	W_15_AFRD	1A	536963507	TT	GG	K	TT	TT	GG	GG	TT	GG	TT	TT	GG	TT	TT	TT	TT	TT	TT	TT	TT	TT	K	TT	TT	TT	GG	TT	GG	GG	GG	TT	TT	TT	TT	TT
BS00073413_51	15K array	---	---	---	---	---	---	---	---	---	---	W_15_ACEK	1A	537082527	GG	TT	K	GG	GG	GG	GG	GG	GG	GG	GG	TT	GG	GG	GG	GG	GG	TT	GG	GG	TT	GG	GG	GG	GG	GG	GG	GG	GG	TT	GG	GG	TT	GG	GG
RAC875_c120509_133	15K array	---	---	---	---	---	---	---	---	---	---	W_15_AKLL	1A	537355934	CC	TT	Y	CC	CC	CC	CC	CC	CC	CC	CC	CC	CC	CC	CC	CC	CC	CC	CC	CC	CC	CC	CC	CC	CC	CC	CC	CC	CC	CC	CC	CC	CC	CC	CC
RAC875_c23168_480	15K array	---	---	---	---	---	---	---	---	---	---	W_15_AKWR	1A	537965048	CC	TT	Y	CC	CC	CC	CC	CC	CC	CC	CC	CC	CC	CC	CC	CC	CC	CC	CC	CC	CC	CC	CC	CC	CC	CC	CC	CC	CC	CC	CC	CC	CC	CC	CC
AX-89754597	135K array	PolyHighResolution	99.184	0.158	8.165	18.453	3	202	5	36	2	W135_HPPF	1A	537974262	AA	GG	R	AA	AA	AA	AA	AA	AA	AA	AA	AA	AA	AA	AA	AA	AA	GG	AA	AA	GG	AA	AA	AA	AA	AA	AA	AA	AA	AA	AA	AA	GG	AA	AA
GENE_0069_468	15K array	---	---	---	---	---	---	---	---	---	---	W_15_AGOX	1A	537974262	AA	GG	R	AA	AA	AA	AA	AA	AA	AA	AA	AA	AA	AA	AA	AA	AA	GG	AA	AA	GG	AA	AA	AA	AA	AA	AA	AA	AA	AA	AA	AA	GG	AA	AA
AX-158595543	135K array	PolyHighResolution	99.592	0.164	5.783	13.721	3	202	4	38	1	W135_FRYV	1A	537974323	TT	GG	K	TT	TT	TT	TT	TT	TT	TT	TT	TT	TT	TT	TT	TT	TT	GG	TT	TT	GG	TT	TT	TT	TT	TT	TT	TT	TT	TT	TT	TT	GG	TT	TT
AX-109894828	135K array	PolyHighResolution	100	0.165	6.933	14.95	3	38	5	202	0	W135_ALYU	1A	538805578	CC	TT	Y	CC	CC	CC	CC	CC	CC	CC	CC	CC	CC	CC	CC	CC	CC	TT	CC	CC	TT	CC	CC	CC	CC	CC	CC	CC	CC	CC	CC	CC	TT	CC	CC
AX-108729490	135K array	PolyHighResolution	100	0.165	5.71	11.434	3	202	5	38	0	W135_AACW	1A	538806824	AA	GG	R	AA	AA	AA	AA	AA	AA	AA	AA	AA	AA	AA	AA	AA	AA	GG	AA	AA	GG	AA	AA	AA	AA	AA	AA	AA	AA	AA	AA	AA	GG	AA	AA
AX-158595478	135K array	PolyHighResolution	99.184	0.167	4.536	9.167	3	200	5	38	2	W135_FRWI	1A	539331608	AA	GG	R	AA	AA	AA	AA	AA	AA	AA	AA	AA	AA	AA	AA	AA	AA	GG	AA	AA	GG	AA	AA	AA	AA	AA	AA	AA	AA	AA	AA	AA	GG	AA	AA
AX-109821154	135K array	PolyHighResolution	99.184	0.158	5.167	11.532	3	36	5	202	2	W135_AKKL	1A	539702463	CC	TT	Y	CC	CC	CC	CC	CC	CC	CC	CC	CC	CC	CC	CC	CC	CC	TT	CC	CC	TT	CC	CC	CC	CC	CC	CC	CC	CC	CC	CC	CC	TT	CC	CC
Excalibur_c97157_65	15K array	---	---	---	---	---	---	---	---	---	---	W_15_AGGM	1A	539702744	CC	TT	Y	CC	CC	CC	CC	CC	CC	CC	CC	CC	CC	CC	CC	CC	CC	TT	CC	CC	TT	CC	CC	CC	CC	CC	CC	CC	CC	CC	CC	CC	TT	CC	CC
AX-158569284	135K array	PolyHighResolution	99.592	0.15	4.816	10.289	3	207	1	36	1	W135_EFCW	1A	539753153	TT	CC	Y	TT	TT	TT	TT	TT	TT	TT	TT	TT	TT	TT	TT	TT	TT	CC	TT	TT	CC	TT	TT	TT	TT	TT	TT	TT	TT	TT	TT	TT	CC	TT	TT
AX-111092426	135K array	PolyHighResolution	100	0.129	5.909	13.547	3	30	3	212	0	W135_AYOO	1A	539753466	GG	AA	R	GG	GG	GG	GG	GG	GG	GG	GG	GG	GG	GG	GG	GG	GG	AA	GG	GG	AA	GG	GG	GG	GG	GG	GG	GG	GG	GG	GG	GG	AA	GG	GG
AX-86170725	135K array	PolyHighResolution	99.592	0.129	4.719	11.185	3	212	1	31	1	W135_HNRM	1A	539762811	TT	CC	Y	TT	TT	TT	TT	TT	TT	TT	TT	TT	TT	TT	TT	TT	TT	CC	TT	TT	CC	TT	TT	TT	TT	TT	TT	TT	TT	TT	TT	TT	CC	TT	TT
BobWhite_c23632_322	15K array	---	---	---	---	---	---	---	---	---	---	W_15_ADKR	1A	539762811	TT	CC	Y	TT	TT	TT	TT	TT	TT	TT	TT	TT	TT	TT	TT	TT	TT	CC	TT	TT	CC	TT	TT	TT	TT	TT	TT	TT	TT	TT	TT	TT	CC	TT	TT
AX-110588375	135K array	PolyHighResolution	99.592	0.066	7.937	16.934	3	227	2	15	1	W135_AUBT	1A	539965663	AA	GG	R	AA	AA	AA	AA	AA	AA	AA	AA	AA	AA	AA	AA	AA	AA	AA	AA	AA	AA	AA	AA	AA	AA	AA	AA	AA	AA	AA	AA	AA	AA	AA	AA
AX-111654095	135K array	PolyHighResolution	100	0.42	6.429	12.998	3	102	2	141	0	W135_BEFL	1A	540048458	CC	TT	Y	TT	TT	CC	TT	CC	CC	TT	TT	TT	TT	TT	TT	TT	TT	CC	TT	TT	CC	TT	TT	TT	TT	CC	TT	CC	CC	TT	TT	TT	CC	TT	TT
Kukri_c7119_392	15K array	---	---	---	---	---	---	---	---	---	---	W_15_AJTQ	1A	540051171	TT	CC	Y	CC	CC	TT	TT	CC	TT	CC	CC	CC	CC	CC	CC	CC	CC	TT	CC	CC	TT	CC	CC	CC	CC	TT	CC	TT	TT	CC	CC	CC	TT	CC	CC
IACX5994	15K array	---	---	---	---	---	---	---	---	---	---	W_15_AHYC	1A	540051810	TT	CC	Y	CC	CC	TT	TT	CC	TT	CC	CC	CC	CC	CC	CC	CC	CC	TT	CC	CC	TT	CC	CC	CC	CC	TT	CC	TT	TT	CC	CC	CC	TT	CC	CC
wsnp_Ex_c33452_41938013	15K array	---	---	---	---	---	---	---	---	---	---	W_15_ARAC	1A	540051810	AA	GG	R	GG	GG	AA	AA	GG	AA	GG	GG	GG	GG	GG	GG	GG	GG	AA	GG	GG	AA	GG	GG	GG	GG	AA	GG	AA	AA	GG	GG	GG	AA	GG	GG
wsnp_Ex_c33452_41938159	15K array	---	---	---	---	---	---	---	---	---	---	W_15_ARAD	1A	540051956	TT	CC	Y	CC	CC	TT	TT	CC	TT	CC	CC	CC	CC	CC	CC	CC	CC	TT	CC	CC	TT	CC	CC	CC	CC	TT	CC	TT	TT	CC	CC	CC	TT	CC	CC
wsnp_JD_c3973_5044238	15K array	---	---	---	---	---	---	---	---	---	---	W_15_ASFY	1A	540143911	GG	AA	R	GG	GG	AA	AA	GG	AA	GG	GG	AA	GG	GG	GG	GG	GG	GG	GG	GG	GG	GG	GG	GG	GG	AA	GG	AA	GG	AA	GG	GG	GG	GG	GG
RAC875_rep_c72890_63	15K array	---	---	---	---	---	---	---	---	---	---	W_15_AMLR	1A	540145112	AA	GG	R	AA	AA	GG	GG	AA	GG	AA	AA	GG	AA	AA	AA	AA	AA	AA	AA	AA	AA	AA	AA	AA	AA	GG	AA	GG	AA	GG	AA	AA	AA	AA	AA
wsnp_Ex_c41953_48657850	15K array	---	---	---	---	---	---	---	---	---	---	W_15_AREP	1A	540145112	TT	CC	Y	TT	TT	CC	CC	TT	CC	TT	TT	CC	TT	TT	TT	TT	TT	TT	TT	TT	TT	TT	TT	TT	TT	CC	TT	CC	TT	CC	TT	TT	TT	TT	TT
TA001600_1603	15K array	---	---	---	---	---	---	---	---	---	---	W_15_ANII	1A	540146970	CC	TT	Y	CC	CC	TT	TT	CC	TT	CC	CC	TT	CC	CC	CC	CC	CC	CC	CC	CC	CC	CC	CC	CC	CC	TT	CC	TT	CC	TT	CC	CC	CC	CC	CC
wsnp_Ex_c41953_48658353	15K array	---	---	---	---	---	---	---	---	---	---	W_15_AREQ	1A	540146970	GG	AA	R	GG	GG	AA	AA	GG	AA	GG	GG	AA	GG	GG	GG	GG	GG	GG	GG	GG	GG	GG	GG	GG	GG	AA	GG	AA	GG	AA	GG	GG	GG	GG	GG
AX-158537481	135K array	PolyHighResolution	98.367	0.351	5.71	11.849	3	83	3	155	4	W135_CKBR	1A	540149217	GG	TT	K	GG	GG	TT	GG	TT	TT	GG	GG	TT	GG	GG	GG	GG	GG	GG	GG	---	GG	GG	GG	GG	GG	TT	GG	TT	GG	TT	GG	GG	GG	GG	GG
AX-89552689	135K array	PolyHighResolution	99.184	0.348	5.143	11.417	3	156	5	82	2	W135_HPCU	1A	540154216	TT	CC	Y	CC	CC	TT	CC	TT	TT	CC	CC	TT	CC	CC	CC	CC	CC	TT	CC	CC	TT	CC	CC	CC	CC	TT	CC	TT	TT	TT	CC	CC	TT	CC	CC
AX-158555522	135K array	PolyHighResolution	99.592	0.301	4.729	11.069	3	169	3	72	1	W135_DKTO	1A	540197922	AA	GG	R	AA	AA	AA	AA	AA	AA	AA	AA	AA	AA	AA	AA	AA	AA	GG	AA	AA	GG	AA	AA	AA	AA	AA	AA	AA	GG	AA	AA	AA	GG	AA	AA
Ra_c110766_321	15K array	---	---	---	---	---	---	---	---	---	---	W_15_AMYW	1A	540336630	AA	GG	R	GG	GG	AA	AA	GG	AA	GG	GG	AA	GG	GG	GG	GG	GG	GG	GG	GG	GG	GG	GG	GG	GG	AA	GG	AA	AA	GG	GG	GG	GG	GG	GG
AX-158539843	135K array	PolyHighResolution	99.592	0.463	6.97	14.615	3	111	4	129	1	W135_CNON	1A	540338546	CC	TT	Y	TT	TT	CC	TT	CC	CC	TT	TT	CC	TT	TT	TT	TT	TT	TT	TT	TT	TT	TT	TT	TT	TT	CC	TT	CC	CC	TT	TT	TT	TT	TT	TT
AX-109936730	135K array	PolyHighResolution	100	0.416	5.525	11.197	3	141	4	100	0	W135_AMWG	1A	540363541	TT	CC	Y	CC	CC	TT	CC	TT	TT	CC	CC	TT	CC	CC	CC	CC	CC	CC	CC	CC	CC	CC	CC	CC	CC	TT	CC	TT	TT	CC	CC	TT	CC	CC	CC
Ku_c8992_405	15K array	---	---	---	---	---	---	---	---	---	---	W_15_AIMQ	1A	540403832	GG	AA	R	AA	AA	GG	GG	AA	GG	AA	AA	GG	AA	AA	AA	AA	AA	AA	AA	AA	AA	AA	AA	AA	AA	GG	AA	GG	GG	AA	AA	GG	AA	AA	AA
AX-110406930	135K array	PolyHighResolution	99.592	0.455	4.005	8.346	3	131	4	109	1	W135_AQKH	1A	540405346	TT	CC	Y	CC	CC	TT	CC	TT	TT	CC	CC	TT	CC	CC	CC	CC	CC	CC	CC	CC	CC	CC	CC	CC	CC	TT	CC	TT	TT	CC	CC	TT	CC	CC	CC
wsnp_Ex_rep_c102067_87314043	15K array	---	---	---	---	---	---	---	---	---	---	W_15_ARUW	1A	541468767	CC	AA	M	CC	CC	AA	AA	CC	AA	CC	CC	AA	CC	CC	CC	CC	CC	CC	CC	CC	CC	CC	CC	CC	CC	AA	CC	AA	AA	AA	CC	AA	CC	CC	CC
RAC875_rep_c105766_652	15K array	---	---	---	---	---	---	---	---	---	---	W_15_AMFG	1A	541469213	AA	GG	R	AA	AA	GG	GG	AA	GG	AA	AA	GG	AA	AA	AA	AA	AA	AA	AA	AA	AA	AA	AA	AA	AA	GG	AA	GG	GG	GG	AA	GG	AA	AA	AA
RAC875_c12348_720	15K array	---	---	---	---	---	---	---	---	---	---	W_15_AKLT	1A	541632726	AA	GG	R	AA	AA	AA	AA	AA	AA	AA	AA	AA	AA	AA	AA	AA	AA	AA	AA	AA	AA	AA	AA	AA	AA	AA	AA	AA	AA	AA	AA	AA	AA	AA	AA
AX-158560577	135K array	PolyHighResolution	99.184	0.463	8.818	20.515	3	109	7	127	2	W135_DSFZ	1A	541709036	GG	AA	R	GG	GG	AA	GG	AA	AA	GG	GG	AA	GG	GG	GG	GG	GG	GG	GG	GG	GG	GG	GG	GG	GG	AA	GG	AA	AA	AA	GG	AA	GG	GG	GG
AX-158544510	135K array	PolyHighResolution	99.184	0.479	8.245	17.184	3	123	7	113	2	W135_CUMA	1A	541772826	TT	CC	Y	TT	TT	CC	TT	CC	CC	TT	TT	CC	TT	TT	TT	TT	TT	TT	TT	TT	TT	TT	TT	TT	TT	CC	TT	CC	CC	CC	TT	CC	TT	TT	TT
AX-111159764	135K array	PolyHighResolution	99.592	0.49	5.008	11.691	3	123	3	118	1	W135_AZTV	1A	541989582	TT	CC	Y	TT	TT	CC	TT	CC	CC	TT	TT	CC	TT	TT	TT	TT	TT	TT	TT	TT	TT	TT	TT	TT	TT	CC	TT	CC	CC	CC	TT	CC	TT	TT	TT
RFL_Contig5334_831	15K array	---	---	---	---	---	---	---	---	---	---	W_15_AMWE	1A	541990759	AA	GG	R	AA	AA	GG	GG	AA	GG	AA	AA	GG	AA	AA	AA	AA	AA	AA	AA	AA	AA	AA	AA	AA	AA	GG	AA	GG	GG	GG	AA	GG	AA	AA	AA
AX-158544631	135K array	PolyHighResolution	99.592	0.492	6.812	14.084	3	119	2	123	1	W135_CUQR	1A	541998121	AA	GG	R	AA	AA	GG	AA	GG	GG	AA	AA	GG	AA	AA	AA	AA	AA	AA	AA	AA	AA	AA	AA	AA	AA	GG	AA	GG	GG	GG	AA	GG	AA	AA	AA
wsnp_Ex_c28900_37982485	15K array	---	---	---	---	---	---	---	---	---	---	W_15_AQXK	1A	542000033	GG	AA	R	GG	GG	AA	AA	GG	AA	GG	GG	AA	GG	GG	GG	GG	GG	GG	GG	GG	GG	GG	GG	GG	GG	AA	GG	AA	AA	AA	GG	AA	GG	GG	GG
AX-111661637	135K array	PolyHighResolution	99.184	0.498	5.408	11.378	3	119	4	120	2	W135_BEJM	1A	542003136	TT	CC	Y	TT	TT	CC	TT	CC	CC	TT	TT	CC	TT	TT	TT	TT	TT	TT	---	TT	TT	TT	TT	TT	TT	CC	TT	CC	CC	CC	TT	CC	TT	TT	TT
GENE_0033_233	15K array	---	---	---	---	---	---	---	---	---	---	W_15_AGOU	1A	542003136	TT	CC	Y	TT	TT	CC	CC	TT	CC	TT	TT	CC	TT	TT	TT	TT	TT	TT	TT	TT	TT	TT	TT	TT	TT	CC	TT	CC	CC	CC	TT	CC	TT	TT	TT
wsnp_BE443588A_Ta_2_2	15K array	---	---	---	---	---	---	---	---	---	---	W_15_APQN	1A	542136735	TT	GG	K	TT	TT	GG	GG	TT	GG	TT	TT	GG	TT	TT	TT	TT	TT	TT	TT	TT	TT	TT	TT	TT	TT	GG	TT	GG	GG	GG	TT	GG	TT	TT	TT
AX-158569244	135K array	PolyHighResolution	100	0.469	6.387	14.673	3	112	6	127	0	W135_EFBI	1A	542434107	GG	AA	R	GG	GG	AA	GG	AA	AA	GG	GG	AA	GG	GG	GG	GG	GG	GG	GG	GG	GG	GG	GG	GG	GG	AA	GG	AA	AA	AA	GG	AA	GG	GG	GG
wsnp_Ex_c4612_8254533	15K array	---	---	---	---	---	---	---	---	---	---	W_15_ARGG	1A	542438010	GG	AA	R	GG	GG	AA	AA	GG	AA	GG	GG	AA	GG	GG	GG	GG	GG	GG	GG	GG	GG	GG	GG	GG	GG	AA	GG	AA	AA	AA	GG	AA	GG	GG	GG
Excalibur_c26688_138	15K array	---	---	---	---	---	---	---	---	---	---	W_15_AFGL	1A	542438627	GG	AA	R	GG	GG	AA	AA	GG	AA	GG	GG	AA	GG	GG	GG	GG	GG	GG	GG	GG	GG	GG	GG	GG	GG	AA	GG	AA	AA	AA	GG	AA	GG	GG	GG
IAAV7172	15K array	---	---	---	---	---	---	---	---	---	---	W_15_AHPJ	1A	542438627	CC	TT	Y	CC	CC	TT	TT	CC	TT	CC	CC	TT	CC	CC	CC	CC	CC	CC	CC	CC	CC	CC	CC	CC	CC	TT	CC	TT	TT	TT	CC	TT	CC	CC	CC
Tdurum_contig96086_74	15K array	---	---	---	---	---	---	---	---	---	---	W_15_APHS	1A	542825309	CC	TT	Y	CC	CC	TT	TT	CC	TT	CC	CC	TT	CC	CC	CC	CC	CC	CC	CC	CC	CC	CC	CC	CC	CC	TT	CC	TT	TT	TT	CC	TT	CC	CC	CC
BobWhite_c41272_159	15K array	---	---	---	---	---	---	---	---	---	---	W_15_ADRH	1A	542825339	AA	GG	R	AA	AA	GG	GG	AA	GG	AA	AA	GG	AA	AA	AA	AA	AA	AA	AA	AA	AA	AA	AA	AA	AA	GG	AA	GG	GG	GG	AA	GG	AA	AA	AA
AX-158569247	135K array	PolyHighResolution	98.775	0.467	5.341	11.072	3	127	4	111	3	W135_EFBL	1A	543409361	AA	GG	R	AA	AA	GG	AA	GG	GG	AA	AA	GG	AA	AA	AA	AA	AA	AA	AA	AA	AA	AA	AA	AA	AA	GG	AA	GG	GG	GG	AA	GG	AA	AA	AA
AX-158539950	135K array	PolyHighResolution	99.184	0.461	4.889	10.328	3	111	2	130	2	W135_CNSQ	1A	543618624	CC	TT	Y	CC	CC	TT	CC	TT	TT	CC	CC	TT	CC	CC	CC	CC	CC	CC	CC	CC	CC	CC	CC	CC	CC	TT	CC	TT	TT	TT	CC	TT	CC	CC	CC
AX-109301351	135K array	PolyHighResolution	100	0.476	4.665	11.442	3	127	3	115	0	W135_AFWZ	1A	543618717	AA	GG	R	AA	AA	GG	AA	GG	GG	AA	AA	GG	AA	AA	AA	AA	AA	AA	AA	AA	AA	AA	AA	AA	AA	GG	AA	GG	GG	GG	AA	GG	AA	AA	AA
AX-109861530	135K array	PolyHighResolution	98.775	0.479	6.071	14.232	3	122	8	112	3	W135_ALGX	1A	543929733	AA	CC	M	AA	AA	CC	AA	CC	CC	AA	AA	CC	AA	AA	AA	AA	AA	AA	AA	AA	AA	AA	AA	AA	AA	CC	AA	CC	CC	CC	AA	CC	AA	AA	AA
BS00095510_51	15K array	---	---	---	---	---	---	---	---	---	---	W_15_ACTU	1A	543961441	TT	CC	Y	TT	TT	CC	TT	TT	CC	TT	TT	CC	TT	TT	TT	TT	TT	TT	TT	TT	TT	TT	TT	TT	TT	CC	TT	CC	TT	CC	TT	TT	TT	TT	TT
AX-108915274	135K array	PolyHighResolution	99.184	0.43	5.854	12.193	3	136	5	102	2	W135_ADZU	1A	544042390	TT	GG	K	TT	TT	GG	TT	GG	GG	TT	TT	GG	TT	TT	TT	TT	TT	TT	TT	TT	TT	TT	TT	TT	TT	GG	TT	GG	GG	GG	TT	GG	TT	TT	TT
AX-111568079	135K array	PolyHighResolution	98.775	0.291	4.334	9.207	3	66	9	167	3	W135_BCNU	1A	544045617	GG	AA	R	GG	GG	AA	GG	GG	AA	GG	GG	AA	GG	GG	GG	GG	GG	GG	GG	GG	GG	GG	GG	GG	GG	AA	GG	AA	GG	AA	GG	GG	GG	GG	GG
AX-89377231	135K array	PolyHighResolution	98.775	0.3	5.201	10.852	3	165	9	68	3	W135_HOPT	1A	544046020	TT	GG	K	TT	TT	GG	TT	TT	GG	TT	TT	GG	TT	TT	TT	TT	TT	TT	TT	TT	TT	TT	TT	TT	TT	GG	TT	GG	TT	GG	TT	TT	TT	TT	TT
AX-111482033	135K array	PolyHighResolution	98.367	0.427	6.483	15.196	3	136	4	101	4	W135_BAPA	1A	544050348	AA	CC	M	AA	AA	CC	AA	CC	CC	AA	AA	CC	AA	AA	AA	AA	AA	AA	AA	AA	AA	AA	AA	AA	AA	CC	AA	CC	CC	CC	AA	CC	AA	AA	AA
AX-111593746	135K array	PolyHighResolution	100	0.122	7.444	15.206	3	28	4	213	0	W135_BDBM	1A	544051112	GG	TT	K	GG	GG	GG	GG	TT	GG	GG	GG	GG	GG	GG	GG	GG	GG	GG	GG	GG	GG	GG	GG	GG	GG	GG	GG	GG	TT	GG	GG	TT	GG	GG	GG
AX-110404143	135K array	PolyHighResolution	99.592	0.301	6.561	13.313	3	69	9	166	1	W135_AQIV	1A	544052013	CC	TT	Y	CC	CC	TT	CC	CC	TT	CC	CC	TT	CC	CC	CC	CC	CC	CC	CC	CC	CC	CC	CC	CC	CC	TT	CC	TT	CC	TT	CC	CC	CC	CC	CC
AX-94465677	135K array	PolyHighResolution	99.184	0.126	4.767	10.854	3	211	3	29	2	W135_HQGP	1A	544054280	AA	GG	R	AA	AA	AA	AA	GG	AA	AA	AA	AA	AA	AA	AA	AA	AA	AA	AA	AA	AA	AA	AA	AA	AA	AA	AA	AA	GG	AA	AA	GG	AA	AA	AA
AX-95226098	135K array	PolyHighResolution	99.184	0.432	6.853	13.856	3	135	6	102	2	W135_HTBV	1A	544054340	TT	CC	Y	TT	TT	CC	TT	CC	CC	TT	TT	CC	TT	TT	TT	TT	TT	TT	TT	TT	TT	TT	TT	TT	TT	CC	TT	CC	CC	CC	TT	CC	TT	TT	TT
wsnp_CAP11_c1815_982483	15K array	---	---	---	---	---	---	---	---	---	---	W_15_APWD	1A	544054450	AA	GG	R	AA	AA	GG	AA	AA	GG	AA	AA	GG	AA	AA	AA	AA	AA	AA	AA	AA	AA	AA	AA	AA	AA	GG	AA	GG	AA	GG	AA	AA	AA	AA	AA
wsnp_CAP8_c4785_2322876	15K array	---	---	---	---	---	---	---	---	---	---	W_15_AQAI	1A	544054745	TT	CC	Y	TT	TT	CC	CC	TT	CC	TT	TT	CC	TT	TT	TT	TT	TT	TT	TT	TT	TT	TT	TT	TT	TT	CC	TT	CC	CC	CC	TT	CC	TT	TT	TT
BS00078085_51	15K array	---	---	---	---	---	---	---	---	---	---	W_15_ACID	1A	544055675	TT	CC	Y	TT	TT	CC	TT	TT	CC	TT	TT	CC	TT	TT	TT	TT	TT	TT	TT	TT	TT	TT	TT	TT	TT	CC	TT	CC	TT	CC	TT	TT	TT	TT	TT
AX-110407502	135K array	PolyHighResolution	99.592	0.172	7.981	16.206	3	198	8	38	1	W135_AQKT	1A	544139313	TT	GG	K	TT	TT	TT	TT	GG	TT	TT	TT	TT	TT	TT	TT	TT	TT	TT	TT	TT	TT	TT	TT	TT	TT	TT	TT	TT	GG	TT	TT	GG	TT	TT	TT
AX-158544473	135K array	PolyHighResolution	99.592	0.17	6.63	14.183	3	199	7	38	1	W135_CUKP	1A	544139713	TT	CC	Y	TT	TT	TT	TT	CC	TT	TT	TT	TT	TT	TT	TT	TT	TT	TT	TT	TT	TT	TT	TT	TT	TT	TT	TT	TT	CC	TT	TT	CC	TT	TT	TT
AX-158539938	135K array	PolyHighResolution	98.775	0.275	7.006	16.367	3	61	11	170	3	W135_CNSE	1A	544139968	GG	AA	R	GG	GG	AA	GG	GG	AA	GG	GG	AA	GG	GG	GG	GG	GG	GG	GG	GG	GG	GG	GG	GG	GG	AA	GG	AA	GG	AA	GG	GG	GG	GG	GG
AX-109389973	135K array	PolyHighResolution	99.592	0.455	7.098	16.054	3	130	6	108	1	W135_AHSF	1A	544141108	AA	GG	R	AA	AA	GG	AA	GG	GG	AA	AA	GG	AA	AA	AA	AA	AA	AA	AA	AA	AA	AA	AA	AA	AA	GG	AA	GG	GG	GG	AA	GG	AA	AA	AA
AX-158569273	135K array	PolyHighResolution	99.592	0.174	4.661	10.141	3	198	7	39	1	W135_EFCL	1A	544147405	AA	GG	R	AA	AA	AA	AA	GG	AA	AA	AA	AA	AA	AA	AA	AA	AA	AA	AA	AA	AA	AA	AA	AA	AA	AA	AA	AA	GG	AA	AA	GG	AA	AA	AA
AX-158568863	135K array	PolyHighResolution	99.592	0.18	7.988	16.478	3	40	8	196	1	W135_EEMR	1A	544148374	CC	TT	Y	CC	CC	CC	CC	TT	CC	CC	CC	CC	CC	CC	CC	CC	CC	CC	CC	CC	CC	CC	CC	CC	CC	CC	CC	CC	TT	CC	CC	TT	CC	CC	CC
RAC875_c32379_216	15K array	---	---	---	---	---	---	---	---	---	---	W_15_ALDQ	1A	544160240	CC	AA	M	CC	CC	CC	AA	CC	CC	CC	CC	CC	CC	CC	CC	CC	CC	CC	CC	CC	CC	CC	CC	CC	CC	CC	CC	CC	AA	CC	CC	AA	CC	CC	CC
BS00070580_51	15K array	---	---	---	---	---	---	---	---	---	---	W_15_ACBY	1A	544170135	AA	GG	R	AA	AA	GG	GG	AA	GG	AA	AA	GG	AA	AA	AA	AA	AA	AA	AA	AA	AA	AA	AA	AA	AA	GG	AA	GG	GG	GG	AA	GG	AA	AA	AA
AX-94402881	135K array	PolyHighResolution	99.184	0.276	7.799	17.232	3	61	12	170	2	W135_HPUW	1A	544170243	CC	TT	Y	CC	CC	TT	CC	CC	TT	CC	CC	TT	CC	CC	CC	CC	CC	CC	CC	CC	CC	CC	CC	CC	CC	TT	CC	TT	CC	TT	CC	CC	CC	CC	CC
AX-158560314	135K array	PolyHighResolution	100	0.061	9.052	21.375	3	14	2	229	0	W135_DRVW	1A	544200217	GG	AA	R	GG	GG	GG	GG	GG	GG	GG	GG	GG	GG	GG	GG	GG	GG	GG	GG	GG	GG	GG	GG	GG	GG	GG	GG	GG	AA	GG	GG	GG	GG	GG	GG
AX-109855718	135K array	PolyHighResolution	99.184	0.389	4.733	9.855	3	92	5	146	2	W135_ALDM	1A	544202706	CC	TT	Y	CC	CC	TT	CC	CC	TT	CC	CC	TT	CC	CC	CC	CC	CC	CC	CC	CC	CC	CC	CC	CC	CC	TT	CC	TT	TT	TT	CC	CC	CC	CC	CC
TA005289_1104	15K array	---	---	---	---	---	---	---	---	---	---	W_15_ANPV	1A	544202706	GG	AA	R	GG	GG	AA	GG	GG	AA	GG	GG	AA	GG	GG	GG	GG	GG	GG	GG	GG	GG	GG	GG	GG	GG	AA	GG	AA	AA	AA	GG	GG	GG	GG	GG
AX-158560568	135K array	PolyHighResolution	97.959	0.333	4.754	9.562	3	76	8	156	5	W135_DSFQ	1A	544206564	CC	TT	Y	CC	CC	TT	CC	CC	TT	CC	CC	TT	CC	CC	CC	CC	CC	CC	CC	CC	CC	CC	CC	CC	CC	TT	CC	TT	CC	TT	CC	CC	CC	CC	CC
AX-158569173	135K array	PolyHighResolution	100	0.061	6.517	14.726	3	229	2	14	0	W135_EEYP	1A	544364472	AA	GG	R	AA	AA	AA	AA	AA	AA	AA	AA	AA	AA	AA	AA	AA	AA	AA	AA	AA	AA	AA	AA	AA	AA	AA	AA	AA	GG	AA	AA	AA	AA	AA	AA
RAC875_c41993_582	15K array	---	---	---	---	---	---	---	---	---	---	W_15_ALJR	1A	544365192	AA	GG	R	AA	AA	GG	AA	AA	GG	AA	AA	GG	AA	AA	AA	AA	AA	AA	AA	AA	AA	AA	AA	AA	AA	GG	AA	GG	GG	GG	AA	AA	AA	AA	AA
BS00023203_51	15K array	---	---	---	---	---	---	---	---	---	---	W_15_AASW	1A	544378391	TT	CC	Y	TT	TT	CC	TT	TT	CC	TT	TT	CC	TT	TT	TT	TT	TT	TT	TT	TT	TT	TT	TT	TT	TT	CC	TT	CC	CC	CC	TT	TT	TT	TT	TT
BS00037976_51	15K array	---	---	---	---	---	---	---	---	---	---	W_15_ABAW	1A	544391456	CC	TT	Y	CC	CC	TT	CC	CC	TT	CC	CC	TT	CC	CC	CC	CC	CC	CC	CC	CC	CC	CC	CC	CC	CC	TT	CC	TT	TT	TT	CC	CC	CC	CC	CC
AX-111099322	135K array	PolyHighResolution	98.775	0.384	6.907	14.491	3	88	10	144	3	W135_AYSE	1A	544473817	GG	AA	R	GG	GG	AA	GG	GG	AA	GG	GG	AA	GG	GG	GG	GG	GG	GG	GG	GG	GG	GG	GG	GG	GG	AA	GG	AA	AA	AA	GG	GG	GG	GG	GG
AX-158568847	135K array	PolyHighResolution	100	0.053	11.545	26.647	3	12	2	231	0	W135_EEMB	1A	544585992	CC	TT	Y	CC	CC	CC	CC	CC	CC	CC	CC	CC	CC	CC	CC	CC	CC	CC	CC	CC	CC	CC	CC	CC	CC	CC	CC	CC	TT	CC	CC	CC	CC	CC	CC
AX-158568846	135K array	PolyHighResolution	100	0.053	7.155	16.626	3	231	2	12	0	W135_EEMA	1A	544586108	AA	GG	R	AA	AA	AA	AA	AA	AA	AA	AA	AA	AA	AA	AA	AA	AA	AA	AA	AA	AA	AA	AA	AA	AA	AA	AA	AA	GG	AA	AA	AA	AA	AA	AA
AX-158605476	135K array	PolyHighResolution	100	0.053	5.835	12.042	3	12	2	231	0	W135_GGQW	1A	544593689	GG	AA	R	GG	GG	GG	GG	GG	GG	GG	GG	GG	GG	GG	GG	GG	GG	GG	GG	GG	GG	GG	GG	GG	GG	GG	GG	GG	AA	GG	GG	GG	GG	GG	GG
IACX14	15K array	---	---	---	---	---	---	---	---	---	---	W_15_AHUI	1A	544605146	GG	TT	K	GG	GG	TT	GG	GG	TT	GG	GG	TT	GG	GG	GG	GG	GG	GG	GG	GG	GG	GG	GG	GG	GG	TT	GG	TT	TT	TT	GG	TT	GG	GG	GG
AX-158544466	135K array	PolyHighResolution	100	0.057	6.696	15.817	3	13	2	230	0	W135_CUKI	1A	544605685	CC	TT	Y	CC	CC	CC	CC	CC	CC	CC	CC	CC	CC	CC	CC	CC	CC	CC	CC	CC	CC	CC	CC	CC	CC	CC	CC	CC	TT	CC	CC	CC	CC	CC	CC
AX-95162673	135K array	PolyHighResolution	99.592	0.322	7.016	14.679	3	161	9	74	1	W135_HSVA	1A	545528557	TT	CC	Y	TT	TT	CC	TT	TT	TT	TT	TT	CC	TT	TT	TT	TT	TT	TT	TT	TT	TT	TT	TT	TT	TT	CC	TT	CC	TT	CC	TT	CC	TT	TT	TT
AX-94470605	135K array	PolyHighResolution	99.592	0.201	5.02	10.966	3	193	4	47	1	W135_HQHK	1A	546037075	AA	GG	R	GG	AA	AA	AA	AA	AA	AA	AA	AA	AA	AA	AA	AA	AA	AA	AA	AA	AA	AA	AA	AA	AA	AA	AA	AA	GG	AA	AA	AA	AA	AA	AA
Ra_c29200_300	15K array	---	---	---	---	---	---	---	---	---	---	W_15_ANCA	1A	546044483	AA	CC	M	AA	AA	AA	AA	AA	AA	AA	CC	AA	AA	AA	AA	AA	AA	AA	AA	AA	AA	AA	AA	AA	AA	AA	AA	AA	AA	AA	AA	AA	AA	AA	AA
AX-108927363	135K array	PolyHighResolution	99.592	0.107	5.238	10.51	3	217	2	25	1	W135_AEEQ	1A	546315255	AA	GG	R	AA	AA	AA	AA	AA	AA	AA	AA	AA	AA	AA	AA	AA	AA	AA	AA	AA	AA	AA	AA	AA	AA	AA	AA	AA	GG	AA	AA	AA	AA	AA	AA
AX-108974198	135K array	PolyHighResolution	100	0.214	5.946	12.978	3	191	3	51	0	W135_AEZG	1A	546514260	TT	CC	Y	CC	TT	TT	TT	TT	TT	TT	TT	TT	TT	TT	TT	TT	TT	TT	TT	TT	TT	TT	TT	TT	TT	TT	TT	TT	CC	TT	TT	TT	TT	TT	TT
AX-110964620	135K array	PolyHighResolution	100	0.108	10.213	21.416	3	25	3	217	0	W135_AVZD	1A	546515580	GG	AA	R	GG	GG	GG	GG	GG	GG	GG	GG	GG	GG	GG	GG	GG	GG	GG	GG	GG	GG	GG	GG	GG	GG	GG	GG	GG	AA	GG	GG	GG	GG	GG	GG
AX-158605474	135K array	PolyHighResolution	100	0.053	5.161	11.336	3	231	2	12	0	W135_GGQU	1A	546519484	TT	CC	Y	TT	TT	TT	TT	TT	TT	TT	TT	TT	TT	TT	TT	TT	TT	TT	TT	TT	TT	TT	TT	TT	TT	TT	TT	TT	CC	TT	TT	TT	TT	TT	TT
AX-109382284	135K array	PolyHighResolution	98.367	0.218	5.818	12.796	3	187	3	51	4	W135_AHOM	1A	546802644	AA	GG	R	GG	AA	AA	AA	AA	AA	AA	AA	AA	AA	AA	AA	AA	AA	AA	AA	AA	AA	AA	AA	AA	AA	AA	AA	AA	GG	AA	AA	AA	AA	AA	AA
wsnp_Ex_rep_c81556_76277906	15K array	---	---	---	---	---	---	---	---	---	---	W_15_ASCT	1A	547316935	CC	TT	Y	CC	CC	CC	CC	CC	CC	CC	CC	CC	CC	CC	CC	CC	CC	CC	CC	CC	CC	CC	CC	CC	CC	CC	CC	CC	TT	CC	CC	CC	CC	CC	CC
AX-109293379	135K array	PolyHighResolution	99.184	0.093	8.226	18.713	3	22	1	220	2	W135_AFSX	1A	547331055	GG	AA	R	AA	GG	GG	GG	GG	GG	GG	GG	GG	GG	GG	GG	GG	GG	GG	GG	GG	GG	GG	GG	GG	GG	GG	GG	GG	GG	GG	GG	GG	GG	GG	GG
AX-158595536	135K array	PolyHighResolution	99.592	0.145	5.465	12.63	3	207	3	34	1	W135_FRYO	1A	547331148	AA	GG	R	GG	AA	AA	AA	AA	AA	AA	AA	AA	AA	AA	AA	AA	AA	AA	AA	AA	AA	AA	AA	AA	AA	AA	AA	AA	AA	AA	AA	AA	AA	AA	AA
AX-111537855	135K array	PolyHighResolution	100	0.12	9.787	19.817	3	28	3	214	0	W135_BBXC	1A	547333034	GG	AA	R	AA	GG	GG	GG	GG	GG	GG	GG	GG	GG	GG	GG	GG	GG	GG	GG	GG	GG	GG	GG	GG	GG	GG	GG	GG	GG	GG	GG	GG	GG	GG	GG
AX-108953224	135K array	PolyHighResolution	99.592	0.117	9.126	20.384	3	214	3	27	1	W135_AEQB	1A	547413610	AA	GG	R	AA	AA	AA	AA	AA	AA	AA	AA	AA	AA	AA	AA	AA	AA	AA	AA	AA	AA	AA	AA	AA	AA	AA	AA	AA	GG	AA	AA	AA	AA	AA	AA
AX-158605464	135K array	PolyHighResolution	100	0.073	7.475	18.347	3	17	2	226	0	W135_GGQK	1A	547434430	CC	TT	Y	CC	CC	CC	CC	CC	CC	CC	CC	CC	CC	CC	CC	CC	CC	CC	CC	CC	CC	CC	CC	CC	CC	CC	CC	CC	TT	CC	CC	CC	CC	CC	CC
AX-108862334	135K array	PolyHighResolution	99.592	0.119	10.155	21.471	3	213	4	27	1	W135_ACYF	1A	547487451	AA	GG	R	AA	AA	AA	AA	AA	AA	AA	AA	AA	AA	AA	AA	AA	AA	AA	AA	AA	AA	AA	AA	AA	AA	AA	AA	AA	GG	AA	AA	AA	AA	AA	AA
AX-158568841	135K array	PolyHighResolution	98.775	0.066	14.175	29.632	3	15	2	225	3	W135_EELV	1A	547503933	GG	AA	R	GG	GG	GG	GG	GG	GG	GG	GG	GG	GG	GG	GG	GG	GG	GG	GG	GG	GG	GG	GG	GG	GG	GG	GG	GG	AA	GG	GG	GG	GG	GG	GG
AX-158539763	135K array	PolyHighResolution	99.184	0.154	7.167	16.23	3	204	3	36	2	W135_CNLL	1A	547886213	AA	CC	M	CC	AA	AA	AA	AA	AA	AA	AA	AA	AA	AA	AA	AA	AA	AA	AA	AA	AA	AA	AA	AA	AA	AA	AA	AA	CC	AA	AA	AA	AA	AA	AA
AX-158568866	135K array	PolyHighResolution	99.184	0.163	6.028	13.559	3	38	3	202	2	W135_EEMU	1A	547909206	GG	AA	R	AA	GG	GG	GG	GG	GG	GG	GG	GG	GG	GG	GG	GG	GG	GG	GG	GG	GG	GG	GG	GG	GG	GG	GG	GG	AA	GG	GG	GG	GG	GG	GG
AX-110956771	135K array	PolyHighResolution	99.592	0.168	8.317	16.74	3	201	4	39	1	W135_AVUL	1A	547944408	AA	GG	R	GG	AA	AA	AA	AA	AA	AA	AA	AA	AA	AA	AA	AA	AA	AA	AA	AA	AA	AA	AA	AA	AA	AA	AA	AA	GG	AA	AA	AA	AA	AA	AA
Ku_c3523_1959	15K array	---	---	---	---	---	---	---	---	---	---	W_15_AIJN	1A	547964005	TT	CC	Y	TT	TT	TT	TT	TT	TT	TT	CC	TT	TT	TT	TT	TT	TT	TT	TT	TT	TT	TT	TT	TT	TT	TT	TT	TT	CC	TT	TT	TT	TT	TT	TT
wsnp_Ex_c28149_37293173	15K array	---	---	---	---	---	---	---	---	---	---	W_15_AQWT	1A	547965988	TT	CC	Y	TT	TT	TT	TT	TT	TT	TT	TT	TT	TT	TT	TT	TT	TT	TT	TT	TT	TT	TT	TT	TT	TT	TT	TT	TT	CC	TT	TT	TT	TT	TT	TT
AX-158544649	135K array	PolyHighResolution	99.592	0.189	5.129	11.757	3	45	2	197	1	W135_CURJ	1A	548943997	GG	TT	K	TT	GG	GG	GG	GG	GG	GG	GG	GG	GG	GG	GG	GG	GG	GG	GG	GG	GG	GG	GG	GG	GG	GG	GG	GG	TT	GG	GG	GG	GG	GG	GG
AX-111652868	135K array	OTV	98.367	0.114	8.451	19.304	3	27	1	213	4	W135_BEFB	1A	549313154	CC	TT	Y	CC	CC	CC	CC	CC	CC	CC	CC	CC	CC	CC	CC	CC	CC	CC	CC	CC	CC	CC	CC	CC	CC	CC	CC	CC	TT	CC	CC	CC	CC	CC	CC
AX-158569194	135K array	PolyHighResolution	100	0.092	7.446	15.827	3	22	1	222	0	W135_EEZK	1A	549425883	CC	TT	Y	CC	CC	CC	CC	CC	CC	CC	CC	CC	CC	CC	CC	CC	CC	CC	CC	CC	CC	CC	CC	CC	CC	CC	CC	CC	CC	CC	CC	CC	CC	CC	CC
AX-158544495	135K array	PolyHighResolution	99.592	0.197	9.378	18.854	3	194	4	46	1	W135_CULL	1A	550111570	TT	GG	K	GG	TT	TT	TT	TT	TT	TT	TT	TT	TT	TT	TT	TT	TT	TT	TT	TT	TT	TT	TT	TT	TT	TT	TT	TT	GG	TT	TT	TT	TT	TT	TT
AX-158544592	135K array	PolyHighResolution	99.592	0.197	7.808	16.334	3	194	4	46	1	W135_CUPE	1A	550339335	TT	GG	K	GG	TT	TT	TT	TT	TT	TT	TT	TT	TT	TT	TT	TT	TT	TT	TT	TT	TT	TT	TT	TT	TT	TT	TT	TT	GG	TT	TT	TT	TT	TT	TT
BobWhite_rep_c49755_131	15K array	---	---	---	---	---	---	---	---	---	---	W_15_ADZE	1A	550342866	TT	CC	Y	TT	TT	TT	TT	TT	TT	TT	CC	TT	TT	TT	TT	TT	TT	TT	TT	TT	TT	TT	TT	TT	TT	TT	TT	TT	CC	TT	TT	TT	TT	TT	TT
Jagger_c468_53	15K array	---	---	---	---	---	---	---	---	---	---	W_15_AIDS	1A	550344021	GG	AA	R	GG	GG	GG	GG	GG	GG	GG	AA	GG	GG	GG	GG	GG	GG	GG	GG	GG	GG	GG	GG	GG	GG	GG	GG	GG	AA	GG	GG	GG	GG	GG	GG
AX-158536777	135K array	PolyHighResolution	99.592	0.205	8.168	18.25	3	193	2	49	1	W135_CJAP	1A	550345127	AA	GG	R	GG	AA	AA	AA	AA	AA	AA	AA	AA	AA	AA	AA	AA	AA	AA	AA	AA	AA	AA	AA	AA	AA	AA	AA	AA	GG	AA	AA	AA	AA	AA	AA
AX-109991211	135K array	PolyHighResolution	99.184	0.208	6.511	13.387	3	192	1	50	2	W135_ANVW	1A	550420734	AA	GG	R	GG	AA	AA	AA	AA	AA	AA	AA	AA	AA	AA	AA	AA	AA	AA	AA	AA	AA	AA	AA	AA	AA	AA	AA	AA	GG	AA	AA	AA	AA	AA	AA
AX-111529763	135K array	PolyHighResolution	99.592	0.199	6.574	15.801	3	194	3	47	1	W135_BBTK	1A	550421480	AA	GG	R	GG	AA	AA	AA	AA	AA	AA	AA	AA	AA	AA	AA	AA	AA	AA	AA	AA	AA	AA	AA	AA	AA	AA	AA	AA	GG	AA	AA	AA	AA	AA	AA
BS00030043_51	15K array	---	---	---	---	---	---	---	---	---	---	W_15_AAWC	1A	550441969	CC	AA	M	CC	CC	CC	CC	CC	CC	CC	AA	CC	CC	CC	CC	CC	CC	CC	CC	CC	CC	CC	CC	CC	CC	CC	CC	CC	AA	CC	CC	CC	CC	CC	CC
AX-109862162	135K array	PolyHighResolution	100	0.194	6.686	15.011	3	197	1	47	0	W135_ALHE	1A	550442789	AA	GG	R	GG	AA	AA	AA	AA	AA	AA	AA	AA	AA	AA	AA	AA	AA	AA	AA	AA	AA	AA	AA	AA	AA	AA	AA	AA	GG	AA	AA	AA	AA	AA	AA
AX-95629169	135K array	PolyHighResolution	99.592	0.25	5.793	11.993	3	60	2	182	1	W135_HTGY	1A	550613149	GG	AA	R	AA	GG	GG	GG	GG	GG	GG	GG	GG	GG	GG	GG	GG	GG	GG	GG	GG	GG	GG	GG	GG	GG	GG	GG	GG	AA	GG	GG	GG	GG	GG	GG
wsnp_Ex_c6488_11266589	15K array	---	---	---	---	---	---	---	---	---	---	W_15_ARNZ	1A	550613149	GG	AA	R	GG	GG	GG	GG	GG	GG	GG	AA	GG	GG	GG	GG	GG	GG	GG	GG	GG	GG	GG	GG	GG	GG	GG	GG	GG	AA	GG	GG	GG	GG	GG	GG
AX-158568858	135K array	PolyHighResolution	99.592	0.197	4.637	9.553	3	47	2	195	1	W135_EEMM	1A	550887258	CC	TT	Y	TT	CC	CC	CC	CC	CC	CC	CC	CC	CC	CC	CC	CC	CC	CC	CC	CC	CC	CC	CC	CC	CC	CC	CC	CC	TT	CC	CC	CC	CC	CC	CC
AX-158536775	135K array	PolyHighResolution	99.592	0.227	7.31	15.288	3	55	1	188	1	W135_CJAN	1A	550969771	GG	AA	R	AA	GG	GG	GG	GG	GG	GG	GG	GG	GG	GG	GG	GG	GG	GG	GG	GG	GG	GG	GG	GG	GG	GG	GG	GG	AA	GG	GG	GG	GG	GG	GG
AX-158569186	135K array	PolyHighResolution	100	0.222	5.857	12.149	3	190	1	54	0	W135_EEZC	1A	551045340	TT	CC	Y	CC	TT	TT	TT	TT	TT	TT	TT	TT	TT	TT	TT	TT	TT	TT	TT	TT	TT	TT	TT	TT	TT	TT	TT	TT	CC	TT	TT	TT	TT	TT	TT
AX-158544449	135K array	OTV	100	0.078	4.338	9.86	3	224	4	17	0	W135_CUJR	1A	551322881	TT	CC	Y	TT	TT	TT	TT	TT	TT	TT	TT	TT	TT	TT	TT	TT	TT	TT	TT	TT	TT	TT	TT	TT	TT	TT	TT	TT	TT	TT	TT	TT	TT	TT	TT
JD_c285_1438	15K array	---	---	---	---	---	---	---	---	---	---	W_15_AIBL	1A	551484519	GG	AA	R	GG	GG	GG	GG	GG	GG	GG	AA	GG	GG	GG	GG	GG	GG	GG	GG	GG	GG	GG	GG	GG	GG	GG	GG	GG	AA	GG	GG	GG	GG	GG	GG
AX-109885420	135K array	PolyHighResolution	99.184	0.175	5.558	12.19	3	198	5	40	2	W135_ALTF	1A	551505804	AA	GG	R	GG	AA	AA	AA	AA	AA	AA	AA	AA	AA	AA	AA	AA	AA	AA	AA	AA	AA	AA	AA	AA	AA	AA	AA	AA	GG	AA	AA	AA	AA	AA	AA
AX-158568853	135K array	PolyHighResolution	100	0.112	7.112	15.057	3	26	3	216	0	W135_EEMH	1A	551742236	CC	TT	Y	TT	CC	CC	CC	CC	CC	CC	CC	CC	CC	CC	CC	CC	CC	CC	CC	CC	CC	CC	CC	CC	CC	CC	CC	CC	TT	CC	CC	CC	CC	CC	CC
AX-89613797	135K array	PolyHighResolution	99.184	0.181	7.556	16.189	3	41	6	196	2	W135_HPGM	1A	551745113	GG	AA	R	AA	GG	GG	GG	GG	GG	GG	GG	GG	GG	GG	GG	GG	GG	GG	GG	GG	GG	GG	GG	GG	GG	GG	GG	GG	AA	GG	GG	GG	GG	GG	GG
AX-89474531	135K array	PolyHighResolution	100	0.269	6.484	14.469	3	65	2	178	0	W135_HOXJ	1A	551904900	CC	TT	Y	CC	CC	CC	CC	CC	TT	TT	TT	CC	CC	CC	CC	TT	TT	TT	CC	CC	CC	CC	CC	CC	Y	TT	TT	CC	CC	TT	CC	TT	CC	TT	TT
AX-109463886	135K array	PolyHighResolution	99.184	0.076	9.245	19.894	3	224	1	18	2	W135_AJCE	1A	552213602	TT	CC	Y	TT	TT	TT	TT	TT	TT	TT	TT	TT	TT	TT	TT	TT	TT	TT	TT	TT	TT	TT	TT	TT	TT	TT	TT	TT	CC	TT	TT	TT	TT	TT	TT
AX-158560319	135K array	OTV	99.184	0.08	7.106	19.018	3	18	3	222	2	W135_DRWB	1A	552231033	CC	TT	Y	CC	CC	CC	CC	CC	CC	CC	CC	CC	CC	CC	CC	CC	CC	CC	CC	CC	CC	CC	CC	CC	CC	CC	CC	CC	TT	CC	CC	CC	CC	CC	CC
AX-158605641	135K array	PolyHighResolution	98.775	0.122	9.218	19.443	3	27	5	210	3	W135_GGXF	1A	555977047	GG	AA	R	GG	GG	GG	GG	GG	GG	GG	GG	GG	GG	GG	GG	GG	GG	GG	GG	GG	GG	GG	GG	GG	GG	GG	GG	GG	AA	GG	GG	GG	GG	GG	GG
AX-158568852	135K array	PolyHighResolution	99.592	0.139	4.059	9.12	3	33	2	209	1	W135_EEMG	1A	556296460	GG	AA	R	AA	GG	GG	GG	GG	GG	GG	GG	GG	GG	GG	GG	GG	GG	GG	GG	GG	GG	GG	GG	GG	GG	GG	GG	GG	AA	GG	GG	GG	GG	GG	GG
AX-158560325	135K array	PolyHighResolution	99.592	0.176	5.3	11.099	3	198	6	40	1	W135_DRWH	1A	556349538	TT	CC	Y	CC	TT	TT	TT	TT	TT	TT	TT	TT	TT	TT	TT	TT	TT	TT	TT	TT	TT	TT	TT	TT	TT	TT	TT	TT	CC	TT	TT	TT	TT	TT	TT
AX-158568870	135K array	PolyHighResolution	98.775	0.174	5.269	10.572	3	198	4	40	3	W135_EEMY	1A	556349638	TT	GG	K	GG	TT	TT	TT	TT	TT	TT	TT	TT	TT	TT	TT	TT	TT	TT	TT	TT	TT	TT	TT	TT	TT	TT	TT	TT	GG	TT	TT	TT	TT	TT	TT
AX-110043176	135K array	PolyHighResolution	99.592	0.109	4.78	13.944	3	24	5	215	1	W135_AOUP	1A	556799378	CC	TT	Y	CC	CC	CC	CC	CC	CC	CC	CC	CC	CC	CC	CC	CC	CC	CC	CC	CC	CC	CC	CC	CC	CC	CC	CC	CC	TT	CC	CC	CC	CC	CC	CC
AX-158605473	135K array	PolyHighResolution	99.592	0.088	8.675	19.605	3	221	3	20	1	W135_GGQT	1A	556802666	TT	CC	Y	TT	TT	TT	TT	TT	TT	TT	TT	TT	TT	TT	TT	TT	TT	TT	TT	TT	TT	TT	TT	TT	TT	TT	TT	TT	CC	TT	TT	TT	TT	TT	TT
AX-110945528	135K array	PolyHighResolution	99.184	0.105	6.936	21.181	3	23	5	215	2	W135_AVNT	1A	556840017	CC	TT	Y	CC	CC	CC	CC	CC	CC	CC	CC	CC	CC	CC	CC	CC	CC	CC	CC	CC	CC	CC	CC	CC	CC	CC	CC	CC	TT	CC	CC	CC	CC	CC	CC
AX-158605750	135K array	PolyHighResolution	99.184	0.117	9.281	18.806	3	213	3	27	2	W135_GHBK	1A	556845487	TT	CC	Y	TT	TT	TT	TT	TT	TT	TT	TT	TT	TT	TT	TT	TT	TT	TT	TT	TT	TT	TT	TT	TT	TT	TT	TT	TT	CC	TT	TT	TT	TT	TT	TT
AX-158569281	135K array	PolyHighResolution	99.592	0.109	4.838	10.768	3	216	3	25	1	W135_EFCT	1A	556932554	AA	GG	R	AA	AA	AA	AA	AA	AA	AA	AA	AA	AA	AA	AA	AA	AA	AA	AA	AA	AA	AA	AA	AA	AA	AA	AA	AA	GG	AA	AA	AA	AA	AA	AA
wsnp_BF474340A_Ta_2_1	15K array	---	---	---	---	---	---	---	---	---	---	W_15_APUF	1A	556942126	CC	TT	Y	CC	CC	CC	CC	CC	CC	CC	CC	CC	CC	CC	CC	CC	CC	CC	CC	CC	CC	CC	CC	CC	CC	CC	CC	CC	TT	CC	CC	CC	CC	CC	CC
AX-158569280	135K array	PolyHighResolution	99.592	0.172	7.64	17.771	3	200	4	40	1	W135_EFCS	1A	557113583	AA	GG	R	GG	AA	AA	AA	AA	AA	AA	AA	AA	AA	AA	AA	AA	AA	AA	AA	AA	AA	AA	AA	AA	AA	AA	AA	AA	GG	AA	AA	AA	AA	AA	AA
AX-158539955	135K array	PolyHighResolution	100	0.106	9.473	21.206	3	25	2	218	0	W135_CNSV	1A	557153752	GG	AA	R	GG	GG	GG	GG	GG	GG	GG	GG	GG	GG	GG	GG	GG	GG	GG	GG	GG	GG	GG	GG	GG	GG	GG	GG	GG	GG	GG	GG	GG	GG	GG	GG
AX-110519833	135K array	PolyHighResolution	99.184	0.241	5.614	11.526	3	183	3	57	2	W135_ASUQ	1A	557185674	AA	GG	R	GG	AA	AA	AA	AA	AA	AA	AA	AA	AA	AA	AA	AA	AA	AA	AA	AA	AA	AA	AA	AA	AA	AA	AA	AA	GG	AA	AA	AA	AA	AA	AA
AX-110450911	135K array	PolyHighResolution	100	0.106	6.371	15.903	3	218	2	25	0	W135_ARKG	1A	557191334	AA	GG	R	AA	AA	AA	AA	AA	AA	AA	AA	AA	AA	AA	AA	AA	AA	AA	AA	AA	AA	AA	AA	AA	AA	AA	AA	AA	AA	AA	AA	AA	AA	AA	AA
AX-108829301	135K array	PolyHighResolution	99.592	0.238	4.785	9.854	3	57	2	185	1	W135_ACGO	1A	557423547	GG	AA	R	AA	GG	GG	GG	GG	GG	GG	GG	GG	GG	GG	GG	GG	GG	GG	GG	GG	GG	GG	GG	GG	GG	GG	GG	GG	AA	GG	GG	GG	GG	GG	GG
AX-158539954	135K array	PolyHighResolution	100	0.106	6.809	14.903	3	218	2	25	0	W135_CNSU	1A	557426542	TT	CC	Y	TT	TT	TT	TT	TT	TT	TT	TT	TT	TT	TT	TT	TT	TT	TT	TT	TT	TT	TT	TT	TT	TT	TT	TT	TT	TT	TT	TT	TT	TT	TT	TT
AX-158544640	135K array	PolyHighResolution	99.592	0.219	6.96	13.924	3	52	3	189	1	W135_CURA	1A	557431815	CC	TT	Y	TT	CC	CC	CC	CC	CC	CC	CC	CC	CC	CC	CC	CC	CC	CC	CC	CC	CC	CC	CC	CC	CC	CC	CC	CC	TT	CC	CC	CC	CC	CC	CC
AX-110439939	135K array	PolyHighResolution	99.184	0.23	4.355	8.891	3	185	4	54	2	W135_ARDT	1A	557490659	TT	CC	Y	CC	TT	TT	TT	TT	TT	TT	TT	TT	TT	TT	TT	TT	TT	TT	TT	TT	TT	TT	TT	TT	TT	TT	TT	TT	CC	TT	TT	TT	TT	TT	TT
AX-108820873	135K array	PolyHighResolution	99.592	0.221	5.855	11.78	3	188	4	52	1	W135_ACBU	1A	557491443	AA	GG	R	GG	AA	AA	AA	AA	AA	AA	AA	AA	AA	AA	AA	AA	AA	AA	AA	AA	AA	AA	AA	AA	AA	AA	AA	AA	GG	AA	AA	AA	AA	AA	AA
AX-109348426	135K array	PolyHighResolution	98.775	0.198	5.765	11.531	3	192	4	46	3	W135_AGVJ	1A	557886247	AA	GG	R	AA	AA	AA	AA	AA	AA	AA	AA	AA	AA	AA	AA	AA	AA	AA	AA	AA	AA	AA	AA	AA	AA	AA	AA	AA	GG	AA	AA	AA	AA	AA	AA
Tdurum_contig56662_54	15K array	---	---	---	---	---	---	---	---	---	---	W_15_AOVZ	1A	557932890	GG	AA	R	GG	GG	GG	GG	GG	GG	GG	AA	GG	GG	GG	GG	GG	GG	GG	GG	GG	GG	GG	GG	GG	GG	GG	GG	GG	AA	GG	GG	GG	GG	GG	GG
AX-109379041	135K array	PolyHighResolution	99.592	0.244	4.678	10.109	3	58	3	183	1	W135_AHMR	1A	557943602	CC	TT	Y	TT	CC	CC	CC	CC	CC	CC	CC	CC	CC	CC	CC	CC	CC	CC	CC	CC	CC	CC	CC	CC	CC	CC	CC	CC	TT	CC	CC	CC	CC	CC	CC
AX-158537409	135K array	PolyHighResolution	99.592	0.234	9.298	21.129	3	54	6	184	1	W135_CJYX	1A	557955238	GG	AA	R	AA	GG	GG	GG	GG	GG	GG	GG	GG	GG	GG	GG	GG	GG	GG	GG	GG	GG	GG	GG	GG	GG	GG	GG	GG	AA	GG	GG	GG	GG	GG	GG
AX-109819520	135K array	PolyHighResolution	98.775	0.244	4.287	9.429	3	57	4	181	3	W135_AKJO	1A	557991460	GG	AA	R	AA	GG	GG	GG	GG	GG	GG	GG	GG	GG	GG	GG	GG	GG	GG	GG	GG	GG	GG	GG	GG	GG	GG	GG	GG	AA	GG	GG	GG	GG	GG	GG
AX-110415838	135K array	PolyHighResolution	99.592	0.191	5.9	13.601	3	195	5	44	1	W135_AQPK	1A	558098839	AA	GG	R	GG	AA	AA	AA	AA	AA	AA	AA	AA	AA	AA	AA	AA	AA	AA	AA	AA	AA	AA	AA	AA	AA	AA	AA	AA	GG	AA	AA	AA	AA	AA	AA
AX-158568869	135K array	PolyHighResolution	99.184	0.171	4.221	9.568	3	200	3	40	2	W135_EEMX	1A	558308853	AA	GG	R	GG	AA	AA	AA	AA	AA	AA	AA	AA	AA	AA	AA	AA	AA	AA	AA	AA	AA	AA	AA	AA	AA	AA	AA	AA	GG	AA	AA	AA	AA	AA	AA
AX-111663045	135K array	PolyHighResolution	99.592	0.199	9.918	20.277	3	194	3	47	1	W135_BEJU	1A	558332325	TT	CC	Y	CC	TT	TT	TT	TT	TT	TT	TT	TT	TT	TT	TT	TT	TT	TT	TT	TT	TT	TT	TT	TT	TT	TT	TT	TT	CC	TT	TT	TT	TT	TT	TT
AX-158569270	135K array	PolyHighResolution	99.592	0.199	7.272	14.796	3	194	3	47	1	W135_EFCI	1A	558483802	TT	CC	Y	CC	TT	TT	TT	TT	TT	TT	TT	TT	TT	TT	TT	TT	TT	TT	TT	TT	TT	TT	TT	TT	TT	TT	TT	TT	CC	TT	TT	TT	TT	TT	TT
AX-158568867	135K array	PolyHighResolution	99.592	0.172	9.73	20.876	3	200	4	40	1	W135_EEMV	1A	558484075	AA	GG	R	GG	AA	AA	AA	AA	AA	AA	AA	AA	AA	AA	AA	AA	AA	AA	AA	AA	AA	AA	AA	AA	AA	AA	AA	AA	GG	AA	AA	AA	AA	AA	AA
AX-158568868	135K array	PolyHighResolution	99.592	0.186	11	22.292	3	43	5	196	1	W135_EEMW	1A	558484504	CC	TT	Y	TT	CC	CC	CC	CC	CC	CC	CC	CC	CC	CC	CC	CC	CC	CC	CC	CC	CC	CC	CC	CC	CC	CC	CC	CC	TT	CC	CC	CC	CC	CC	CC
AX-158569265	135K array	PolyHighResolution	99.592	0.197	7.683	17.384	3	194	4	46	1	W135_EFCD	1A	558490490	AA	CC	M	CC	AA	AA	AA	AA	AA	AA	AA	AA	AA	AA	AA	AA	AA	AA	AA	AA	AA	AA	AA	AA	AA	AA	AA	AA	CC	AA	AA	AA	AA	AA	AA
AX-111530982	135K array	PolyHighResolution	99.592	0.205	8.469	18.091	3	192	4	48	1	W135_BBTX	1A	558491925	AA	GG	R	GG	AA	AA	AA	AA	AA	AA	AA	AA	AA	AA	AA	AA	AA	AA	AA	AA	AA	AA	AA	AA	AA	AA	AA	AA	GG	AA	AA	AA	AA	AA	AA
AX-158544648	135K array	PolyHighResolution	99.592	0.207	4.624	9.518	3	50	1	193	1	W135_CURI	1A	558537985	GG	AA	R	AA	GG	GG	GG	GG	GG	GG	GG	GG	GG	GG	GG	GG	GG	GG	GG	GG	GG	GG	GG	GG	GG	GG	GG	GG	AA	GG	GG	GG	GG	GG	GG
AX-108826620	135K array	PolyHighResolution	99.592	0.209	6.171	12.685	3	191	4	49	1	W135_ACFB	1A	558759182	AA	GG	R	GG	AA	AA	AA	AA	AA	AA	AA	AA	AA	AA	AA	AA	AA	AA	AA	AA	AA	AA	AA	AA	AA	AA	AA	AA	GG	AA	AA	AA	AA	AA	AA
AX-110376281	135K array	PolyHighResolution	99.592	0.191	6.548	14.239	3	44	5	195	1	W135_APST	1A	558979101	GG	AA	R	AA	GG	GG	GG	GG	GG	GG	GG	GG	GG	GG	GG	GG	GG	GG	GG	GG	GG	GG	GG	GG	GG	GG	GG	GG	AA	GG	GG	GG	GG	GG	GG
AX-158569276	135K array	PolyHighResolution	98.775	0.205	5.88	11.991	3	192	1	49	3	W135_EFCO	1A	559014166	TT	CC	Y	CC	TT	TT	TT	TT	TT	TT	TT	TT	TT	TT	TT	TT	TT	TT	TT	TT	TT	TT	TT	TT	TT	TT	TT	TT	CC	TT	TT	TT	TT	TT	TT
AX-109948701	135K array	PolyHighResolution	99.592	0.203	4.482	9.398	3	193	3	48	1	W135_ANBO	1A	560178509	AA	CC	M	CC	AA	AA	AA	AA	AA	AA	AA	AA	AA	AA	AA	AA	AA	AA	AA	AA	AA	AA	AA	AA	AA	AA	AA	AA	CC	AA	AA	AA	AA	AA	AA
AX-111508138	135K array	PolyHighResolution	99.184	0.181	7.181	14.542	3	197	4	42	2	W135_BBEZ	1A	564135963	TT	GG	K	TT	TT	TT	TT	TT	TT	TT	TT	TT	TT	TT	TT	TT	TT	TT	TT	TT	TT	TT	TT	TT	TT	TT	TT	TT	GG	TT	TT	TT	TT	TT	TT
AX-111459514	135K array	PolyHighResolution	100	0.186	5.48	11.562	3	197	5	43	0	W135_BABY	1A	564141465	TT	CC	Y	TT	TT	TT	TT	TT	TT	TT	TT	TT	TT	TT	TT	TT	TT	TT	TT	TT	TT	TT	TT	TT	TT	TT	TT	TT	CC	TT	TT	TT	TT	TT	TT
AX-158536781	135K array	PolyHighResolution	99.592	0.174	5.938	12.565	3	41	3	200	1	W135_CJAT	1A	564276275	GG	AA	R	GG	GG	GG	GG	GG	GG	GG	GG	GG	GG	GG	GG	GG	GG	GG	GG	GG	GG	GG	GG	GG	GG	GG	GG	GG	AA	GG	GG	GG	GG	GG	GG
AX-158536780	135K array	PolyHighResolution	100	0.171	8.013	17.016	3	201	4	40	0	W135_CJAS	1A	564302528	AA	GG	R	AA	AA	AA	AA	AA	AA	AA	AA	AA	AA	AA	AA	AA	AA	AA	AA	AA	AA	AA	AA	AA	AA	AA	AA	AA	GG	AA	AA	AA	AA	AA	AA
wsnp_Ku_rep_c109724_94227136	15K array	---	---	---	---	---	---	---	---	---	---	W_15_ASVR	1A	564302528	AA	GG	R	AA	AA	AA	AA	AA	AA	AA	AA	AA	AA	AA	AA	AA	AA	AA	AA	AA	AA	AA	AA	AA	AA	AA	AA	AA	GG	AA	AA	AA	AA	AA	AA
AX-110953086	135K array	PolyHighResolution	99.184	0.154	6.019	15.435	3	35	5	203	2	W135_AVSH	1A	564314347	CC	AA	M	CC	CC	CC	CC	CC	CC	CC	CC	CC	CC	CC	CC	CC	CC	CC	CC	CC	CC	CC	CC	CC	CC	CC	CC	CC	AA	CC	CC	CC	CC	CC	CC
AX-109927029	135K array	PolyHighResolution	100	0.196	6.584	13.99	3	195	4	46	0	W135_AMRI	1A	564394666	TT	CC	Y	TT	TT	TT	TT	TT	TT	TT	TT	TT	TT	TT	TT	TT	TT	TT	TT	TT	TT	TT	TT	TT	TT	TT	TT	TT	CC	TT	TT	TT	TT	TT	TT
AX-158555484	135K array	PolyHighResolution	99.592	0.158	5.333	11.377	3	202	7	35	1	W135_DKSC	1A	564397933	TT	CC	Y	TT	TT	TT	TT	TT	TT	TT	TT	TT	TT	TT	TT	TT	TT	TT	TT	TT	TT	TT	TT	TT	TT	TT	TT	TT	CC	TT	TT	TT	TT	TT	TT
AX-158555485	135K array	PolyHighResolution	99.592	0.156	8.116	16.975	3	203	6	35	1	W135_DKSD	1A	564398835	AA	GG	R	AA	AA	AA	AA	AA	AA	AA	AA	AA	AA	AA	AA	AA	AA	AA	AA	AA	AA	AA	AA	AA	AA	AA	AA	AA	GG	AA	AA	AA	AA	AA	AA
AX-158605420	135K array	PolyHighResolution	98.775	0.186	4.184	9.007	3	43	4	195	3	W135_GGOS	1A	564629761	GG	AA	R	GG	GG	GG	GG	GG	GG	GG	GG	GG	GG	GG	GG	GG	GG	GG	GG	GG	GG	GG	GG	GG	GG	GG	GG	GG	AA	GG	GG	GG	GG	GG	GG
Excalibur_c1936_1072	15K array	---	---	---	---	---	---	---	---	---	---	W_15_AFAZ	1A	564749321	CC	AA	M	CC	CC	CC	CC	CC	CC	CC	CC	CC	CC	CC	CC	CC	CC	CC	CC	CC	CC	CC	CC	CC	CC	CC	CC	CC	AA	CC	CC	CC	CC	CC	CC
AX-109491118	135K array	PolyHighResolution	98.367	0.201	5.195	11.896	3	191	3	47	4	W135_AJPC	1A	565293009	AA	GG	R	AA	AA	AA	AA	AA	AA	AA	AA	AA	AA	AA	AA	AA	AA	AA	AA	AA	AA	AA	AA	AA	AA	AA	AA	AA	GG	AA	AA	AA	AA	AA	AA
AX-110369720	135K array	PolyHighResolution	100	0.153	5.218	11.584	3	35	5	205	0	W135_APPE	1A	566000998	CC	TT	Y	CC	CC	CC	CC	CC	CC	CC	CC	CC	CC	CC	CC	CC	CC	CC	CC	CC	CC	CC	CC	CC	CC	CC	CC	CC	TT	CC	CC	CC	CC	CC	CC
AX-110450375	135K array	PolyHighResolution	99.592	0.154	7.972	16.176	3	205	3	36	1	W135_ARJV	1A	566007564	TT	CC	Y	TT	TT	TT	TT	TT	TT	TT	TT	TT	TT	TT	TT	TT	TT	TT	TT	TT	TT	TT	TT	TT	TT	TT	TT	TT	CC	TT	TT	TT	TT	TT	TT
AX-158605782	135K array	PolyHighResolution	99.592	0.162	8.161	17.347	3	38	3	203	1	W135_GHCQ	1A	566302094	CC	AA	M	CC	CC	CC	CC	CC	CC	CC	CC	CC	CC	CC	CC	CC	CC	CC	CC	CC	CC	CC	CC	CC	CC	CC	CC	CC	AA	CC	CC	CC	CC	CC	CC
AX-112286100	135K array	PolyHighResolution	98.367	0.257	8.328	17.231	3	177	4	60	4	W135_BFFC	1A	566484733	TT	CC	Y	CC	TT	TT	TT	TT	TT	TT	TT	TT	TT	TT	TT	TT	TT	TT	TT	TT	TT	TT	TT	TT	TT	TT	TT	TT	CC	TT	TT	TT	TT	TT	TT
Tdurum_contig18174_283	15K array	---	---	---	---	---	---	---	---	---	---	W_15_AOCQ	1A	566484733	TT	CC	Y	TT	TT	TT	TT	TT	TT	TT	CC	TT	TT	TT	TT	TT	TT	TT	TT	TT	TT	TT	TT	TT	TT	TT	TT	TT	CC	TT	TT	TT	TT	TT	TT
AX-110930956	135K array	PolyHighResolution	100	0.073	8.333	18.141	3	226	2	17	0	W135_AVET	1A	566498453	AA	CC	M	AA	AA	AA	AA	AA	AA	AA	AA	AA	AA	AA	AA	AA	AA	AA	AA	AA	AA	AA	AA	AA	AA	AA	AA	AA	AA	AA	AA	AA	AA	AA	AA
AX-158560589	135K array	PolyHighResolution	98.775	0.267	5.473	11.416	3	175	5	62	3	W135_DSGL	1A	567316720	AA	CC	M	CC	AA	AA	AA	AA	AA	AA	AA	AA	AA	AA	AA	AA	AA	AA	AA	AA	AA	AA	AA	AA	AA	AA	AA	AA	CC	AA	AA	AA	AA	AA	AA
AX-158569257	135K array	PolyHighResolution	99.184	0.247	5.323	10.75	3	182	2	59	2	W135_EFBV	1A	567512315	AA	GG	R	GG	AA	AA	AA	AA	AA	AA	AA	AA	AA	AA	AA	AA	AA	AA	AA	AA	AA	AA	AA	AA	AA	AA	AA	AA	GG	AA	AA	AA	AA	AA	AA
AX-158556641	135K array	PolyHighResolution	99.592	0.223	7.386	15.656	3	188	3	53	1	W135_DMKP	1A	567513331	TT	CC	Y	CC	TT	TT	TT	TT	TT	TT	TT	TT	TT	TT	TT	TT	TT	TT	TT	TT	TT	TT	TT	TT	TT	TT	TT	TT	CC	TT	TT	TT	TT	TT	TT
wsnp_Ex_c23598_32826926	15K array	---	---	---	---	---	---	---	---	---	---	W_15_AQTG	1A	567979311	GG	AA	R	GG	GG	GG	GG	GG	GG	GG	AA	GG	GG	GG	GG	GG	GG	GG	GG	GG	GG	GG	GG	GG	GG	GG	GG	GG	AA	GG	GG	GG	GG	GG	GG
AX-109278948	135K array	PolyHighResolution	97.551	0.234	6.481	15.807	3	54	4	181	6	W135_AFKB	1A	567985821	GG	AA	R	AA	GG	GG	GG	GG	GG	GG	GG	GG	GG	GG	GG	GG	GG	GG	GG	GG	GG	GG	GG	GG	GG	GG	GG	GG	AA	GG	GG	GG	GG	GG	GG
AX-158555535	135K array	PolyHighResolution	99.184	0.267	8.347	18.145	3	175	6	62	2	W135_DKUB	1A	567987836	TT	CC	Y	CC	TT	TT	TT	TT	TT	TT	TT	TT	TT	TT	TT	TT	TT	TT	TT	TT	TT	TT	TT	TT	TT	TT	TT	TT	CC	TT	TT	TT	TT	TT	TT
AX-158556645	135K array	PolyHighResolution	99.184	0.136	5.66	11.603	3	32	2	209	2	W135_DMKT	1A	568014134	CC	AA	M	CC	CC	CC	CC	CC	CC	CC	CC	CC	CC	CC	CC	CC	CC	CC	CC	CC	CC	CC	CC	CC	CC	CC	CC	CC	AA	CC	CC	CC	CC	CC	CC
AX-158595535	135K array	PolyHighResolution	99.592	0.086	7.395	14.792	3	222	2	20	1	W135_FRYN	1A	568107882	AA	GG	R	AA	AA	AA	AA	AA	AA	AA	AA	AA	AA	AA	AA	AA	AA	AA	AA	AA	AA	AA	AA	AA	AA	AA	AA	AA	AA	AA	AA	AA	AA	AA	AA
AX-109382640	135K array	PolyHighResolution	100	0.255	6.627	13.457	3	181	3	61	0	W135_AHOS	1A	568318707	AA	CC	M	CC	AA	AA	AA	AA	AA	AA	AA	AA	AA	AA	AA	AA	AA	AA	AA	AA	AA	AA	AA	AA	AA	AA	AA	AA	CC	AA	AA	AA	AA	AA	AA
AX-109991830	135K array	PolyHighResolution	99.184	0.257	5.083	11.209	3	179	3	61	2	W135_ANWI	1A	568414285	AA	GG	R	GG	AA	AA	AA	AA	AA	AA	AA	AA	AA	AA	AA	AA	AA	AA	AA	AA	AA	AA	AA	AA	AA	AA	AA	AA	GG	AA	AA	AA	AA	AA	AA
AX-110401253	135K array	PolyHighResolution	100	0.112	5.852	12.991	3	27	1	217	0	W135_AQHG	1A	568542375	CC	TT	Y	TT	CC	CC	CC	CC	CC	CC	CC	CC	CC	CC	CC	CC	CC	CC	CC	CC	CC	CC	CC	CC	CC	CC	CC	CC	CC	CC	CC	CC	CC	CC	CC
AX-89546619	135K array	PolyHighResolution	100	0.129	6.029	15.266	3	213	1	31	0	W135_HPCI	1A	568544334	AA	CC	M	CC	AA	AA	AA	AA	AA	AA	AA	AA	AA	AA	AA	AA	AA	AA	AA	AA	AA	AA	AA	AA	AA	AA	AA	AA	AA	AA	AA	AA	AA	AA	AA
Kukri_c51781_199	15K array	---	---	---	---	---	---	---	---	---	---	W_15_AJNF	1A	568547561	CC	AA	M	CC	CC	CC	CC	CC	CC	CC	AA	CC	CC	CC	CC	CC	CC	CC	CC	CC	CC	CC	CC	CC	CC	CC	CC	CC	AA	CC	CC	CC	CC	CC	CC
AX-158560389	135K array	PolyHighResolution	99.592	0.172	5.944	13.163	3	201	2	41	1	W135_DRYT	1A	568668669	AA	GG	R	AA	AA	AA	AA	AA	AA	AA	AA	AA	AA	AA	AA	AA	AA	AA	AA	AA	AA	AA	AA	AA	AA	AA	AA	AA	GG	AA	AA	AA	AA	AA	AA
AX-158605640	135K array	PolyHighResolution	100	0.145	6.018	12.351	3	34	3	208	0	W135_GGXE	1A	568698443	GG	TT	K	GG	GG	GG	GG	GG	GG	GG	GG	GG	GG	GG	GG	K	GG	GG	GG	GG	GG	GG	GG	GG	GG	GG	GG	GG	TT	GG	GG	GG	GG	GG	GG
AX-158537407	135K array	PolyHighResolution	99.592	0.133	6.706	13.522	3	29	7	208	1	W135_CJYV	1A	569452821	GG	AA	R	GG	GG	GG	GG	GG	GG	GG	GG	GG	GG	GG	GG	GG	GG	GG	GG	GG	GG	GG	GG	GG	GG	GG	GG	GG	AA	GG	GG	GG	GG	GG	GG
Kukri_c8757_107	15K array	---	---	---	---	---	---	---	---	---	---	W_15_AJXB	1A	569465956	AA	GG	R	AA	AA	AA	AA	AA	AA	AA	AA	AA	AA	AA	AA	AA	AA	AA	AA	AA	AA	AA	AA	AA	AA	AA	AA	AA	GG	AA	AA	AA	AA	AA	AA
CAP12_c8163_118	15K array	---	---	---	---	---	---	---	---	---	---	W_15_AEGD	1A	569466040	GG	AA	R	GG	GG	GG	GG	GG	GG	GG	GG	GG	GG	GG	GG	GG	GG	GG	GG	GG	GG	GG	GG	GG	GG	GG	GG	GG	AA	GG	GG	GG	GG	GG	GG
RAC875_c34515_343	15K array	---	---	---	---	---	---	---	---	---	---	W_15_ALEY	1A	569947720	GG	AA	R	GG	GG	GG	GG	GG	GG	GG	GG	GG	GG	GG	GG	GG	GG	GG	GG	GG	GG	GG	GG	GG	GG	GG	GG	GG	AA	GG	GG	GG	GG	GG	GG
AX-158556636	135K array	PolyHighResolution	99.184	0.263	6.629	13.438	3	177	4	62	2	W135_DMKK	1A	570263426	AA	GG	R	GG	AA	AA	AA	AA	AA	AA	AA	AA	AA	AA	AA	AA	AA	AA	AA	AA	AA	AA	AA	AA	AA	AA	AA	AA	GG	AA	AA	AA	AA	AA	AA
AX-109903307	135K array	PolyHighResolution	100	0.055	4.202	12.853	3	231	1	13	0	W135_AMEF	1A	570452337	AA	GG	R	AA	AA	AA	AA	AA	AA	AA	AA	AA	AA	AA	AA	AA	AA	AA	AA	AA	AA	AA	AA	AA	AA	AA	AA	AA	AA	AA	AA	AA	AA	AA	AA
AX-110387911	135K array	PolyHighResolution	100	0.078	5.414	11.016	3	225	2	18	0	W135_APZP	1A	571278113	AA	CC	M	AA	AA	AA	AA	AA	AA	AA	AA	AA	AA	AA	AA	AA	AA	AA	AA	AA	AA	AA	AA	AA	AA	AA	AA	AA	AA	AA	AA	AA	AA	AA	AA
AX-158595540	135K array	PolyHighResolution	100	0.065	5.074	10.832	3	228	2	15	0	W135_FRYS	1A	571290444	AA	GG	R	AA	AA	AA	AA	AA	AA	AA	AA	AA	AA	AA	AA	AA	AA	AA	AA	AA	AA	AA	AA	AA	AA	AA	AA	AA	AA	AA	AA	AA	AA	AA	AA
BobWhite_c37358_208	15K array	---	---	---	---	---	---	---	---	---	---	W_15_ADPV	1A	571788143	CC	TT	Y	CC	CC	CC	CC	CC	CC	CC	TT	CC	CC	CC	CC	CC	CC	CC	CC	CC	CC	CC	CC	CC	CC	CC	CC	CC	TT	CC	CC	CC	CC	CC	CC
AX-158595350	135K array	PolyHighResolution	99.592	0.109	5.06	10.177	3	26	1	217	1	W135_FRRK	1A	572015944	GG	AA	R	AA	GG	GG	GG	GG	GG	GG	GG	GG	GG	GG	GG	GG	GG	GG	GG	GG	GG	GG	GG	GG	GG	GG	GG	GG	GG	GG	GG	GG	GG	GG	GG
AX-158536782	135K array	PolyHighResolution	99.592	0.223	8.798	18.476	3	187	5	52	1	W135_CJAU	1A	572212121	AA	GG	R	GG	AA	AA	AA	AA	AA	AA	AA	AA	AA	AA	AA	AA	AA	AA	AA	AA	AA	AA	AA	AA	AA	AA	AA	AA	GG	AA	AA	AA	AA	AA	AA
AX-89655793	135K array	PolyHighResolution	100	0.253	8.882	17.936	3	181	4	60	0	W135_HPJD	1A	572350681	TT	GG	K	GG	TT	TT	TT	TT	TT	TT	TT	TT	TT	TT	TT	TT	TT	TT	TT	TT	TT	TT	TT	TT	TT	TT	TT	TT	GG	TT	TT	TT	TT	TT	TT
Excalibur_c66_147	15K array	---	---	---	---	---	---	---	---	---	---	W_15_AFZH	1A	572350838	GG	AA	R	GG	GG	GG	GG	GG	GG	GG	AA	GG	GG	GG	GG	GG	GG	GG	GG	GG	GG	GG	GG	GG	GG	GG	GG	GG	AA	GG	GG	GG	GG	GG	GG
Tdurum_contig81011_244	15K array	---	---	---	---	---	---	---	---	---	---	W_15_APDS	1A	572350933	CC	TT	Y	CC	CC	CC	CC	CC	CC	CC	TT	CC	CC	CC	CC	CC	CC	CC	CC	CC	CC	CC	CC	CC	CC	CC	CC	CC	TT	CC	CC	CC	CC	CC	CC
wsnp_CAP11_c146_160903	15K array	---	---	---	---	---	---	---	---	---	---	W_15_APVZ	1A	572350933	GG	AA	R	GG	GG	GG	GG	GG	GG	GG	AA	GG	GG	GG	GG	GG	GG	GG	GG	GG	GG	GG	GG	GG	GG	GG	GG	GG	AA	GG	GG	GG	GG	GG	GG
AX-111488838	135K array	PolyHighResolution	100	0.051	6.117	15.841	3	12	1	232	0	W135_BAUA	1A	572992035	GG	TT	K	GG	GG	GG	GG	GG	GG	GG	GG	TT	GG	GG	GG	GG	GG	GG	GG	GG	GG	GG	GG	GG	GG	GG	GG	GG	GG	GG	GG	GG	GG	GG	GG
AX-110045605	135K array	PolyHighResolution	100	0.202	7.614	18.389	3	194	3	48	0	W135_AOWA	1A	573945312	TT	CC	Y	TT	TT	TT	TT	TT	TT	TT	TT	CC	TT	TT	TT	TT	TT	TT	TT	TT	TT	TT	TT	TT	TT	TT	TT	TT	CC	TT	TT	TT	TT	TT	TT
AX-158556635	135K array	PolyHighResolution	99.592	0.236	6.088	13.812	3	185	3	56	1	W135_DMKJ	1A	574253143	TT	CC	Y	TT	TT	TT	TT	TT	TT	TT	TT	CC	TT	TT	TT	TT	TT	TT	TT	TT	TT	TT	TT	TT	TT	TT	TT	TT	CC	TT	TT	TT	TT	TT	TT
AX-109965065	135K array	PolyHighResolution	99.592	0.055	5.512	15.541	3	230	1	13	1	W135_ANJB	1A	574343610	AA	GG	R	AA	AA	AA	AA	AA	AA	AA	AA	GG	AA	AA	AA	AA	AA	AA	AA	AA	AA	AA	AA	AA	AA	AA	AA	AA	AA	AA	AA	AA	AA	AA	AA
wsnp_Ex_c10631_17340809	15K array	---	---	---	---	---	---	---	---	---	---	W_15_AQBZ	1A	574356751	GG	AA	R	GG	GG	GG	GG	GG	GG	GG	GG	AA	GG	GG	GG	GG	GG	GG	GG	GG	GG	GG	GG	GG	GG	GG	GG	GG	GG	GG	GG	GG	GG	GG	GG
AX-109506878	135K array	PolyHighResolution	100	0.267	4.968	10.566	3	179	1	65	0	W135_AJXF	1A	574804459	AA	GG	R	AA	AA	AA	AA	AA	GG	GG	GG	AA	AA	AA	GG	GG	GG	AA	AA	AA	AA	AA	AA	AA	AA	AA	AA	AA	AA	AA	AA	GG	AA	GG	GG
AX-158539862	135K array	PolyHighResolution	99.592	0.127	8.878	21.902	3	29	4	211	1	W135_CNPG	1A	574937350	GG	AA	R	GG	GG	GG	GG	GG	GG	GG	GG	GG	AA	GG	GG	GG	GG	GG	GG	GG	GG	GG	GG	AA	GG	AA	GG	GG	GG	GG	GG	GG	GG	GG	GG
AX-158595507	135K array	PolyHighResolution	99.592	0.277	5.181	10.837	3	174	5	65	1	W135_FRXL	1A	575742471	TT	CC	Y	TT	TT	TT	TT	TT	CC	CC	CC	TT	TT	TT	CC	CC	CC	TT	TT	TT	TT	TT	TT	TT	TT	TT	TT	TT	TT	TT	TT	CC	TT	CC	CC
AX-158560332	135K array	PolyHighResolution	98.367	0.28	4.595	9.845	3	65	5	171	4	W135_DRWO	1A	576628785	GG	AA	R	GG	AA	AA	GG	GG	GG	GG	GG	AA	GG	GG	GG	GG	GG	AA	GG	GG	AA	GG	AA	GG	AA	AA	AA	AA	GG	GG	AA	GG	AA	GG	GG
AX-158560331	135K array	PolyHighResolution	98.775	0.3	6.381	13.524	3	70	5	167	3	W135_DRWN	1A	576638139	CC	AA	M	CC	AA	AA	CC	CC	CC	CC	CC	AA	CC	CC	CC	CC	CC	AA	CC	CC	AA	CC	AA	CC	AA	AA	AA	AA	CC	CC	AA	CC	AA	CC	CC
AX-158556453	135K array	OTV	97.959	0.317	4.351	9.011	3	74	4	162	5	W135_DMDJ	1A	576669775	CC	TT	Y	CC	TT	TT	CC	Y	CC	CC	CC	TT	CC	CC	CC	CC	CC	TT	CC	CC	TT	CC	TT	CC	TT	TT	TT	TT	CC	CC	TT	CC	TT	TT	CC
AX-89462272	135K array	PolyHighResolution	98.775	0.306	5.288	12.385	3	165	6	71	3	W135_HOWU	1A	576783161	TT	CC	Y	TT	CC	CC	TT	TT	TT	TT	TT	CC	TT	TT	TT	TT	TT	CC	TT	TT	CC	TT	CC	TT	CC	CC	CC	CC	TT	TT	CC	TT	CC	CC	TT
AX-158539842	135K array	PolyHighResolution	100	0.265	6.143	16.863	3	61	8	176	0	W135_CNOM	1A	576893804	GG	TT	K	TT	GG	GG	GG	GG	TT	TT	TT	GG	GG	GG	TT	TT	GG	GG	GG	GG	GG	GG	GG	GG	GG	GG	GG	GG	TT	GG	GG	TT	GG	GG	TT
AX-158537418	135K array	PolyHighResolution	99.592	0.416	6.648	15.033	3	97	9	138	1	W135_CJZG	1A	576896446	GG	AA	R	GG	GG	GG	AA	AA	GG	GG	GG	GG	AA	AA	GG	GG	AA	GG	AA	AA	GG	AA	GG	AA	GG	GG	GG	GG	GG	AA	GG	GG	GG	GG	GG
wsnp_Ex_c18499_27344859	15K array	---	---	---	---	---	---	---	---	---	---	W_15_AQMZ	1A	576896852	TT	CC	Y	TT	TT	TT	CC	CC	TT	TT	TT	TT	CC	CC	TT	TT	CC	TT	CC	CC	TT	CC	TT	CC	TT	TT	TT	TT	TT	CC	TT	TT	TT	TT	TT
BS00023114_51	15K array	---	---	---	---	---	---	---	---	---	---	W_15_AASJ	1A	577079120	TT	CC	Y	TT	TT	TT	CC	CC	TT	TT	TT	TT	CC	CC	TT	TT	CC	TT	CC	CC	TT	CC	TT	CC	TT	TT	TT	TT	TT	CC	TT	TT	TT	TT	TT
BS00106641_51	15K array	---	---	---	---	---	---	---	---	---	---	W_15_ACYT	1A	577079132	CC	TT	Y	CC	CC	CC	TT	TT	CC	CC	CC	CC	TT	TT	CC	CC	TT	CC	TT	TT	CC	TT	CC	TT	CC	CC	CC	CC	CC	TT	CC	CC	CC	CC	CC
AX-158537419	135K array	PolyHighResolution	98.775	0.419	7.17	14.415	3	136	9	97	3	W135_CJZH	1A	577274548	AA	GG	R	AA	AA	AA	GG	GG	AA	AA	AA	AA	GG	GG	AA	AA	GG	AA	GG	GG	AA	GG	AA	GG	AA	AA	AA	AA	AA	GG	AA	AA	AA	AA	AA
AX-158537422	135K array	PolyHighResolution	99.184	0.416	6.115	13.859	3	137	10	96	2	W135_CJZK	1A	577308601	AA	GG	R	AA	AA	AA	GG	GG	AA	AA	AA	AA	GG	GG	AA	AA	GG	AA	GG	GG	AA	GG	AA	GG	AA	AA	AA	AA	AA	GG	AA	AA	AA	AA	AA
BS00022824_51	15K array	---	---	---	---	---	---	---	---	---	---	W_15_AAQL	1A	577474214	CC	TT	Y	CC	CC	CC	TT	TT	CC	CC	CC	CC	TT	TT	CC	CC	TT	CC	TT	TT	CC	TT	CC	TT	CC	CC	CC	CC	CC	TT	CC	CC	CC	CC	CC
AX-111100482	135K array	PolyHighResolution	98.775	0.302	5.4	11.095	3	166	6	70	3	W135_AYSR	1A	577498276	AA	GG	R	AA	AA	AA	AA	AA	AA	AA	AA	AA	AA	AA	AA	AA	AA	AA	AA	AA	AA	GG	AA	AA	AA	AA	AA	AA	AA	GG	AA	AA	AA	AA	AA
AX-108791514	135K array	PolyHighResolution	99.184	0.237	6.792	14.392	3	182	7	54	2	W135_ABLQ	1A	577703429	AA	GG	R	AA	AA	AA	AA	AA	AA	AA	AA	AA	AA	AA	AA	AA	AA	AA	AA	AA	AA	AA	AA	AA	AA	AA	AA	AA	AA	AA	AA	AA	AA	AA	AA
AX-158569206	135K array	PolyHighResolution	100	0.249	8.947	18.4	3	180	8	57	0	W135_EEZW	1A	577803900	AA	GG	R	AA	AA	AA	AA	AA	AA	AA	AA	AA	AA	AA	AA	AA	AA	AA	AA	AA	AA	AA	AA	AA	AA	AA	AA	AA	AA	AA	AA	AA	AA	AA	AA
wsnp_Ex_c9343_15514687	15K array	---	---	---	---	---	---	---	---	---	---	W_15_ARTB	1A	577840967	GG	TT	K	GG	GG	GG	GG	GG	TT	GG	GG	GG	GG	GG	GG	GG	GG	GG	GG	GG	GG	GG	GG	GG	GG	GG	GG	GG	GG	GG	GG	GG	GG	GG	GG
wsnp_Ex_c9343_15514531	15K array	---	---	---	---	---	---	---	---	---	---	W_15_ARTA	1A	577841123	AA	GG	R	AA	AA	AA	AA	AA	GG	AA	AA	AA	AA	AA	AA	AA	AA	AA	AA	AA	AA	AA	AA	AA	AA	AA	AA	AA	AA	AA	AA	AA	AA	AA	AA
AX-158569204	135K array	PolyHighResolution	99.184	0.276	5.623	12.3	3	64	6	173	2	W135_EEZU	1A	577873699	CC	TT	Y	CC	CC	TT	CC	CC	CC	CC	CC	CC	CC	CC	CC	CC	CC	CC	CC	CC	CC	CC	CC	CC	CC	CC	CC	CC	CC	CC	CC	CC	CC	CC	CC
AX-109380588	135K array	PolyHighResolution	98.367	0.309	7.524	15.95	3	162	9	70	4	W135_AHNK	1A	578015832	AA	GG	R	AA	AA	GG	AA	GG	AA	AA	AA	AA	GG	AA	AA	AA	AA	AA	AA	AA	AA	AA	AA	GG	AA	AA	AA	AA	AA	AA	AA	AA	AA	AA	AA
AX-109298303	135K array	PolyHighResolution	99.592	0.318	4.756	9.612	3	73	9	162	1	W135_AFVG	1A	578199999	GG	AA	R	GG	GG	AA	GG	AA	GG	GG	GG	GG	AA	GG	GG	GG	GG	GG	GG	GG	GG	GG	GG	AA	GG	GG	GG	GG	GG	GG	GG	GG	GG	GG	GG
AX-110591891	135K array	PolyHighResolution	99.592	0.213	9.081	19.211	3	190	4	50	1	W135_AUDD	1A	578298293	AA	GG	R	AA	AA	AA	GG	AA	AA	GG	GG	GG	AA	GG	GG	AA	GG	AA	GG	GG	AA	AA	AA	AA	AA	AA	AA	AA	GG	AA	AA	AA	AA	AA	AA
AX-109889204	135K array	PolyHighResolution	100	0.22	7.358	17.04	3	52	4	189	0	W135_ALVR	1A	578300662	GG	TT	K	GG	GG	GG	TT	GG	GG	TT	TT	TT	GG	TT	TT	GG	TT	GG	TT	TT	GG	GG	GG	GG	GG	GG	GG	GG	TT	GG	GG	GG	GG	GG	GG
AX-109817744	135K array	PolyHighResolution	100	0.241	6.63	13.312	3	184	4	57	0	W135_AKIS	1A	578520951	TT	CC	Y	TT	TT	TT	CC	TT	TT	CC	CC	CC	TT	CC	CC	TT	CC	TT	CC	CC	TT	TT	TT	TT	TT	TT	TT	TT	CC	TT	TT	TT	TT	TT	TT
AX-111131761	135K array	PolyHighResolution	98.775	0.242	4.584	10.872	3	55	7	180	3	W135_AZHF	1A	578818895	CC	TT	Y	CC	CC	CC	TT	TT	CC	TT	TT	TT	TT	TT	TT	CC	TT	CC	TT	TT	CC	CC	CC	TT	CC	CC	CC	CC	TT	CC	CC	CC	CC	CC	CC
AX-158569179	135K array	PolyHighResolution	99.184	0.233	6.769	17.495	3	55	3	185	2	W135_EEYV	1A	578941643	CC	TT	Y	CC	CC	CC	TT	CC	CC	TT	TT	TT	CC	TT	TT	CC	TT	CC	TT	TT	CC	CC	CC	CC	CC	CC	CC	CC	TT	TT	CC	CC	CC	CC	CC
AX-158568818	135K array	PolyHighResolution	99.592	0.156	9.27	19.406	3	203	6	35	1	W135_EEKY	1A	578941818	AA	GG	R	AA	AA	GG	AA	GG	AA	AA	AA	AA	GG	AA	AA	AA	AA	AA	AA	AA	AA	AA	AA	GG	AA	AA	AA	AA	AA	AA	AA	AA	AA	AA	AA
wsnp_Ex_c3201_5910642	15K array	---	---	---	---	---	---	---	---	---	---	W_15_AQZR	1A	579299322	GG	AA	R	AA	AA	GG	GG	AA	AA	GG	GG	AA	GG	AA	AA	GG	AA	GG	AA	AA	GG	GG	GG	GG	GG	GG	GG	GG	AA	AA	GG	GG	GG	GG	GG
AX-109338741	135K array	PolyHighResolution	100	0.241	6.137	12.633	3	183	6	56	0	W135_AGQO	1A	579300838	TT	CC	Y	TT	TT	TT	CC	TT	TT	CC	CC	CC	TT	CC	CC	TT	CC	TT	CC	CC	TT	TT	TT	TT	TT	TT	TT	TT	CC	CC	TT	TT	TT	TT	TT
AX-110395760	135K array	PolyHighResolution	98.775	0.089	8.679	19.043	3	19	5	218	3	W135_AQEA	1A	579301225	CC	TT	Y	CC	CC	CC	CC	TT	CC	CC	CC	CC	TT	CC	CC	CC	CC	CC	CC	CC	CC	CC	CC	TT	CC	CC	CC	CC	CC	CC	CC	CC	CC	CC	CC
AX-158539929	135K array	PolyHighResolution	98.775	0.399	7.102	14.919	3	141	9	92	3	W135_CNRV	1A	579301604	TT	CC	Y	TT	TT	CC	CC	CC	TT	CC	CC	CC	CC	CC	CC	TT	CC	TT	CC	CC	TT	TT	TT	CC	TT	TT	TT	TT	CC	CC	TT	TT	TT	TT	TT
AX-158595360	135K array	PolyHighResolution	99.592	0.059	7.414	16.948	3	14	1	229	1	W135_FRRU	1A	580185784	GG	AA	R	GG	GG	AA	GG	GG	GG	GG	GG	GG	GG	GG	GG	GG	GG	GG	GG	GG	GG	GG	GG	GG	GG	GG	GG	GG	GG	GG	GG	GG	GG	GG	GG
AX-158605698	135K array	PolyHighResolution	99.184	0.265	6.447	15.144	3	176	5	62	2	W135_GGZK	1A	580188586	AA	GG	R	GG	AA	AA	AA	AA	GG	GG	R	AA	AA	AA	GG	GG	AA	AA	AA	AA	AA	AA	AA	AA	AA	AA	AA	AA	AA	AA	AA	GG	GG	AA	AA
AX-158560549	135K array	PolyHighResolution	99.184	0.344	7.325	15.059	3	158	3	82	2	W135_DSEX	1A	580278134	AA	GG	R	GG	AA	GG	AA	AA	GG	GG	GG	AA	AA	AA	GG	GG	AA	AA	AA	AA	AA	AA	AA	AA	AA	AA	AA	AA	AA	AA	AA	GG	GG	AA	AA
AX-109357460	135K array	PolyHighResolution	99.592	0.074	6.309	14.503	3	225	2	17	1	W135_AHBG	1A	580423293	TT	CC	Y	TT	TT	CC	TT	TT	TT	TT	TT	TT	TT	TT	TT	TT	TT	TT	TT	TT	TT	TT	TT	TT	TT	TT	TT	TT	TT	TT	TT	TT	TT	TT	TT
AX-158556608	135K array	PolyHighResolution	100	0.441	7.403	15.224	3	107	2	136	0	W135_DMJI	1A	580432372	GG	TT	K	TT	TT	TT	GG	GG	TT	TT	TT	GG	GG	GG	TT	TT	GG	TT	GG	GG	GG	GG	GG	GG	TT	TT	TT	GG	GG	GG	TT	TT	TT	GG	TT
AX-158556606	135K array	PolyHighResolution	100	0.471	5.253	10.567	3	127	5	113	0	W135_DMJG	1A	580433136	AA	GG	R	GG	GG	GG	AA	AA	GG	GG	GG	AA	AA	AA	GG	GG	AA	GG	AA	AA	AA	AA	AA	AA	GG	GG	GG	AA	AA	AA	GG	GG	GG	AA	GG
AX-158556607	135K array	PolyHighResolution	99.184	0.455	8.423	17.618	3	108	5	130	2	W135_DMJH	1A	580433378	GG	AA	R	AA	AA	AA	GG	GG	AA	AA	AA	GG	GG	GG	AA	AA	GG	AA	GG	GG	GG	GG	GG	GG	AA	AA	AA	GG	GG	GG	AA	AA	AA	GG	AA
AX-110992919	135K array	PolyHighResolution	98.367	0.139	9.075	19.764	3	32	3	206	4	W135_AWOF	1A	580446630	GG	AA	R	GG	GG	GG	GG	GG	AA	GG	GG	GG	GG	GG	GG	GG	GG	GG	GG	GG	GG	GG	GG	GG	GG	GG	GG	GG	GG	GG	GG	GG	GG	GG	GG
AX-111006987	135K array	PolyHighResolution	99.592	0.15	8.73	17.952	3	205	5	34	1	W135_AWVL	1A	580453168	AA	GG	R	AA	AA	AA	AA	AA	GG	AA	AA	AA	AA	AA	AA	AA	AA	AA	AA	AA	AA	AA	AA	AA	AA	AA	AA	AA	AA	AA	AA	AA	AA	AA	AA
AX-108970459	135K array	PolyHighResolution	98.367	0.112	11.274	23.324	3	25	4	212	4	W135_AEXX	1A	580453547	GG	TT	K	GG	GG	GG	GG	GG	TT	GG	GG	GG	GG	GG	GG	GG	GG	GG	GG	GG	GG	GG	GG	GG	GG	GG	GG	GG	GG	GG	GG	GG	GG	GG	GG
AX-158605748	135K array	PolyHighResolution	98.775	0.103	5.253	11.457	3	215	4	23	3	W135_GHBI	1A	580926366	AA	GG	R	AA	AA	AA	AA	AA	GG	AA	AA	AA	AA	AA	AA	AA	AA	AA	AA	AA	AA	AA	AA	AA	AA	AA	AA	AA	AA	AA	AA	AA	AA	AA	AA
AX-108795114	135K array	PolyHighResolution	98.367	0.141	10.783	22.521	3	32	4	205	4	W135_ABNQ	1A	580959536	GG	AA	R	GG	GG	GG	GG	GG	AA	GG	GG	GG	GG	GG	GG	GG	GG	GG	GG	GG	GG	GG	GG	GG	GG	GG	GG	GG	GG	GG	GG	GG	GG	GG	GG
AX-158595465	135K array	PolyHighResolution	99.184	0.103	6.058	13.394	3	215	6	22	2	W135_FRVV	1A	581590993	AA	GG	R	AA	AA	AA	AA	AA	GG	AA	AA	AA	AA	AA	AA	AA	AA	AA	AA	AA	AA	AA	AA	AA	AA	AA	AA	AA	AA	AA	AA	AA	AA	AA	AA
AX-158569062	135K array	PolyHighResolution	99.184	0.119	5.427	10.917	3	212	4	27	2	W135_EEUI	1A	581824149	TT	CC	Y	TT	TT	TT	TT	TT	CC	TT	TT	TT	TT	TT	TT	TT	TT	TT	TT	TT	TT	TT	TT	TT	TT	TT	TT	TT	TT	TT	TT	TT	TT	TT	TT
AX-158544536	135K array	PolyHighResolution	99.592	0.129	6.925	14.813	3	211	3	30	1	W135_CUNA	1A	581871530	AA	CC	M	AA	AA	AA	AA	AA	CC	AA	AA	AA	AA	AA	AA	AA	AA	AA	AA	AA	AA	AA	AA	AA	AA	AA	AA	AA	AA	AA	AA	AA	AA	AA	AA
AX-158569030	135K array	PolyHighResolution	99.592	0.145	7.064	18.182	3	205	7	32	1	W135_EETC	1A	582468471	AA	GG	R	AA	AA	AA	AA	GG	GG	AA	AA	AA	AA	AA	AA	AA	AA	AA	AA	AA	AA	AA	AA	AA	AA	AA	AA	AA	AA	AA	AA	AA	AA	AA	AA
AX-158569026	135K array	PolyHighResolution	98.775	0.192	4.717	9.675	3	193	5	44	3	W135_EESY	1A	582645090	TT	CC	Y	TT	TT	TT	TT	CC	CC	TT	TT	TT	TT	TT	TT	TT	TT	TT	TT	TT	TT	TT	TT	TT	TT	TT	TT	TT	TT	TT	TT	TT	TT	TT	TT
AX-158555540	135K array	PolyHighResolution	98.367	0.5	6.172	14.474	3	118	5	118	4	W135_DKUG	1A	582700265	AA	GG	R	GG	AA	AA	GG	GG	GG	GG	---	AA	AA	GG	GG	GG	GG	AA	GG	GG	GG	GG	AA	AA	AA	AA	AA	AA	AA	AA	AA	GG	GG	AA	AA
BS00065170_51	15K array	---	---	---	---	---	---	---	---	---	---	W_15_ABRW	1A	582749075	TT	CC	Y	CC	CC	CC	CC	CC	TT	TT	CC	TT	TT	CC	CC	CC	CC	TT	CC	CC	CC	CC	TT	TT	TT	TT	TT	TT	TT	TT	TT	CC	CC	TT	TT
RAC875_rep_c71278_345	15K array	---	---	---	---	---	---	---	---	---	---	W_15_AMKV	1A	582865100	AA	CC	M	CC	CC	CC	AA	CC	AA	AA	CC	AA	AA	CC	CC	CC	CC	AA	CC	CC	CC	CC	AA	AA	AA	AA	AA	AA	AA	AA	AA	CC	CC	AA	AA
IAAV6100	15K array	---	---	---	---	---	---	---	---	---	---	W_15_AHMW	1A	582865390	GG	AA	R	GG	GG	GG	AA	GG	AA	AA	GG	AA	GG	GG	GG	GG	GG	AA	GG	GG	GG	GG	GG	GG	AA	AA	AA	GG	GG	GG	AA	GG	GG	AA	AA
wsnp_Ex_c15377_23637176	15K array	---	---	---	---	---	---	---	---	---	---	W_15_AQJS	1A	583291126	CC	TT	Y	CC	CC	CC	TT	CC	TT	TT	CC	TT	CC	CC	CC	CC	CC	TT	CC	CC	CC	CC	CC	CC	TT	TT	TT	CC	CC	CC	TT	CC	CC	TT	TT
AX-158569251	135K array	PolyHighResolution	98.775	0.496	4.88	10.744	3	119	6	117	3	W135_EFBP	1A	583434595	CC	TT	Y	CC	TT	TT	CC	TT	TT	CC	CC	TT	CC	CC	CC	CC	CC	TT	CC	CC	CC	CC	TT	CC	TT	TT	TT	TT	CC	CC	TT	CC	CC	TT	TT
IAAV1930	15K array	---	---	---	---	---	---	---	---	---	---	W_15_AHDX	1A	583660923	CC	TT	Y	CC	CC	CC	TT	CC	TT	TT	CC	TT	CC	CC	CC	CC	CC	TT	CC	CC	CC	CC	CC	CC	TT	TT	TT	CC	TT	CC	TT	CC	CC	TT	TT
RAC875_c62550_470	15K array	---	---	---	---	---	---	---	---	---	---	W_15_ALUH	1A	583894984	TT	CC	Y	TT	TT	TT	CC	TT	CC	CC	TT	CC	TT	TT	TT	TT	TT	CC	TT	TT	TT	TT	TT	TT	CC	CC	CC	TT	CC	TT	CC	TT	TT	CC	CC
AX-158558741	135K array	OTV	97.959	0.444	4.229	8.575	3	106	1	133	5	W135_DPNJ	1A	584006239	CC	TT	Y	CC	TT	TT	CC	TT	CC	CC	CC	TT	CC	CC	CC	CC	CC	TT	CC	CC	CC	CC	CC	CC	TT	TT	TT	CC	TT	TT	TT	CC	CC	TT	TT
AX-89427262	135K array	PolyHighResolution	96.735	0.384	4.078	8.949	3	144	4	89	8	W135_HOUE	1A	584072314	TT	CC	Y	TT	CC	CC	TT	CC	TT	TT	TT	CC	TT	TT	TT	TT	TT	CC	TT	TT	TT	TT	TT	TT	CC	CC	CC	TT	CC	TT	CC	TT	TT	CC	CC
AX-108950011	135K array	PolyHighResolution	99.592	0.09	8.047	17.899	3	20	4	220	1	W135_AEOS	1A	584478259	CC	TT	Y	CC	CC	CC	CC	CC	CC	CC	CC	CC	CC	CC	CC	CC	CC	CC	CC	CC	CC	CC	CC	CC	CC	CC	CC	CC	CC	TT	CC	CC	CC	CC	CC
BS00056823_51	15K array	---	---	---	---	---	---	---	---	---	---	W_15_ABIZ	1A	584478751	AA	CC	M	AA	AA	AA	AA	AA	AA	AA	AA	AA	AA	AA	AA	AA	AA	AA	AA	AA	AA	AA	AA	AA	AA	AA	AA	AA	AA	CC	AA	AA	AA	AA	AA
AX-158569262	135K array	PolyHighResolution	99.184	0.239	8.306	16.948	3	55	6	182	2	W135_EFCA	1A	584479508	CC	TT	Y	CC	CC	CC	CC	CC	CC	CC	CC	CC	TT	CC	CC	CC	CC	CC	CC	CC	CC	CC	TT	TT	CC	CC	CC	TT	CC	TT	CC	CC	CC	CC	CC
AX-158544653	135K array	PolyHighResolution	100	0.365	6.407	13.516	3	86	7	152	0	W135_CURN	1A	584674998	CC	AA	M	CC	AA	AA	CC	AA	AA	CC	CC	CC	CC	CC	CC	CC	CC	AA	CC	CC	CC	CC	CC	CC	AA	AA	AA	CC	CC	AA	AA	CC	CC	CC	AA
AX-110911430	135K array	PolyHighResolution	100	0.086	4.51	11.201	3	19	4	222	0	W135_AUTL	1A	584680027	GG	AA	R	GG	GG	GG	GG	GG	GG	GG	GG	GG	GG	GG	GG	GG	GG	GG	GG	GG	GG	GG	GG	GG	GG	GG	GG	GG	GG	AA	GG	GG	GG	GG	GG
Tdurum_contig52086_129	15K array	---	---	---	---	---	---	---	---	---	---	W_15_AOTG	1A	584680504	TT	GG	K	TT	TT	GG	GG	TT	GG	GG	TT	TT	TT	TT	TT	TT	TT	GG	TT	TT	TT	TT	TT	TT	GG	GG	GG	TT	TT	TT	GG	TT	TT	TT	GG
AX-158595587	135K array	PolyHighResolution	99.592	0.377	5.474	11.553	3	149	6	89	1	W135_FSAN	1A	585743664	AA	CC	M	AA	CC	CC	AA	CC	CC	AA	AA	AA	AA	AA	AA	AA	AA	CC	AA	AA	AA	AA	AA	AA	CC	CC	CC	AA	AA	CC	CC	AA	AA	AA	CC
BS00062759_51	15K array	---	---	---	---	---	---	---	---	---	---	W_15_ABLY	1A	585822043	CC	TT	Y	CC	CC	TT	TT	CC	TT	TT	CC	CC	CC	CC	CC	CC	CC	TT	CC	CC	CC	CC	CC	CC	TT	TT	TT	CC	CC	TT	TT	CC	CC	CC	TT
AX-158537386	135K array	PolyHighResolution	99.184	0.261	5.968	12.986	3	61	5	177	2	W135_CJYA	1A	585822329	CC	TT	Y	CC	TT	TT	CC	TT	TT	CC	CC	CC	CC	CC	CC	CC	CC	TT	CC	CC	---	CC	CC	CC	TT	TT	TT	CC	CC	CC	TT	CC	CC	CC	TT
AX-108914743	135K array	PolyHighResolution	99.184	0.218	7.691	15.859	3	47	12	184	2	W135_ADZN	1A	586717497	CC	AA	M	CC	CC	CC	CC	CC	AA	CC	CC	CC	CC	CC	CC	CC	CC	CC	CC	CC	AA	AA	CC	CC	CC	CC	CC	CC	CC	CC	CC	CC	CC	CC	CC
AX-109341836	135K array	PolyHighResolution	98.367	0.222	4.957	10.596	3	51	5	185	4	W135_AGSG	1A	586722833	CC	TT	Y	CC	CC	CC	CC	CC	TT	CC	CC	CC	CC	CC	CC	CC	CC	CC	CC	CC	TT	TT	CC	CC	CC	CC	CC	CC	CC	CC	CC	CC	CC	CC	CC
BS00070991_51	15K array	---	---	---	---	---	---	---	---	---	---	W_15_ACCK	1A	586913972	AA	GG	R	AA	AA	GG	AA	AA	AA	AA	AA	AA	AA	AA	AA	AA	AA	AA	AA	AA	GG	R	AA	AA	---	AA	GG	AA	AA	AA	AA	AA	AA	AA	AA
BS00070695_51	15K array	---	---	---	---	---	---	---	---	---	---	W_15_ACCD	1A	586914403	AA	GG	R	AA	AA	GG	AA	AA	AA	AA	AA	AA	AA	AA	AA	AA	AA	AA	AA	AA	GG	GG	AA	AA	AA	AA	GG	AA	AA	AA	AA	AA	AA	AA	AA
AX-111698963	135K array	PolyHighResolution	98.775	0.293	6.751	16.048	3	166	10	66	3	W135_BEZM	1A	586915033	AA	CC	M	AA	AA	AA	AA	AA	CC	AA	AA	AA	AA	AA	AA	AA	AA	AA	AA	AA	CC	CC	AA	AA	AA	AA	CC	AA	AA	AA	AA	AA	AA	AA	AA
AX-158556519	135K array	PolyHighResolution	99.184	0.222	6.578	13.235	3	185	8	50	2	W135_DMFX	1A	586915405	TT	CC	Y	TT	TT	TT	TT	TT	CC	TT	TT	TT	TT	TT	TT	TT	TT	TT	TT	TT	CC	CC	TT	TT	TT	TT	TT	TT	TT	TT	TT	TT	TT	TT	TT
AX-108897661	135K array	OTV	99.592	0.098	6.577	14.105	3	217	6	21	1	W135_ADRT	1A	587358995	AA	GG	R	AA	AA	AA	AA	AA	GG	AA	AA	AA	AA	AA	AA	AA	AA	AA	AA	AA	AA	AA	AA	AA	AA	AA	R	AA	AA	AA	AA	AA	AA	AA	AA
AX-158568928	135K array	OTV	99.184	0.062	10.493	22.922	3	14	2	227	2	W135_EEPE	1A	587360438	CC	TT	Y	CC	CC	CC	CC	CC	TT	CC	CC	CC	CC	CC	CC	CC	CC	CC	CC	CC	CC	CC	CC	CC	CC	CC	CC	CC	CC	CC	CC	CC	CC	CC	CC
AX-109372762	135K array	PolyHighResolution	99.592	0.496	6.275	13.429	3	121	4	119	1	W135_AHJI	1A	587360525	GG	AA	R	GG	AA	AA	GG	GG	AA	GG	GG	AA	AA	GG	GG	GG	GG	AA	GG	GG	GG	GG	GG	AA	AA	AA	AA	GG	GG	AA	AA	GG	GG	AA	AA
BS00035273_51	15K array	---	---	---	---	---	---	---	---	---	---	W_15_AAZC	1A	587360579	CC	TT	Y	CC	CC	CC	CC	CC	TT	TT	CC	TT	TT	CC	CC	CC	CC	TT	CC	CC	CC	CC	CC	TT	TT	TT	TT	CC	CC	TT	TT	CC	CC	TT	TT
AX-110372370	135K array	OTV	98.367	0.239	6.414	13.173	3	183	1	57	4	W135_APQR	1A	587663168	TT	CC	Y	CC	TT	TT	CC	TT	TT	CC	CC	TT	TT	CC	CC	CC	CC	TT	CC	CC	TT	TT	TT	TT	TT	TT	TT	TT	TT	TT	TT	CC	CC	TT	TT
AX-158569184	135K array	PolyHighResolution	98.775	0.215	7.287	16.623	3	189	2	51	3	W135_EEZA	1A	587931252	TT	GG	K	GG	TT	TT	GG	TT	TT	GG	GG	TT	TT	GG	GG	GG	GG	TT	GG	GG	TT	TT	TT	TT	TT	TT	GG	TT	TT	TT	TT	GG	GG	TT	TT
AX-158560431	135K array	PolyHighResolution	98.775	0.475	6.169	13.953	3	122	10	110	3	W135_DSAJ	1A	588674926	AA	GG	R	AA	GG	GG	AA	GG	GG	AA	AA	AA	GG	AA	AA	AA	AA	GG	AA	AA	AA	AA	GG	GG	GG	GG	GG	AA	GG	GG	GG	AA	AA	AA	GG
IAAV4435	15K array	---	---	---	---	---	---	---	---	---	---	W_15_AHJG	1A	588906459	GG	AA	R	GG	GG	AA	AA	GG	AA	AA	GG	GG	AA	GG	GG	GG	GG	AA	GG	GG	GG	GG	AA	AA	AA	AA	AA	GG	AA	AA	AA	GG	GG	GG	AA
BobWhite_c44947_277	15K array	---	---	---	---	---	---	---	---	---	---	W_15_ADSR	1A	589023953	TT	CC	Y	CC	CC	TT	TT	CC	TT	TT	CC	TT	TT	CC	CC	CC	CC	TT	CC	CC	CC	CC	TT	TT	TT	TT	CC	CC	TT	TT	TT	CC	CC	TT	CC
AX-158595467	135K array	PolyHighResolution	99.592	0.418	5.101	10.308	3	139	6	99	1	W135_FRVX	1A	589040513	TT	CC	Y	CC	TT	TT	CC	TT	TT	CC	CC	TT	TT	CC	CC	CC	CC	TT	CC	CC	CC	CC	TT	TT	TT	TT	CC	CC	TT	TT	TT	CC	CC	TT	CC
AX-89450296	135K array	PolyHighResolution	98.775	0.45	6.029	12.452	3	104	10	128	3	W135_HOWC	1A	589047245	GG	AA	R	AA	GG	GG	AA	GG	GG	AA	AA	GG	GG	AA	AA	AA	AA	GG	AA	AA	AA	AA	GG	GG	GG	GG	GG	AA	GG	GG	GG	AA	AA	GG	AA
AX-111471275	135K array	PolyHighResolution	98.367	0.384	6.154	13.181	3	146	5	90	4	W135_BAIU	1A	589048459	TT	CC	Y	CC	TT	TT	CC	TT	TT	CC	---	TT	CC	CC	CC	CC	CC	TT	CC	CC	CC	CC	TT	CC	TT	TT	TT	CC	TT	TT	TT	CC	CC	TT	TT
AX-111098763	135K array	PolyHighResolution	98.775	0.36	6.537	15.997	3	83	8	151	3	W135_AYRQ	1A	589629246	GG	AA	R	AA	GG	GG	AA	GG	GG	AA	AA	GG	GG	AA	AA	AA	AA	GG	AA	AA	AA	AA	GG	GG	GG	GG	GG	AA	GG	GG	GG	AA	AA	GG	GG
AX-89575429	135K array	PolyHighResolution	98.775	0.401	5.951	13.008	3	93	8	141	3	W135_HPEI	1A	589630947	CC	TT	Y	TT	CC	CC	TT	CC	CC	TT	TT	CC	CC	TT	TT	TT	TT	CC	TT	TT	TT	TT	CC	CC	CC	CC	TT	TT	CC	CC	CC	TT	TT	CC	TT
AX-158605643	135K array	PolyHighResolution	99.592	0.369	6.507	13.318	3	85	10	149	1	W135_GGXH	1A	589958992	CC	TT	Y	TT	CC	CC	TT	CC	CC	TT	TT	CC	CC	TT	TT	TT	TT	TT	TT	TT	TT	TT	CC	CC	CC	CC	CC	TT	CC	CC	CC	TT	TT	CC	CC
wsnp_Ex_c1255_2411550	15K array	---	---	---	---	---	---	---	---	---	---	W_15_AQFR	1A	590001461	TT	GG	K	TT	TT	GG	TT	TT	GG	GG	TT	TT	TT	TT	TT	TT	TT	TT	TT	TT	TT	TT	TT	GG	GG	GG	TT	TT	TT	TT	GG	TT	TT	TT	TT
wsnp_Ku_c330_683203	15K array	---	---	---	---	---	---	---	---	---	---	W_15_ASPS	1A	590001977	TT	CC	Y	TT	TT	CC	TT	TT	CC	CC	TT	TT	TT	TT	TT	TT	TT	TT	TT	TT	TT	TT	TT	CC	CC	CC	TT	TT	TT	TT	CC	TT	TT	TT	TT
AX-158568937	135K array	OTV	98.775	0.304	5.454	12.276	3	163	11	68	3	W135_EEPN	1A	590715114	AA	GG	R	AA	AA	AA	AA	GG	AA	AA	AA	GG	GG	AA	AA	AA	AA	AA	AA	AA	AA	AA	GG	AA	AA	AA	AA	AA	GG	GG	AA	AA	AA	GG	AA
AX-111127768	135K array	PolyHighResolution	99.592	0.32	4.886	10.363	3	162	8	74	1	W135_AZFD	1A	590838181	TT	GG	K	TT	TT	TT	TT	GG	TT	TT	TT	GG	GG	TT	TT	TT	TT	TT	TT	TT	TT	TT	GG	TT	TT	TT	GG	TT	GG	GG	TT	TT	TT	GG	TT
AX-110508887	135K array	PolyHighResolution	97.959	0.454	4.273	9.028	3	107	4	129	5	W135_ASOJ	1A	591098712	CC	TT	Y	TT	TT	CC	TT	CC	CC	TT	TT	CC	CC	TT	TT	TT	TT	TT	CC	CC	TT	TT	CC	TT	CC	CC	TT	TT	CC	CC	TT	TT	TT	CC	TT
RAC875_c85550_73	15K array	---	---	---	---	---	---	---	---	---	---	W_15_AMAZ	1A	591147502	CC	TT	Y	CC	CC	TT	CC	CC	TT	CC	CC	CC	CC	CC	CC	CC	CC	CC	TT	TT	CC	CC	CC	CC	TT	TT	CC	CC	CC	CC	CC	CC	CC	CC	CC
CAP11_c1115_150	15K array	---	---	---	---	---	---	---	---	---	---	W_15_AECX	1A	591153665	CC	TT	Y	CC	CC	CC	TT	CC	CC	TT	CC	TT	TT	CC	CC	CC	CC	CC	CC	CC	CC	CC	TT	TT	CC	CC	CC	CC	TT	TT	TT	CC	CC	TT	CC
AX-111564213	135K array	PolyHighResolution	97.551	0.402	5.754	12.106	3	91	10	138	6	W135_BCMK	1A	591154381	CC	TT	Y	TT	CC	CC	TT	CC	CC	TT	TT	CC	CC	TT	TT	TT	TT	TT	CC	CC	TT	TT	CC	CC	CC	CC	CC	TT	CC	CC	CC	TT	TT	CC	TT
AX-158569035	135K array	PolyHighResolution	98.775	0.281	5.593	12.247	3	65	6	171	3	W135_EETH	1A	591602349	CC	TT	Y	CC	CC	TT	CC	CC	TT	CC	CC	CC	TT	CC	CC	CC	CC	CC	TT	TT	CC	CC	CC	CC	TT	TT	CC	CC	CC	CC	CC	CC	CC	CC	CC
AX-89555340	135K array	PolyHighResolution	99.184	0.455	5.766	12.933	3	127	11	105	2	W135_HPDA	1A	591926623	TT	CC	Y	CC	CC	TT	CC	TT	TT	CC	CC	TT	TT	CC	CC	CC	CC	CC	TT	TT	CC	CC	TT	CC	TT	TT	TT	CC	TT	TT	CC	CC	CC	TT	CC
BS00021780_51	15K array	---	---	---	---	---	---	---	---	---	---	W_15_AAJM	1A	591950271	GG	AA	R	GG	GG	GG	GG	GG	AA	GG	GG	GG	AA	GG	GG	GG	GG	GG	AA	AA	GG	GG	GG	GG	AA	AA	AA	GG	GG	GG	GG	GG	GG	GG	GG
wsnp_Ex_c46670_52108070	15K array	---	---	---	---	---	---	---	---	---	---	W_15_ARGM	1A	592313196	AA	GG	R	AA	AA	AA	AA	AA	GG	AA	AA	GG	GG	AA	AA	AA	AA	AA	GG	GG	AA	AA	AA	AA	GG	GG	AA	AA	AA	AA	AA	AA	AA	GG	AA
BobWhite_c66315_505	15K array	---	---	---	---	---	---	---	---	---	---	W_15_ADWC	1A	592313453	CC	TT	Y	CC	CC	CC	CC	CC	TT	CC	CC	TT	TT	CC	CC	CC	CC	CC	TT	TT	CC	CC	CC	CC	TT	TT	CC	CC	CC	CC	CC	CC	CC	TT	CC
wsnp_Ex_c2918_5381441	15K array	---	---	---	---	---	---	---	---	---	---	W_15_AQXR	1A	593301601	GG	AA	R	GG	GG	---	GG	GG	AA	AA	GG	GG	GG	GG	GG	GG	GG	GG	AA	GG	GG	GG	GG	AA	AA	AA	GG	GG	GG	GG	AA	GG	GG	GG	GG
AX-110585075	135K array	PolyHighResolution	97.959	0.252	4.142	8.672	3	60	1	179	5	W135_AUAJ	1A	593397828	GG	AA	R	GG	AA	AA	GG	GG	AA	GG	GG	GG	GG	GG	GG	GG	GG	GG	GG	GG	GG	GG	GG	AA	AA	AA	GG	GG	GG	GG	AA	GG	GG	GG	GG
wsnp_JD_c12333_12595897	15K array	---	---	---	---	---	---	---	---	---	---	W_15_ASDK	1A	593398197	GG	AA	R	GG	GG	AA	GG	GG	AA	AA	GG	GG	GG	GG	GG	GG	GG	GG	GG	GG	GG	GG	GG	AA	AA	AA	AA	GG	GG	GG	AA	GG	GG	GG	GG
wsnp_Ex_rep_c72011_70562321	15K array	---	---	---	---	---	---	---	---	---	---	W_15_ASCL	1A	593399003	AA	CC	M	---	AA	CC	AA	AA	CC	CC	AA	AA	AA	AA	AA	AA	AA	AA	CC	AA	AA	AA	AA	CC	CC	CC	CC	AA	AA	AA	CC	AA	AA	AA	AA
AX-111467128	135K array	PolyHighResolution	99.184	0.311	5.956	12.568	3	165	5	73	2	W135_BAGJ	1A	593537061	AA	GG	R	AA	GG	GG	AA	AA	GG	AA	AA	AA	AA	AA	AA	AA	AA	AA	GG	AA	AA	AA	AA	GG	GG	GG	GG	AA	AA	AA	GG	AA	AA	AA	AA
AX-158560307	135K array	PolyHighResolution	97.959	0.229	8.142	19.416	3	52	6	182	5	W135_DRVP	1A	593543256	CC	TT	Y	CC	TT	TT	CC	CC	TT	Y	CC	CC	CC	CC	CC	CC	CC	CC	TT	CC	CC	CC	CC	TT	TT	TT	CC	CC	CC	CC	TT	CC	CC	CC	CC
tplb0059i08_441	15K array	---	---	---	---	---	---	---	---	---	---	W_15_APOL	1A	593549127	TT	CC	Y	TT	TT	CC	TT	TT	CC	CC	TT	TT	TT	TT	TT	TT	TT	TT	CC	TT	TT	TT	TT	CC	CC	CC	TT	TT	TT	TT	CC	TT	TT	TT	TT
Tdurum_contig47006_2711	15K array	---	---	---	---	---	---	---	---	---	---	W_15_AOOT	1A	593550685	GG	AA	R	GG	GG	AA	GG	GG	AA	AA	GG	GG	GG	GG	GG	GG	GG	GG	AA	GG	GG	GG	GG	AA	AA	AA	GG	GG	GG	GG	AA	GG	GG	GG	GG
AX-158560311	135K array	PolyHighResolution	98.775	0.31	6.302	12.954	3	73	4	165	3	W135_DRVT	1A	593552345	GG	AA	R	GG	AA	AA	GG	GG	AA	GG	R	GG	GG	GG	GG	GG	GG	GG	AA	GG	GG	GG	GG	AA	AA	AA	AA	GG	GG	GG	AA	GG	GG	GG	GG
AX-158607164	135K array	PolyHighResolution	99.592	0.084	5.504	12.175	3	20	1	223	1	W135_GJDU	1B	1200454	GG	AA	R	GG	GG	GG	GG	AA	AA	GG	GG	GG	GG	GG	GG	GG	GG	AA	GG	GG	GG	GG	GG	GG	---	GG	GG	GG	GG	AA	GG	AA	GG	GG	GG
BS00022180_51	15K array	---	---	---	---	---	---	---	---	---	---	W_15_AALW	1B	1203959	CC	TT	Y	CC	CC	CC	TT	CC	CC	CC	CC	CC	CC	CC	CC	CC	CC	TT	CC	CC	CC	CC	CC	CC	TT	CC	CC	CC	CC	TT	CC	TT	CC	CC	CC
BS00093078_51	15K array	---	---	---	---	---	---	---	---	---	---	W_15_ACRV	1B	1204018	TT	CC	Y	TT	TT	TT	TT	TT	TT	TT	TT	TT	TT	TT	TT	TT	TT	TT	TT	TT	TT	TT	TT	TT	TT	TT	TT	TT	TT	TT	TT	TT	TT	TT	TT
Excalibur_c12376_569	15K array	---	---	---	---	---	---	---	---	---	---	W_15_AEWG	1B	1251530	CC	TT	Y	CC	CC	TT	TT	CC	CC	CC	CC	CC	CC	CC	CC	CC	CC	TT	CC	CC	CC	CC	CC	CC	TT	CC	CC	CC	CC	TT	CC	TT	CC	CC	CC
Kukri_c44369_131	15K array	---	---	---	---	---	---	---	---	---	---	W_15_AJJA	1B	1419786	TT	GG	K	TT	TT	GG	GG	TT	TT	TT	TT	TT	TT	TT	TT	TT	TT	GG	TT	TT	TT	TT	TT	TT	GG	TT	TT	TT	TT	GG	TT	GG	TT	TT	TT
Excalibur_c21898_1423	15K array	---	---	---	---	---	---	---	---	---	---	W_15_AFCZ	1B	1421208	CC	TT	Y	CC	CC	---	CC	CC	CC	CC	CC	CC	CC	CC	CC	CC	CC	CC	CC	CC	CC	CC	CC	CC	CC	CC	CC	CC	CC	CC	CC	CC	CC	CC	CC
AX-158532180	135K array	PolyHighResolution	100	0.194	7.833	15.946	3	45	5	195	0	W135_CCFU	1B	1431593	GG	AA	R	GG	GG	GG	GG	GG	GG	GG	GG	GG	GG	GG	GG	GG	AA	GG	GG	GG	GG	GG	AA	GG	GG	AA	GG	GG	GG	GG	GG	GG	GG	GG	GG
BS00050522_51	15K array	---	---	---	---	---	---	---	---	---	---	W_15_ABHS	1B	1433745	CC	TT	Y	CC	CC	CC	CC	CC	CC	CC	CC	CC	CC	CC	CC	CC	TT	CC	CC	CC	CC	CC	TT	CC	CC	TT	CC	CC	CC	CC	CC	CC	CC	CC	CC
AX-158545270	135K array	OTV	98.367	0.093	8.387	21.642	3	14	17	210	4	W135_CVPG	1B	1513073	CC	TT	Y	CC	CC	CC	CC	Y	CC	CC	CC	CC	CC	CC	CC	CC	CC	Y	CC	CC	CC	CC	TT	CC	---	TT	CC	CC	CC	Y	CC	Y	CC	CC	CC
BS00071161_51	15K array	---	---	---	---	---	---	---	---	---	---	W_15_ACCO	1B	1533524	TT	CC	Y	TT	TT	TT	CC	TT	TT	TT	TT	TT	TT	TT	TT	TT	TT	CC	TT	TT	TT	TT	CC	TT	CC	CC	TT	TT	TT	CC	TT	CC	TT	TT	TT
AX-94715130	135K array	OTV	100	0.092	7.48	16.892	3	13	19	213	0	W135_HROT	1B	1779847	CC	TT	Y	CC	CC	CC	CC	Y	CC	CC	CC	CC	CC	CC	CC	CC	CC	Y	CC	CC	CC	CC	TT	CC	---	TT	CC	CC	CC	Y	CC	Y	CC	CC	CC
BS00076192_51	15K array	---	---	---	---	---	---	---	---	---	---	W_15_ACGV	1B	1779847	GG	AA	R	GG	GG	GG	---	GG	GG	GG	GG	GG	GG	GG	GG	GG	GG	---	GG	GG	GG	---	AA	GG	GG	AA	GG	GG	GG	---	GG	---	GG	GG	GG
Kukri_c79308_278	15K array	---	---	---	---	---	---	---	---	---	---	W_15_AJVG	1B	4320789	GG	AA	R	GG	GG	GG	GG	GG	GG	GG	GG	GG	GG	GG	GG	GG	GG	GG	GG	GG	GG	GG	GG	GG	GG	GG	GG	GG	GG	GG	GG	GG	GG	GG	GG
RAC875_c30138_595	15K array	---	---	---	---	---	---	---	---	---	---	W_15_ALBV	1B	4321944	TT	CC	Y	TT	TT	TT	CC	TT	TT	TT	TT	TT	TT	TT	TT	TT	TT	CC	TT	TT	TT	TT	TT	TT	CC	TT	TT	TT	TT	CC	TT	CC	TT	TT	TT
BS00022504_51	15K array	---	---	---	---	---	---	---	---	---	---	W_15_AAOC	1B	4345605	AA	GG	R	AA	AA	---	GG	AA	AA	AA	AA	AA	AA	AA	AA	AA	AA	GG	AA	AA	AA	AA	GG	AA	GG	GG	AA	AA	AA	GG	AA	GG	AA	AA	AA
BS00022505_51	15K array	---	---	---	---	---	---	---	---	---	---	W_15_AAOD	1B	4347120	TT	GG	K	TT	TT	TT	TT	TT	TT	TT	TT	TT	TT	TT	TT	TT	TT	TT	TT	TT	TT	TT	TT	TT	TT	TT	TT	TT	TT	TT	TT	TT	TT	TT	TT
Kukri_rep_c106834_139	15K array	---	---	---	---	---	---	---	---	---	---	W_15_AKCS	1B	4349211	CC	TT	Y	CC	CC	CC	CC	CC	CC	CC	CC	CC	CC	CC	CC	CC	CC	CC	CC	CC	CC	CC	CC	CC	CC	CC	CC	CC	CC	CC	CC	CC	CC	CC	CC
BS00083177_51	15K array	---	---	---	---	---	---	---	---	---	---	W_15_ACLW	1B	4349558	AA	GG	R	AA	AA	AA	---	AA	AA	AA	AA	AA	AA	AA	AA	AA	AA	---	AA	AA	AA	AA	AA	AA	---	AA	AA	AA	AA	---	AA	---	AA	AA	AA
AX-94784568	135K array	OTV	99.592	0.135	8.21	18.738	3	24	18	202	1	W135_HRVD	1B	5159773	GG	AA	R	GG	GG	GG	GG	R	GG	GG	GG	GG	GG	GG	GG	GG	GG	R	GG	GG	GG	GG	GG	GG	GG	GG	GG	GG	GG	R	GG	R	GG	GG	GG
BS00022482_51	15K array	---	---	---	---	---	---	---	---	---	---	W_15_AANY	1B	5176140	CC	TT	Y	CC	CC	CC	CC	CC	CC	CC	CC	CC	CC	CC	CC	CC	CC	CC	CC	CC	CC	CC	CC	CC	CC	CC	CC	CC	CC	CC	CC	CC	CC	CC	CC
Kukri_c37738_417	15K array	---	---	---	---	---	---	---	---	---	---	W_15_AJFB	1B	5519895	CC	TT	Y	CC	CC	CC	CC	CC	CC	CC	CC	CC	CC	CC	CC	CC	CC	CC	CC	CC	CC	CC	TT	CC	CC	TT	CC	CC	CC	CC	CC	CC	CC	CC	CC
AX-158570997	135K array	PolyHighResolution	98.367	0.091	4.396	9.87	3	21	2	218	4	W135_EHQT	1B	6475319	CC	TT	Y	CC	CC	CC	CC	TT	CC	CC	CC	CC	CC	CC	CC	CC	CC	TT	CC	CC	CC	CC	CC	CC	Y	CC	CC	CC	CC	TT	CC	TT	CC	CC	CC
AX-158521438	135K array	PolyHighResolution	99.592	0.148	4.469	12.571	3	207	2	35	1	W135_BMIQ	1B	6867135	CC	GG	S	CC	CC	GG	CC	CC	CC	CC	CC	CC	CC	CC	CC	CC	GG	CC	CC	CC	CC	CC	CC	CC	CC	CC	CC	CC	CC	CC	CC	CC	CC	CC	CC
BS00066271_51	15K array	---	---	---	---	---	---	---	---	---	---	W_15_ABUZ	1B	6867216	TT	CC	Y	TT	TT	TT	TT	TT	CC	TT	TT	TT	TT	TT	TT	TT	CC	TT	TT	TT	TT	TT	TT	TT	TT	TT	TT	TT	TT	TT	TT	TT	TT	TT	TT
AX-158595816	135K array	OTV	98.775	0.134	6.064	13.295	3	24	17	201	3	W135_FSJI	1B	8217344	GG	AA	R	GG	GG	AA	GG	R	GG	GG	GG	AA	GG	GG	AA	AA	AA	R	GG	GG	GG	GG	GG	GG	GG	GG	GG	GG	AA	R	GG	R	AA	AA	GG
Kukri_c2332_1093	15K array	---	---	---	---	---	---	---	---	---	---	W_15_AIVN	1B	8675065	GG	AA	R	GG	GG	GG	AA	GG	GG	GG	GG	GG	GG	GG	GG	GG	GG	AA	GG	GG	GG	GG	GG	GG	AA	GG	GG	GG	GG	AA	GG	AA	GG	GG	GG
BS00005004_51	15K array	---	---	---	---	---	---	---	---	---	---	W_15_AACH	1B	8676778	TT	GG	K	TT	TT	TT	GG	TT	TT	TT	TT	TT	TT	TT	TT	TT	TT	GG	TT	TT	TT	TT	TT	TT	GG	TT	TT	TT	TT	GG	TT	GG	TT	TT	TT
wsnp_BE405749B_Ta_2_1	15K array	---	---	---	---	---	---	---	---	---	---	W_15_APPT	1B	9078284	CC	TT	Y	CC	CC	CC	CC	TT	TT	CC	TT	CC	CC	CC	CC	CC	CC	CC	TT	TT	TT	TT	CC	CC	CC	CC	TT	TT	CC	CC	CC	CC	CC	CC	TT
AX-158561111	135K array	PolyHighResolution	100	0.08	5.021	11.818	3	224	3	18	0	W135_DTAN	1B	9159403	AA	GG	R	AA	AA	AA	AA	GG	AA	AA	AA	AA	AA	AA	AA	AA	AA	GG	AA	AA	AA	AA	AA	AA	R	AA	AA	AA	AA	GG	AA	GG	AA	AA	AA
AX-110958461	135K array	OTV	98.775	0.461	6.17	14.63	3	103	17	122	3	W135_AVVS	1B	9489708	GG	AA	R	GG	AA	GG	GG	R	AA	AA	AA	AA	AA	AA	AA	AA	AA	R	GG	GG	GG	GG	AA	AA	GG	AA	GG	GG	AA	R	AA	R	AA	AA	GG
AX-89727281	135K array	OTV	97.959	0.254	8.867	18.758	3	52	18	170	5	W135_HPNE	1B	9515052	CC	TT	Y	CC	TT	CC	CC	Y	TT	TT	TT	CC	TT	TT	CC	CC	CC	Y	CC	CC	CC	CC	TT	TT	Y	TT	CC	CC	CC	Y	TT	Y	CC	CC	CC
Kukri_c36151_170	15K array	---	---	---	---	---	---	---	---	---	---	W_15_AJED	1B	9555802	GG	AA	R	AA	AA	AA	GG	GG	GG	AA	GG	GG	AA	AA	GG	GG	GG	GG	GG	GG	GG	GG	GG	AA	GG	GG	GG	GG	GG	GG	AA	GG	GG	GG	GG
Kukri_c92979_195	15K array	---	---	---	---	---	---	---	---	---	---	W_15_AJYA	1B	9711621	CC	TT	Y	TT	TT	TT	CC	CC	CC	TT	CC	TT	TT	TT	TT	TT	TT	CC	CC	CC	CC	CC	CC	TT	CC	CC	CC	CC	TT	CC	TT	CC	TT	TT	CC
Tdurum_contig47083_278	15K array	---	---	---	---	---	---	---	---	---	---	W_15_AOOV	1B	10103946	AA	GG	R	AA	AA	AA	GG	GG	GG	AA	GG	AA	AA	AA	AA	AA	AA	GG	GG	GG	AA	AA	GG	AA	GG	GG	AA	AA	AA	GG	AA	GG	AA	AA	AA
Kukri_c29655_194	15K array	---	---	---	---	---	---	---	---	---	---	W_15_AIZY	1B	10104112	TT	CC	Y	TT	TT	TT	TT	CC	CC	TT	CC	TT	TT	TT	TT	TT	TT	TT	CC	CC	TT	TT	TT	TT	TT	TT	TT	TT	TT	TT	TT	TT	TT	TT	TT
RFL_Contig5637_1008	15K array	---	---	---	---	---	---	---	---	---	---	W_15_AMWO	1B	10104280	CC	TT	Y	CC	CC	TT	CC	CC	CC	CC	CC	TT	TT	TT	TT	TT	TT	CC	CC	CC	CC	CC	CC	CC	CC	CC	CC	CC	TT	CC	CC	CC	TT	TT	CC
Excalibur_c95327_51	15K array	---	---	---	---	---	---	---	---	---	---	W_15_AGFV	1B	10104322	AA	GG	R	AA	AA	AA	GG	AA	AA	AA	AA	AA	AA	AA	AA	AA	AA	GG	AA	AA	AA	AA	GG	AA	GG	GG	AA	AA	AA	GG	AA	GG	AA	AA	AA
RFL_Contig4140_1135	15K array	---	---	---	---	---	---	---	---	---	---	W_15_AMTW	1B	10204422	AA	GG	R	AA	GG	AA	AA	GG	GG	AA	GG	AA	AA	AA	AA	AA	AA	AA	GG	GG	GG	GG	GG	AA	AA	GG	GG	GG	AA	AA	AA	AA	AA	AA	GG
TA004380_0460	15K array	---	---	---	---	---	---	---	---	---	---	W_15_ANOI	1B	10204609	TT	GG	K	TT	TT	TT	GG	TT	TT	TT	TT	TT	TT	TT	TT	TT	TT	GG	TT	TT	TT	TT	TT	TT	GG	TT	TT	TT	TT	GG	TT	GG	TT	TT	TT
wsnp_BE637971B_Ta_1_20	15K array	---	---	---	---	---	---	---	---	---	---	W_15_APTH	1B	10204938	TT	CC	Y	TT	TT	CC	TT	TT	TT	TT	TT	CC	CC	CC	CC	CC	CC	TT	TT	TT	TT	TT	TT	TT	TT	TT	TT	TT	CC	TT	TT	TT	CC	CC	TT
AX-158545263	135K array	OTV	99.184	0.457	8.678	17.388	3	123	18	102	2	W135_CVOZ	1B	11181377	TT	CC	Y	TT	CC	TT	TT	Y	CC	TT	CC	CC	CC	CC	CC	CC	CC	Y	TT	TT	TT	TT	TT	CC	---	TT	TT	TT	CC	Y	CC	Y	CC	CC	TT
BS00004903_51	15K array	---	---	---	---	---	---	---	---	---	---	W_15_AACG	1B	11633851	AA	CC	M	AA	AA	AA	CC	AA	AA	AA	AA	AA	AA	AA	AA	AA	AA	CC	AA	AA	AA	AA	AA	AA	---	AA	AA	AA	AA	CC	AA	CC	AA	AA	AA
RAC875_c113582_346	15K array	---	---	---	---	---	---	---	---	---	---	W_15_AKKT	1B	11696983	CC	TT	Y	CC	CC	CC	TT	CC	CC	CC	CC	CC	CC	CC	CC	CC	CC	TT	CC	CC	CC	CC	CC	CC	TT	CC	CC	CC	CC	TT	CC	TT	CC	CC	CC
IACX3811	15K array	---	---	---	---	---	---	---	---	---	---	W_15_AHWB	1B	11859379	CC	TT	Y	CC	CC	TT	CC	CC	CC	CC	CC	TT	CC	CC	TT	TT	TT	CC	CC	CC	CC	CC	CC	CC	CC	CC	CC	CC	TT	CC	CC	CC	TT	TT	CC
RAC875_c63624_753	15K array	---	---	---	---	---	---	---	---	---	---	W_15_ALUU	1B	11859589	CC	TT	Y	CC	CC	TT	CC	CC	CC	CC	CC	TT	CC	CC	TT	TT	TT	CC	CC	CC	CC	CC	CC	CC	CC	CC	CC	CC	TT	CC	CC	CC	TT	TT	CC
Ku_c1312_1194	15K array	---	---	---	---	---	---	---	---	---	---	W_15_AIFY	1B	11859756	CC	TT	Y	CC	CC	TT	CC	CC	CC	CC	CC	TT	CC	CC	TT	TT	TT	CC	CC	CC	CC	CC	CC	CC	CC	CC	CC	CC	TT	CC	CC	CC	TT	TT	CC
Tdurum_contig68637_256	15K array	---	---	---	---	---	---	---	---	---	---	W_15_APAW	1B	11859821	GG	AA	R	AA	GG	AA	AA	GG	GG	AA	GG	GG	AA	AA	GG	GG	GG	AA	GG	GG	GG	GG	GG	AA	AA	GG	GG	GG	GG	AA	AA	AA	GG	GG	GG
Tdurum_contig14847_144	15K array	---	---	---	---	---	---	---	---	---	---	W_15_AOBN	1B	11861314	GG	TT	K	GG	GG	TT	GG	GG	GG	GG	GG	TT	GG	GG	TT	TT	TT	GG	GG	GG	GG	GG	GG	GG	GG	GG	GG	GG	TT	GG	GG	GG	TT	TT	GG
wsnp_Ex_c50340_54659660	15K array	---	---	---	---	---	---	---	---	---	---	W_15_ARHS	1B	11890411	CC	TT	Y	CC	TT	CC	CC	TT	TT	CC	TT	CC	CC	CC	CC	CC	CC	CC	TT	TT	TT	TT	TT	CC	CC	TT	TT	TT	CC	CC	CC	CC	CC	CC	TT
BobWhite_c28295_256	15K array	---	---	---	---	---	---	---	---	---	---	W_15_ADMW	1B	14846145	TT	GG	K	TT	TT	TT	GG	TT	TT	TT	TT	TT	TT	TT	TT	TT	TT	GG	TT	TT	TT	TT	TT	TT	GG	TT	TT	TT	TT	GG	TT	GG	TT	TT	TT
RAC875_rep_c70613_78	15K array	---	---	---	---	---	---	---	---	---	---	W_15_AMKN	1B	15165987	GG	AA	R	GG	GG	GG	AA	GG	GG	GG	GG	GG	GG	GG	GG	GG	GG	AA	GG	GG	GG	GG	GG	GG	AA	GG	GG	GG	GG	AA	GG	AA	GG	GG	GG
AX-86174101	135K array	PolyHighResolution	99.592	0.098	5.62	13.881	3	219	2	23	1	W135_HNYE	1B	15169636	AA	CC	M	AA	AA	AA	AA	CC	AA	AA	AA	AA	AA	AA	AA	AA	AA	CC	AA	AA	AA	AA	AA	AA	---	AA	AA	AA	AA	CC	AA	CC	AA	AA	AA
wsnp_Ku_c28164_38103270	15K array	---	---	---	---	---	---	---	---	---	---	W_15_ASOS	1B	15171054	GG	AA	R	GG	GG	GG	AA	GG	GG	GG	GG	GG	GG	GG	GG	GG	GG	AA	GG	GG	GG	GG	GG	GG	AA	GG	GG	GG	GG	AA	GG	AA	GG	GG	GG
Excalibur_rep_c67198_530	15K array	---	---	---	---	---	---	---	---	---	---	W_15_AGLJ	1B	15171336	GG	AA	R	GG	GG	GG	AA	GG	GG	GG	GG	GG	GG	GG	GG	GG	GG	AA	GG	GG	GG	GG	GG	GG	AA	GG	GG	GG	GG	AA	GG	AA	GG	GG	GG
BS00105846_51	15K array	---	---	---	---	---	---	---	---	---	---	W_15_ACYI	1B	15284528	TT	CC	Y	TT	TT	CC	TT	TT	CC	TT	CC	CC	CC	CC	CC	CC	CC	TT	TT	TT	CC	CC	TT	TT	TT	TT	CC	TT	CC	TT	TT	TT	CC	CC	CC
BS00108058_51	15K array	---	---	---	---	---	---	---	---	---	---	W_15_ACZM	1B	15439279	CC	TT	Y	TT	TT	CC	CC	TT	CC	TT	CC	CC	CC	CC	CC	CC	CC	CC	TT	TT	CC	CC	TT	TT	CC	TT	CC	CC	CC	CC	TT	CC	CC	CC	CC
BS00089524_51	15K array	---	---	---	---	---	---	---	---	---	---	W_15_ACPP	1B	15448151	AA	CC	M	CC	CC	AA	AA	CC	AA	CC	AA	AA	AA	AA	AA	AA	AA	AA	CC	CC	AA	AA	CC	CC	AA	CC	AA	AA	AA	AA	CC	AA	AA	AA	AA
Kukri_c38845_821	15K array	---	---	---	---	---	---	---	---	---	---	W_15_AJFV	1B	15449308	CC	TT	Y	CC	CC	CC	TT	CC	CC	CC	CC	CC	CC	CC	CC	CC	CC	TT	CC	CC	CC	CC	CC	CC	TT	CC	CC	CC	CC	TT	CC	TT	CC	CC	CC
BS00074962_51	15K array	---	---	---	---	---	---	---	---	---	---	W_15_ACFY	1B	15658684	TT	CC	Y	TT	TT	TT	CC	TT	TT	TT	TT	TT	TT	TT	TT	TT	TT	CC	TT	TT	TT	TT	TT	TT	CC	TT	TT	TT	TT	CC	TT	CC	TT	TT	TT
BS00011695_51	15K array	---	---	---	---	---	---	---	---	---	---	W_15_AAGZ	1B	15745304	GG	AA	R	AA	AA	GG	AA	AA	GG	AA	GG	GG	AA	AA	GG	GG	GG	AA	AA	AA	GG	GG	GG	AA	AA	GG	GG	GG	GG	AA	AA	AA	GG	GG	GG
Ku_c31363_2165	15K array	---	---	---	---	---	---	---	---	---	---	W_15_AIJD	1B	17356453	AA	CC	M	AA	AA	AA	CC	AA	AA	CC	AA	AA	AA	AA	AA	AA	AA	CC	AA	AA	AA	AA	AA	CC	CC	AA	AA	AA	AA	CC	CC	CC	AA	AA	AA
CAP7_c3847_204	15K array	---	---	---	---	---	---	---	---	---	---	W_15_AEIB	1B	17623279	GG	AA	R	AA	AA	GG	AA	AA	GG	AA	GG	GG	GG	GG	GG	GG	GG	AA	AA	AA	GG	GG	GG	AA	AA	GG	GG	GG	GG	AA	AA	AA	GG	GG	AA
BS00105833_51	15K array	---	---	---	---	---	---	---	---	---	---	W_15_ACYH	1B	17731170	TT	CC	Y	TT	TT	TT	CC	TT	CC	CC	TT	TT	TT	TT	TT	TT	TT	CC	TT	TT	TT	TT	TT	CC	CC	TT	TT	TT	TT	CC	CC	CC	TT	TT	TT
RAC875_c15942_571	15K array	---	---	---	---	---	---	---	---	---	---	W_15_AKPF	1B	17790672	TT	CC	Y	TT	TT	TT	CC	TT	TT	CC	TT	TT	TT	TT	TT	TT	TT	CC	TT	TT	TT	TT	TT	CC	CC	TT	TT	TT	TT	CC	CC	CC	TT	TT	TT
IAAV4194	15K array	---	---	---	---	---	---	---	---	---	---	W_15_AHIW	1B	17885881	TT	CC	Y	CC	CC	TT	CC	CC	TT	CC	TT	TT	TT	TT	TT	TT	TT	CC	CC	CC	TT	TT	TT	CC	CC	TT	TT	TT	TT	CC	CC	CC	TT	TT	TT
Tdurum_contig78972_316	15K array	---	---	---	---	---	---	---	---	---	---	W_15_APDK	1B	18419737	AA	GG	R	GG	GG	AA	GG	GG	GG	GG	AA	AA	AA	AA	AA	AA	AA	GG	GG	GG	AA	AA	AA	GG	GG	AA	AA	GG	AA	GG	GG	GG	AA	AA	AA
AX-158521520	135K array	PolyHighResolution	100	0.18	4.525	11.179	3	42	4	199	0	W135_BMLU	1B	18565512	GG	TT	K	GG	TT	GG	GG	TT	GG	GG	GG	GG	GG	GG	GG	GG	GG	TT	GG	GG	GG	GG	GG	TT	K	GG	GG	GG	GG	TT	TT	TT	GG	GG	GG
AX-158532147	135K array	OTV	100	0.076	6.422	13.293	3	18	1	226	0	W135_CCEN	1B	20563741	CC	AA	M	CC	CC	CC	CC	CC	CC	CC	CC	AA	CC	CC	AA	AA	AA	CC	CC	CC	CC	CC	CC	CC	CC	CC	CC	CC	AA	CC	CC	CC	AA	AA	CC
Tdurum_contig50667_306	15K array	---	---	---	---	---	---	---	---	---	---	W_15_AORP	1B	20588217	CC	TT	Y	CC	CC	CC	CC	CC	CC	CC	CC	TT	CC	CC	TT	TT	TT	CC	CC	CC	CC	CC	CC	CC	CC	CC	CC	CC	TT	CC	CC	CC	TT	TT	CC
BS00110121_51	15K array	---	---	---	---	---	---	---	---	---	---	W_15_ADAU	1B	22074432	AA	GG	R	AA	AA	AA	GG	AA	AA	GG	AA	AA	AA	AA	AA	AA	AA	GG	AA	AA	AA	AA	AA	GG	GG	AA	AA	AA	AA	GG	GG	GG	AA	AA	AA
Kukri_c38553_173	15K array	---	---	---	---	---	---	---	---	---	---	W_15_AJFM	1B	22162333	CC	TT	Y	CC	CC	CC	---	CC	CC	CC	CC	CC	CC	CC	CC	CC	CC	CC	CC	CC	CC	CC	CC	CC	CC	CC	CC	CC	CC	CC	CC	CC	CC	CC	CC
Excalibur_c30569_384	15K array	---	---	---	---	---	---	---	---	---	---	W_15_AFIQ	1B	22278146	TT	CC	Y	TT	TT	TT	---	TT	TT	TT	TT	TT	TT	TT	TT	TT	TT	TT	TT	TT	TT	TT	TT	TT	TT	TT	TT	TT	TT	TT	TT	TT	TT	TT	TT
Kukri_c8390_1102	15K array	---	---	---	---	---	---	---	---	---	---	W_15_AJWG	1B	22706961	AA	GG	R	AA	AA	AA	GG	AA	AA	AA	AA	AA	AA	AA	GG	GG	GG	GG	AA	GG	AA	AA	GG	AA	R	GG	AA	AA	AA	GG	AA	GG	GG	GG	AA
Excalibur_c3270_1566	15K array	---	---	---	---	---	---	---	---	---	---	W_15_AFJV	1B	24161324	AA	CC	M	AA	AA	AA	AA	AA	AA	CC	AA	AA	AA	AA	AA	AA	AA	AA	AA	AA	AA	AA	AA	CC	AA	AA	AA	AA	AA	AA	CC	AA	AA	AA	AA
BS00068182_51	15K array	---	---	---	---	---	---	---	---	---	---	W_15_ABZS	1B	24636361	GG	AA	R	GG	GG	GG	AA	GG	GG	AA	GG	---	GG	GG	GG	GG	GG	AA	GG	GG	GG	GG	GG	AA	AA	GG	GG	GG	GG	AA	AA	AA	GG	GG	GG
tplb0055p02_1074	15K array	---	---	---	---	---	---	---	---	---	---	W_15_APNX	1B	24932284	CC	AA	M	CC	CC	CC	AA	CC	CC	CC	CC	CC	CC	CC	CC	CC	CC	AA	CC	CC	CC	CC	CC	CC	AA	CC	CC	CC	CC	AA	CC	AA	CC	CC	CC
AX-158607210	135K array	OTV	98.367	0.137	7.229	16.248	3	199	18	24	4	W135_GJFO	1B	25429431	AA	GG	R	AA	GG	AA	AA	R	AA	AA	AA	AA	AA	AA	AA	AA	AA	R	AA	AA	AA	AA	AA	GG	---	AA	AA	AA	AA	R	GG	R	AA	AA	AA
AX-158595851	135K array	OTV	97.959	0.177	5.329	12.354	3	35	15	190	5	W135_FSKR	1B	26185562	GG	AA	R	AA	GG	GG	GG	---	GG	GG	GG	GG	AA	GG	GG	GG	GG	R	GG	GG	GG	GG	GG	GG	---	GG	GG	GG	GG	R	GG	R	GG	GG	GG
wsnp_Ku_c2620_4980121	15K array	---	---	---	---	---	---	---	---	---	---	W_15_ASOB	1B	26185562	CC	TT	Y	CC	CC	CC	---	CC	CC	CC	TT	CC	TT	CC	CC	CC	CC	---	CC	CC	CC	CC	CC	CC	---	CC	CC	CC	CC	---	CC	---	CC	CC	CC
wsnp_Ex_c5780_10153638	15K array	---	---	---	---	---	---	---	---	---	---	W_15_ARLU	1B	26186142	GG	AA	R	GG	GG	GG	---	GG	GG	GG	AA	GG	AA	GG	GG	GG	GG	---	GG	GG	GG	GG	GG	GG	---	GG	GG	GG	GG	---	GG	---	GG	GG	GG
Tdurum_contig44861_1253	15K array	---	---	---	---	---	---	---	---	---	---	W_15_AOMW	1B	26186660	AA	CC	M	AA	AA	AA	CC	AA	AA	AA	AA	AA	AA	AA	AA	AA	AA	CC	AA	AA	AA	AA	AA	AA	CC	AA	AA	AA	AA	CC	AA	CC	AA	AA	AA
AX-158607074	135K array	PolyHighResolution	99.184	0.105	5.66	11.929	3	24	3	216	2	W135_GJAI	1B	26622661	GG	AA	R	GG	GG	GG	GG	AA	GG	GG	GG	GG	GG	GG	GG	GG	GG	AA	GG	GG	GG	GG	GG	GG	AA	GG	GG	GG	GG	AA	GG	AA	GG	GG	GG
RAC875_c51663_87	15K array	---	---	---	---	---	---	---	---	---	---	W_15_ALPC	1B	26783731	TT	CC	Y	TT	TT	TT	CC	TT	TT	TT	TT	TT	TT	TT	TT	TT	TT	CC	TT	TT	TT	TT	TT	TT	CC	TT	TT	TT	TT	CC	TT	CC	TT	TT	TT
AX-158589655	135K array	PolyHighResolution	99.592	0.084	8.484	19.212	3	18	5	221	1	W135_FJGJ	1B	26857845	CC	AA	M	CC	CC	CC	CC	CC	CC	CC	CC	CC	CC	CC	CC	CC	CC	CC	CC	M	CC	AA	CC	CC	CC	CC	CC	CC	CC	CC	CC	CC	CC	CC	CC
Tdurum_contig56188_569	15K array	---	---	---	---	---	---	---	---	---	---	W_15_AOVP	1B	28563830	TT	CC	Y	TT	TT	TT	CC	TT	TT	TT	TT	TT	TT	TT	TT	TT	TT	CC	TT	TT	TT	TT	TT	TT	CC	TT	TT	TT	TT	CC	TT	CC	TT	TT	TT
BS00004789_51	15K array	---	---	---	---	---	---	---	---	---	---	W_15_AACF	1B	28763553	AA	GG	R	AA	AA	---	GG	AA	AA	AA	AA	AA	AA	AA	AA	AA	AA	GG	AA	AA	AA	AA	AA	AA	GG	AA	AA	AA	AA	GG	AA	GG	AA	AA	AA
wsnp_Ex_c2117_3976893	15K array	---	---	---	---	---	---	---	---	---	---	W_15_AQQR	1B	28824109	GG	TT	K	GG	GG	---	TT	GG	GG	GG	GG	GG	GG	GG	GG	GG	GG	TT	GG	GG	GG	GG	GG	GG	TT	GG	GG	GG	GG	TT	GG	TT	GG	GG	GG
AX-158532093	135K array	PolyHighResolution	100	0.084	4.812	11.449	3	224	1	20	0	W135_CCCL	1B	32059216	AA	GG	R	AA	AA	AA	AA	GG	R	AA	AA	AA	AA	AA	AA	AA	AA	GG	AA	AA	AA	AA	AA	AA	GG	AA	AA	AA	AA	GG	AA	GG	AA	AA	AA
AX-158570939	135K array	OTV	97.551	0.176	6.216	14.688	3	35	14	190	6	W135_EHON	1B	32228582	CC	TT	Y	CC	CC	CC	TT	Y	CC	CC	TT	TT	CC	CC	CC	CC	CC	Y	CC	TT	CC	CC	CC	CC	CC	CC	CC	TT	CC	Y	CC	Y	CC	CC	CC
AX-158540272	135K array	PolyHighResolution	100	0.098	6.497	14.981	3	20	8	217	0	W135_COFA	1B	32377895	CC	TT	Y	CC	CC	CC	CC	CC	CC	CC	CC	CC	CC	CC	CC	CC	CC	CC	CC	CC	TT	CC	CC	CC	Y	CC	CC	CC	CC	CC	CC	CC	CC	CC	Y
Tdurum_contig9874_547	15K array	---	---	---	---	---	---	---	---	---	---	W_15_APIU	1B	32766585	CC	TT	Y	CC	CC	CC	TT	CC	CC	CC	CC	CC	CC	CC	CC	CC	CC	TT	CC	CC	CC	CC	CC	CC	TT	CC	CC	CC	CC	TT	CC	TT	CC	CC	CC
Tdurum_contig9874_391	15K array	---	---	---	---	---	---	---	---	---	---	W_15_APIT	1B	32767677	GG	TT	K	GG	GG	GG	TT	GG	GG	GG	GG	GG	GG	GG	GG	GG	GG	TT	GG	GG	GG	GG	GG	GG	TT	GG	GG	GG	GG	TT	GG	TT	GG	GG	GG
BS00065053_51	15K array	---	---	---	---	---	---	---	---	---	---	W_15_ABRJ	1B	38833879	CC	TT	Y	TT	TT	CC	CC	TT	CC	CC	CC	TT	CC	CC	CC	CC	CC	CC	TT	TT	CC	CC	CC	CC	CC	CC	CC	TT	CC	CC	CC	CC	CC	CC	CC
AX-158545195	135K array	PolyHighResolution	97.959	0.077	6.875	16.575	3	220	3	17	5	W135_CVMJ	1B	38910587	AA	GG	R	AA	AA	AA	AA	GG	---	AA	AA	AA	AA	AA	AA	AA	AA	GG	AA	AA	AA	AA	AA	AA	R	AA	AA	AA	AA	GG	AA	GG	AA	AA	AA
BS00004418_51	15K array	---	---	---	---	---	---	---	---	---	---	W_15_AACB	1B	38911196	TT	GG	K	TT	TT	TT	GG	TT	TT	TT	TT	TT	TT	TT	TT	TT	TT	GG	TT	TT	TT	TT	TT	TT	GG	TT	TT	TT	TT	GG	TT	GG	TT	TT	TT
BS00022590_51	15K array	---	---	---	---	---	---	---	---	---	---	W_15_AAOU	1B	38911422	AA	GG	R	GG	GG	R	GG	GG	AA	AA	AA	GG	AA	AA	AA	AA	AA	GG	GG	GG	AA	AA	AA	AA	---	AA	AA	GG	AA	GG	AA	GG	AA	AA	AA
Kukri_c47342_73	15K array	---	---	---	---	---	---	---	---	---	---	W_15_AJKO	1B	39382990	AA	GG	R	AA	AA	AA	GG	AA	AA	AA	AA	AA	AA	AA	AA	AA	AA	GG	AA	AA	AA	AA	AA	AA	GG	AA	AA	AA	AA	GG	AA	GG	AA	AA	AA
AX-158561105	135K array	OTV	99.184	0.261	6.517	14.127	3	53	21	169	2	W135_DTAH	1B	39396691	GG	AA	R	GG	GG	GG	AA	R	GG	AA	AA	AA	GG	GG	GG	GG	GG	R	AA	AA	GG	GG	GG	GG	R	GG	GG	AA	GG	R	GG	R	GG	GG	GG
BS00067003_51	15K array	---	---	---	---	---	---	---	---	---	---	W_15_ABWP	1B	39545430	CC	TT	Y	TT	TT	CC	CC	TT	CC	CC	CC	TT	CC	CC	CC	CC	CC	CC	TT	TT	CC	CC	CC	CC	CC	CC	CC	TT	CC	CC	CC	CC	CC	CC	CC
IAAV7611	15K array	---	---	---	---	---	---	---	---	---	---	W_15_AHQK	1B	39853060	GG	TT	K	GG	GG	GG	TT	GG	GG	GG	GG	GG	GG	GG	GG	GG	GG	TT	GG	GG	GG	GG	GG	GG	TT	GG	GG	GG	GG	TT	GG	TT	GG	GG	GG
AX-158570859	135K array	OTV	99.184	0.064	7.821	17.524	3	6	19	218	2	W135_EHLL	1B	40198350	GG	AA	R	GG	GG	GG	GG	AA	GG	GG	GG	GG	GG	GG	GG	GG	GG	AA	GG	GG	GG	GG	GG	GG	AA	GG	GG	GG	GG	AA	GG	AA	GG	GG	GG
Kukri_rep_c100936_449	15K array	---	---	---	---	---	---	---	---	---	---	W_15_AJZN	1B	40199660	CC	TT	Y	CC	CC	CC	TT	CC	CC	CC	CC	CC	CC	CC	CC	CC	CC	TT	CC	CC	CC	CC	CC	CC	---	CC	CC	CC	CC	TT	CC	TT	CC	CC	CC
AX-158570819	135K array	PolyHighResolution	99.184	0.105	5.656	11.481	3	215	5	23	2	W135_EHJX	1B	40702824	AA	GG	R	AA	AA	AA	AA	GG	AA	AA	AA	AA	AA	AA	AA	AA	AA	GG	AA	AA	AA	AA	AA	AA	GG	AA	AA	AA	AA	GG	AA	GG	AA	AA	AA
IAAV2838	15K array	---	---	---	---	---	---	---	---	---	---	W_15_AHFX	1B	41642534	CC	TT	Y	CC	CC	CC	TT	CC	CC	CC	CC	CC	CC	CC	CC	CC	CC	TT	CC	CC	CC	CC	CC	CC	TT	CC	CC	CC	CC	TT	CC	TT	CC	CC	CC
IAAV1312	15K array	---	---	---	---	---	---	---	---	---	---	W_15_AHCF	1B	41744124	CC	TT	Y	CC	CC	CC	TT	CC	CC	CC	CC	CC	CC	CC	CC	CC	CC	TT	CC	CC	CC	CC	CC	CC	TT	CC	CC	CC	CC	TT	CC	TT	CC	CC	CC
Tdurum_contig9762_314	15K array	---	---	---	---	---	---	---	---	---	---	W_15_APIF	1B	42350904	AA	GG	R	AA	AA	R	GG	AA	AA	AA	AA	AA	AA	AA	AA	AA	AA	GG	AA	AA	AA	AA	AA	AA	GG	AA	AA	AA	AA	GG	AA	GG	AA	AA	AA
Tdurum_contig11334_554	15K array	---	---	---	---	---	---	---	---	---	---	W_15_ANYA	1B	43321931	TT	CC	Y	TT	TT	TT	CC	TT	TT	TT	TT	TT	TT	TT	TT	TT	TT	CC	TT	TT	TT	TT	TT	TT	CC	TT	TT	TT	TT	CC	TT	CC	TT	TT	TT
AX-111519925	135K array	OTV	99.184	0.327	6.745	13.566	3	151	25	67	2	W135_BBMZ	1B	44077194	TT	CC	Y	CC	TT	TT	TT	Y	TT	TT	TT	TT	TT	TT	TT	TT	TT	Y	TT	TT	CC	TT	TT	TT	Y	TT	CC	TT	CC	Y	TT	Y	TT	TT	TT
Excalibur_c95656_129	15K array	---	---	---	---	---	---	---	---	---	---	W_15_AGFX	1B	44933639	TT	CC	Y	TT	TT	CC	---	TT	CC	TT	TT	TT	TT	CC	TT	TT	TT	---	TT	TT	TT	CC	CC	TT	TT	CC	TT	TT	TT	---	TT	TT	TT	TT	TT
AX-158570898	135K array	OTV	98.775	0.337	7.786	16.192	3	151	19	72	3	W135_EHMY	1B	44937816	AA	GG	R	AA	GG	AA	GG	R	AA	GG	GG	GG	GG	AA	GG	GG	GG	R	GG	GG	AA	AA	AA	GG	R	AA	AA	GG	AA	R	GG	R	GG	GG	GG
wsnp_Ra_c19335_28504388	15K array	---	---	---	---	---	---	---	---	---	---	W_15_ATBN	1B	46828697	TT	GG	K	TT	TT	GG	GG	TT	GG	TT	TT	TT	TT	GG	TT	TT	TT	GG	TT	TT	TT	---	GG	TT	---	GG	TT	TT	TT	GG	TT	GG	TT	TT	TT
RFL_Contig2160_617	15K array	---	---	---	---	---	---	---	---	---	---	W_15_AMPV	1B	46884411	GG	AA	R	GG	GG	AA	GG	GG	GG	GG	GG	GG	GG	AA	GG	GG	GG	GG	GG	GG	GG	AA	AA	GG	GG	AA	GG	GG	GG	GG	GG	GG	GG	GG	GG
AX-158570971	135K array	PolyHighResolution	99.592	0.385	5.215	10.446	3	146	8	90	1	W135_EHPT	1B	47162860	AA	GG	R	AA	AA	AA	AA	GG	GG	AA	AA	AA	AA	GG	AA	AA	AA	GG	AA	AA	AA	GG	GG	AA	R	GG	AA	AA	AA	GG	AA	GG	AA	AA	AA
RAC875_c90169_393	15K array	---	---	---	---	---	---	---	---	---	---	W_15_AMCL	1B	47509385	TT	CC	Y	TT	TT	CC	CC	TT	CC	TT	TT	TT	TT	CC	TT	TT	TT	CC	TT	TT	TT	CC	CC	TT	---	CC	TT	TT	TT	CC	TT	CC	TT	TT	TT
IAAV8952	15K array	---	---	---	---	---	---	---	---	---	---	W_15_AHSG	1B	49880868	GG	AA	R	GG	GG	AA	AA	GG	AA	GG	GG	GG	GG	AA	GG	GG	GG	AA	GG	GG	AA	AA	GG	GG	AA	GG	GG	GG	GG	AA	GG	AA	GG	GG	GG
Kukri_c8533_1398	15K array	---	---	---	---	---	---	---	---	---	---	W_15_AJWO	1B	49886450	GG	AA	R	GG	GG	AA	AA	GG	AA	GG	GG	GG	GG	AA	GG	GG	GG	AA	GG	GG	AA	AA	GG	GG	AA	GG	GG	GG	GG	AA	GG	AA	GG	GG	GG
BS00065844_51	15K array	---	---	---	---	---	---	---	---	---	---	W_15_ABTT	1B	50154224	TT	CC	Y	TT	TT	TT	CC	TT	TT	TT	TT	TT	TT	TT	TT	TT	TT	CC	TT	TT	TT	CC	TT	TT	CC	TT	TT	TT	TT	CC	TT	CC	TT	TT	TT
IACX502	15K array	---	---	---	---	---	---	---	---	---	---	W_15_AHWN	1B	50184440	TT	CC	Y	TT	TT	TT	TT	TT	TT	TT	TT	TT	TT	TT	TT	TT	TT	TT	TT	TT	TT	CC	TT	TT	TT	TT	TT	TT	TT	TT	TT	TT	TT	TT	TT
BS00087784_51	15K array	---	---	---	---	---	---	---	---	---	---	W_15_ACOQ	1B	50777978	TT	CC	Y	TT	TT	TT	CC	TT	TT	TT	CC	TT	TT	TT	TT	TT	TT	CC	TT	TT	CC	CC	TT	TT	CC	TT	CC	TT	CC	CC	TT	CC	TT	TT	TT
BS00087787_51	15K array	---	---	---	---	---	---	---	---	---	---	W_15_ACOR	1B	50778599	CC	TT	Y	CC	CC	Y	TT	CC	CC	CC	CC	CC	CC	CC	CC	CC	CC	TT	CC	CC	CC	CC	CC	CC	TT	CC	CC	CC	CC	TT	CC	TT	CC	CC	CC
AX-158607216	135K array	OTV	98.367	0.21	7.704	16.255	3	41	19	181	4	W135_GJFU	1B	50817089	CC	TT	Y	TT	CC	CC	CC	Y	CC	CC	CC	CC	CC	CC	CC	CC	CC	Y	CC	CC	CC	CC	CC	CC	CC	CC	TT	CC	TT	Y	CC	Y	CC	CC	CC
Ra_c16879_977	15K array	---	---	---	---	---	---	---	---	---	---	W_15_ANAB	1B	52405029	GG	TT	K	GG	GG	GG	GG	GG	GG	GG	GG	GG	GG	GG	GG	GG	GG	GG	GG	GG	GG	TT	GG	GG	GG	GG	GG	GG	GG	GG	GG	GG	GG	GG	GG
wsnp_Ex_c12063_19310114	15K array	---	---	---	---	---	---	---	---	---	---	W_15_AQEX	1B	52901757	AA	GG	R	AA	AA	AA	AA	AA	AA	AA	AA	AA	AA	AA	AA	AA	AA	AA	AA	AA	AA	GG	AA	AA	AA	AA	AA	AA	GG	AA	AA	AA	AA	AA	AA
Tdurum_contig82187_189	15K array	---	---	---	---	---	---	---	---	---	---	W_15_APEI	1B	53248886	TT	GG	K	TT	TT	TT	---	TT	TT	TT	TT	TT	TT	TT	TT	TT	TT	---	TT	TT	TT	GG	TT	TT	---	TT	TT	TT	TT	---	TT	---	TT	TT	TT
Ra_c24839_215	15K array	---	---	---	---	---	---	---	---	---	---	W_15_ANBH	1B	54883787	GG	AA	R	GG	GG	GG	GG	GG	GG	GG	GG	GG	GG	GG	GG	GG	GG	GG	GG	GG	GG	AA	GG	GG	GG	GG	GG	GG	GG	GG	GG	GG	GG	GG	GG
Excalibur_c94756_540	15K array	---	---	---	---	---	---	---	---	---	---	W_15_AGFR	1B	54883820	TT	CC	Y	TT	TT	TT	TT	TT	TT	TT	TT	TT	TT	TT	TT	TT	TT	TT	TT	TT	TT	CC	TT	TT	TT	TT	TT	TT	CC	TT	TT	TT	TT	TT	TT
wsnp_Ku_rep_c70742_70379526	15K array	---	---	---	---	---	---	---	---	---	---	W_15_ASWD	1B	54883820	AA	GG	R	AA	AA	AA	AA	AA	AA	AA	AA	AA	AA	AA	AA	AA	AA	AA	AA	AA	AA	GG	AA	AA	AA	AA	AA	AA	GG	AA	AA	AA	AA	AA	AA
wsnp_Ex_c28287_37424983	15K array	---	---	---	---	---	---	---	---	---	---	W_15_AQWX	1B	54887072	AA	GG	R	AA	AA	AA	GG	AA	AA	AA	AA	AA	AA	AA	AA	AA	AA	GG	AA	AA	AA	GG	AA	AA	GG	AA	AA	AA	GG	GG	AA	GG	AA	AA	AA
RAC875_c8271_1352	15K array	---	---	---	---	---	---	---	---	---	---	W_15_AMAK	1B	56312141	CC	TT	Y	CC	CC	CC	TT	CC	CC	CC	CC	CC	CC	CC	CC	CC	CC	TT	CC	CC	CC	TT	CC	CC	TT	CC	CC	CC	CC	TT	CC	TT	CC	CC	CC
wsnp_Ku_c11987_19473636	15K array	---	---	---	---	---	---	---	---	---	---	W_15_ASJW	1B	56313047	AA	GG	R	AA	AA	GG	GG	AA	AA	AA	AA	AA	AA	AA	AA	AA	AA	GG	AA	AA	AA	GG	AA	AA	GG	AA	AA	AA	AA	GG	AA	GG	AA	AA	AA
IAAV7915	15K array	---	---	---	---	---	---	---	---	---	---	W_15_AHQQ	1B	56313716	TT	CC	Y	TT	TT	TT	TT	TT	TT	TT	TT	TT	TT	TT	TT	TT	TT	TT	TT	TT	TT	CC	TT	TT	TT	TT	TT	TT	TT	TT	TT	TT	TT	TT	TT
RAC875_rep_c96733_369	15K array	---	---	---	---	---	---	---	---	---	---	W_15_AMNT	1B	56313860	CC	TT	Y	CC	CC	CC	TT	CC	CC	CC	CC	CC	CC	CC	CC	CC	CC	TT	CC	CC	CC	TT	CC	CC	TT	CC	CC	CC	CC	TT	CC	TT	CC	CC	CC
wsnp_Ex_c6417_11155739	15K array	---	---	---	---	---	---	---	---	---	---	W_15_ARNU	1B	56314789	TT	CC	Y	TT	TT	TT	TT	TT	TT	TT	TT	TT	TT	TT	TT	TT	TT	TT	TT	TT	TT	CC	TT	TT	TT	TT	TT	TT	TT	TT	TT	TT	TT	TT	TT
BS00105606_51	15K array	---	---	---	---	---	---	---	---	---	---	W_15_ACYD	1B	56316888	GG	AA	R	GG	GG	AA	AA	GG	GG	GG	GG	GG	GG	GG	GG	GG	GG	AA	GG	GG	GG	GG	GG	GG	AA	GG	GG	GG	GG	AA	GG	AA	GG	GG	GG
JD_c12243_360	15K array	---	---	---	---	---	---	---	---	---	---	W_15_AIAW	1B	56879903	TT	CC	Y	TT	TT	CC	CC	TT	TT	TT	TT	TT	TT	TT	TT	TT	TT	CC	TT	TT	TT	TT	TT	TT	CC	TT	TT	TT	TT	CC	TT	CC	TT	TT	TT
AX-158595836	135K array	OTV	97.959	0.175	6.117	16.543	3	33	18	189	5	W135_FSKC	1B	56888698	GG	AA	R	GG	GG	GG	GG	GG	GG	GG	GG	GG	GG	GG	GG	GG	GG	GG	GG	GG	GG	GG	GG	GG	GG	GG	GG	GG	AA	GG	GG	GG	GG	GG	GG
Tdurum_contig75938_1546	15K array	---	---	---	---	---	---	---	---	---	---	W_15_APCL	1B	57003478	GG	AA	R	GG	GG	GG	GG	GG	GG	GG	GG	GG	GG	GG	GG	GG	GG	GG	GG	GG	GG	AA	GG	GG	GG	GG	GG	GG	AA	GG	GG	GG	GG	GG	GG
AX-109946561	135K array	PolyHighResolution	99.592	0.281	5.781	11.574	3	65	7	172	1	W135_ANAP	1B	57627421	CC	TT	Y	CC	CC	CC	TT	CC	TT	CC	TT	TT	CC	CC	CC	CC	CC	CC	CC	TT	TT	TT	CC	CC	Y	CC	CC	TT	CC	CC	CC	CC	CC	CC	CC
AX-158545265	135K array	PolyHighResolution	99.184	0.484	4.661	9.603	3	122	7	114	2	W135_CVPB	1B	57631603	AA	GG	R	AA	AA	AA	GG	GG	GG	AA	GG	GG	AA	AA	AA	AA	AA	GG	AA	GG	GG	GG	AA	AA	GG	AA	AA	GG	GG	GG	AA	GG	AA	AA	AA
CAP8_rep_c9642_82	15K array	---	---	---	---	---	---	---	---	---	---	W_15_AELB	1B	58324563	AA	GG	R	AA	AA	AA	GG	AA	AA	AA	AA	AA	AA	AA	AA	AA	AA	GG	AA	AA	AA	AA	AA	AA	GG	AA	AA	AA	GG	GG	AA	GG	AA	AA	AA
Excalibur_c17202_1833	15K array	---	---	---	---	---	---	---	---	---	---	W_15_AEZL	1B	58325006	AA	GG	R	AA	AA	AA	GG	AA	AA	AA	AA	AA	AA	AA	AA	AA	AA	GG	AA	AA	AA	AA	AA	AA	---	AA	AA	AA	GG	GG	AA	GG	AA	AA	AA
AX-158595843	135K array	OTV	98.775	0.143	7.562	16.022	3	25	19	198	3	W135_FSKJ	1B	58325825	CC	TT	Y	CC	CC	CC	CC	Y	CC	CC	CC	CC	CC	CC	CC	CC	CC	Y	CC	CC	CC	CC	CC	CC	---	CC	CC	CC	TT	Y	CC	Y	CC	CC	CC
AX-158570961	135K array	OTV	98.775	0.157	6.316	15.406	3	28	20	194	3	W135_EHPJ	1B	58579179	GG	AA	R	GG	GG	GG	GG	R	GG	GG	GG	GG	GG	GG	GG	GG	GG	R	GG	GG	GG	GG	GG	GG	R	GG	GG	GG	AA	R	GG	R	GG	GG	GG
AX-110408884	135K array	OTV	96.735	0.241	6.957	15.464	3	48	18	171	8	W135_AQLH	1B	58931738	GG	CC	S	GG	GG	GG	GG	S	GG	GG	GG	CC	GG	GG	GG	GG	GG	S	CC	GG	GG	GG	GG	GG	S	GG	GG	GG	CC	S	GG	S	GG	GG	GG
RAC875_c826_839	15K array	---	---	---	---	---	---	---	---	---	---	W_15_AMAJ	1B	59599752	AA	GG	R	AA	AA	AA	GG	AA	AA	AA	AA	GG	AA	AA	AA	AA	AA	GG	GG	AA	AA	AA	AA	AA	GG	AA	AA	AA	GG	GG	AA	GG	AA	AA	AA
wsnp_Ex_c2111_3963161	15K array	---	---	---	---	---	---	---	---	---	---	W_15_AQQP	1B	59601909	GG	AA	R	GG	GG	GG	---	GG	GG	GG	GG	AA	GG	GG	GG	GG	GG	---	AA	GG	GG	GG	GG	GG	GG	GG	GG	GG	AA	---	GG	---	GG	GG	GG
AX-86172316	135K array	PolyHighResolution	100	0.222	6.11	12.76	3	51	7	187	0	W135_HNUH	1B	59602087	CC	TT	Y	CC	CC	CC	CC	CC	CC	CC	CC	TT	CC	CC	CC	CC	CC	CC	TT	CC	CC	CC	CC	CC	CC	CC	CC	CC	TT	CC	CC	CC	CC	CC	CC
AX-158570927	135K array	PolyHighResolution	99.184	0.07	4.591	12.04	3	224	4	15	2	W135_EHOB	1B	61668341	AA	GG	R	AA	AA	AA	AA	GG	---	AA	AA	AA	AA	AA	AA	AA	AA	GG	AA	AA	AA	AA	AA	AA	R	AA	AA	AA	AA	GG	AA	GG	AA	AA	AA
RAC875_c79370_378	15K array	---	---	---	---	---	---	---	---	---	---	W_15_ALYY	1B	61668401	AA	GG	R	AA	AA	AA	GG	AA	AA	AA	AA	AA	AA	AA	AA	AA	AA	GG	AA	AA	AA	AA	AA	AA	GG	AA	AA	AA	AA	GG	AA	GG	AA	AA	AA
Tdurum_contig37488_126	15K array	---	---	---	---	---	---	---	---	---	---	W_15_AOIF	1B	61669042	TT	CC	Y	---	TT	TT	CC	TT	TT	TT	TT	TT	TT	TT	TT	TT	TT	CC	TT	TT	TT	TT	TT	TT	CC	TT	TT	TT	TT	CC	TT	CC	TT	TT	TT
wsnp_Ex_c25782_35041189	15K array	---	---	---	---	---	---	---	---	---	---	W_15_AQUY	1B	63054133	GG	AA	R	GG	AA	GG	GG	GG	GG	AA	GG	GG	AA	GG	AA	AA	AA	GG	GG	GG	AA	GG	GG	AA	GG	GG	AA	GG	GG	GG	AA	GG	AA	AA	AA
AX-158521565	135K array	OTV	98.775	0.351	7.149	14.568	3	74	22	146	3	W135_BMNN	1B	67050755	GG	AA	R	GG	AA	AA	GG	R	GG	AA	GG	GG	AA	GG	AA	AA	AA	R	GG	GG	AA	GG	GG	AA	---	GG	AA	GG	GG	R	AA	R	AA	AA	AA
BS00022902_51	15K array	---	---	---	---	---	---	---	---	---	---	W_15_AAQY	1B	67540776	AA	GG	R	AA	GG	AA	GG	AA	AA	GG	AA	AA	GG	AA	GG	GG	GG	GG	AA	AA	GG	AA	AA	GG	GG	AA	GG	AA	AA	GG	GG	GG	GG	GG	GG
AX-158521551	135K array	PolyHighResolution	99.184	0.292	5.082	10.593	3	68	6	169	2	W135_BMMZ	1B	68080209	GG	AA	R	GG	AA	GG	GG	GG	GG	AA	GG	GG	AA	GG	AA	AA	AA	GG	GG	GG	AA	GG	GG	AA	---	GG	AA	GG	GG	GG	AA	GG	AA	AA	AA
AX-158570815	135K array	OTV	99.184	0.265	4.994	10.149	3	61	7	175	2	W135_EHJT	1B	69256555	GG	TT	K	GG	TT	GG	GG	---	GG	TT	GG	GG	TT	GG	TT	TT	TT	GG	GG	GG	TT	GG	GG	TT	---	GG	TT	GG	GG	GG	TT	GG	TT	TT	TT
AX-158521490	135K array	PolyHighResolution	99.184	0.335	4.359	9.175	3	81	1	161	2	W135_BMKQ	1B	69563286	GG	CC	S	GG	CC	GG	GG	CC	GG	CC	GG	GG	CC	GG	CC	CC	CC	CC	GG	GG	CC	GG	GG	CC	CC	GG	CC	GG	GG	CC	CC	CC	CC	CC	CC
BS00083533_51	15K array	---	---	---	---	---	---	---	---	---	---	W_15_ACME	1B	69906201	CC	TT	Y	CC	CC	CC	TT	CC	CC	CC	CC	CC	CC	CC	CC	CC	CC	TT	CC	CC	CC	CC	CC	CC	TT	CC	CC	CC	CC	TT	CC	TT	CC	CC	CC
AX-158521486	135K array	OTV	99.592	0.318	6.777	14.034	3	155	23	66	1	W135_BMKM	1B	70192508	AA	GG	R	AA	GG	AA	AA	R	AA	GG	AA	AA	GG	AA	GG	GG	GG	R	AA	AA	GG	AA	AA	GG	R	AA	GG	AA	AA	R	GG	R	GG	GG	GG
Kukri_c5861_360	15K array	---	---	---	---	---	---	---	---	---	---	W_15_AJQE	1B	70327929	CC	TT	Y	CC	TT	CC	TT	CC	CC	TT	CC	CC	TT	CC	TT	TT	TT	TT	CC	CC	TT	CC	CC	TT	TT	CC	TT	CC	CC	TT	TT	TT	TT	TT	TT
AX-158561131	135K array	OTV	99.184	0.366	5.009	10.881	3	151	6	86	2	W135_DTBH	1B	77634984	AA	GG	R	AA	GG	AA	AA	GG	AA	GG	AA	AA	GG	GG	GG	GG	GG	GG	GG	AA	GG	AA	AA	GG	GG	AA	GG	AA	AA	GG	GG	GG	GG	GG	GG
AX-158570900	135K array	OTV	98.367	0.334	5.446	11.552	3	71	19	151	4	W135_EHNA	1B	79980131	GG	TT	K	GG	TT	GG	GG	K	GG	TT	GG	GG	TT	TT	TT	TT	TT	K	TT	GG	TT	GG	GG	TT	K	GG	TT	GG	GG	K	TT	K	TT	TT	TT
AX-158557031	135K array	OTV	98.367	0.342	7.321	15.651	3	73	19	149	4	W135_DMZP	1B	82620160	GG	AA	R	GG	AA	GG	GG	R	GG	AA	GG	GG	AA	AA	AA	AA	AA	R	AA	GG	AA	GG	GG	AA	---	GG	AA	GG	GG	R	AA	R	AA	AA	AA
AX-158561079	135K array	PolyHighResolution	99.592	0.303	6.505	15.516	3	71	6	167	1	W135_DSZH	1B	83456880	GG	TT	K	GG	TT	GG	GG	GG	GG	TT	GG	GG	TT	TT	TT	TT	TT	GG	TT	GG	TT	GG	GG	TT	K	GG	TT	GG	GG	GG	TT	GG	TT	TT	TT
AX-158607147	135K array	PolyHighResolution	99.592	0.072	5.436	14.207	3	16	3	225	1	W135_GJDD	1B	85400357	CC	AA	M	CC	CC	CC	CC	AA	CC	CC	CC	CC	CC	CC	CC	CC	CC	AA	CC	CC	CC	CC	CC	CC	---	CC	CC	CC	CC	AA	CC	AA	CC	CC	CC
AX-110941519	135K array	OTV	99.184	0.325	5.895	13.419	3	77	4	162	2	W135_AVLC	1B	85438123	GG	AA	R	GG	AA	GG	GG	AA	GG	AA	GG	GG	AA	GG	AA	AA	AA	AA	GG	GG	AA	GG	GG	AA	AA	GG	AA	GG	GG	AA	AA	AA	AA	AA	AA
RFL_Contig529_963	15K array	---	---	---	---	---	---	---	---	---	---	W_15_AMWA	1B	86808627	AA	GG	R	AA	GG	AA	GG	AA	AA	GG	AA	AA	GG	AA	GG	GG	GG	GG	AA	AA	GG	AA	AA	GG	GG	AA	GG	AA	AA	GG	GG	GG	GG	GG	GG
AX-158532155	135K array	OTV	98.367	0.309	5.075	10.279	3	157	19	65	4	W135_CCEV	1B	87178719	CC	GG	S	CC	GG	CC	CC	S	CC	GG	CC	CC	GG	CC	GG	GG	GG	S	CC	CC	GG	CC	CC	GG	S	CC	GG	CC	CC	S	GG	S	GG	GG	GG
Tdurum_contig100344_160	15K array	---	---	---	---	---	---	---	---	---	---	W_15_ANVO	1B	87188400	TT	GG	K	TT	TT	TT	GG	TT	TT	TT	TT	TT	TT	TT	TT	TT	TT	GG	TT	TT	TT	TT	TT	TT	GG	TT	TT	TT	TT	GG	TT	GG	TT	TT	TT
TA004123_0331	15K array	---	---	---	---	---	---	---	---	---	---	W_15_ANNT	1B	87732957	GG	TT	K	GG	TT	GG	GG	GG	GG	TT	GG	GG	TT	GG	TT	TT	TT	GG	GG	GG	TT	GG	GG	TT	K	GG	TT	GG	GG	GG	TT	GG	TT	TT	TT
BS00022916_51	15K array	---	---	---	---	---	---	---	---	---	---	W_15_AARA	1B	87733219	TT	CC	Y	TT	CC	TT	TT	TT	TT	CC	TT	TT	CC	TT	CC	CC	CC	TT	TT	TT	CC	TT	TT	CC	TT	TT	CC	TT	TT	TT	CC	TT	CC	CC	CC
AX-108950309	135K array	PolyHighResolution	99.184	0.356	5.193	10.778	3	156	1	86	2	W135_AEOY	1B	87971666	AA	CC	M	AA	CC	AA	AA	CC	---	CC	AA	AA	CC	AA	CC	CC	CC	CC	AA	AA	CC	AA	AA	CC	CC	AA	CC	AA	AA	CC	CC	CC	CC	CC	CC
AX-158521554	135K array	OTV	97.143	0.273	6.719	16.696	3	56	18	164	7	W135_BMNC	1B	87983186	GG	AA	R	GG	AA	GG	GG	R	GG	AA	GG	GG	AA	GG	AA	AA	AA	R	GG	GG	AA	GG	GG	AA	---	GG	AA	GG	GG	R	AA	R	AA	AA	AA
AX-158571025	135K array	OTV	98.775	0.293	6.124	12.473	3	61	20	161	3	W135_EHRV	1B	90204889	GG	AA	R	GG	AA	GG	GG	R	GG	AA	GG	GG	AA	GG	AA	AA	AA	R	GG	GG	AA	GG	GG	AA	R	GG	AA	GG	GG	R	AA	R	AA	AA	AA
AX-158521550	135K array	OTV	100	0.294	6.079	13.22	3	61	22	162	0	W135_BMMY	1B	90205611	CC	TT	Y	CC	TT	CC	CC	Y	CC	TT	CC	CC	TT	CC	TT	TT	TT	Y	CC	CC	TT	CC	CC	TT	---	CC	TT	CC	CC	Y	TT	Y	TT	TT	TT
AX-158545216	135K array	PolyHighResolution	99.592	0.141	4.431	9.263	3	208	3	33	1	W135_CVNE	1B	90422287	AA	GG	R	AA	AA	AA	AA	GG	AA	AA	AA	AA	AA	AA	AA	AA	AA	GG	AA	AA	AA	AA	AA	AA	R	AA	AA	AA	AA	GG	AA	GG	AA	AA	AA
AX-158595803	135K array	OTV	99.592	0.082	5.735	16.268	3	11	18	215	1	W135_FSIV	1B	90712464	GG	AA	R	GG	GG	GG	GG	GG	GG	GG	GG	GG	GG	GG	GG	GG	GG	GG	GG	GG	GG	GG	GG	GG	GG	GG	GG	GG	GG	GG	GG	GG	GG	GG	GG
AX-158545213	135K array	PolyHighResolution	98.775	0.13	5.772	11.626	3	207	7	28	3	W135_CVNB	1B	90880211	AA	GG	R	AA	AA	AA	AA	GG	---	AA	AA	AA	AA	AA	AA	AA	AA	GG	AA	AA	AA	AA	AA	AA	R	AA	AA	AA	AA	GG	AA	GG	AA	AA	AA
BS00084305_51	15K array	---	---	---	---	---	---	---	---	---	---	W_15_ACMU	1B	90992756	GG	TT	K	GG	GG	GG	TT	GG	GG	GG	GG	---	GG	GG	GG	GG	GG	TT	GG	GG	GG	GG	GG	GG	K	GG	GG	GG	GG	TT	GG	TT	GG	GG	GG
TA001473_0980	15K array	---	---	---	---	---	---	---	---	---	---	W_15_ANID	1B	90993340	AA	GG	R	AA	AA	AA	GG	AA	AA	AA	AA	GG	AA	AA	AA	AA	AA	GG	AA	AA	AA	AA	AA	AA	---	AA	AA	AA	AA	GG	AA	GG	AA	AA	AA
Ex_c2725_1442	15K array	---	---	---	---	---	---	---	---	---	---	W_15_AERP	1B	92325492	AA	GG	R	AA	AA	AA	GG	AA	AA	AA	AA	AA	AA	AA	AA	AA	AA	GG	AA	AA	AA	AA	AA	AA	R	AA	AA	AA	AA	GG	AA	GG	AA	AA	AA
AX-158532107	135K array	OTV	99.592	0.234	6.756	14.145	3	48	18	178	1	W135_CCCZ	1B	92883932	CC	TT	Y	CC	TT	CC	CC	Y	CC	TT	TT	CC	TT	CC	TT	TT	TT	Y	CC	CC	CC	CC	CC	TT	Y	CC	CC	CC	CC	Y	TT	Y	TT	TT	TT
AX-158570806	135K array	OTV	99.184	0.233	6.236	16.556	3	47	19	177	2	W135_EHJK	1B	93178979	GG	AA	R	GG	AA	GG	GG	R	GG	AA	AA	GG	AA	GG	AA	AA	AA	R	GG	GG	GG	GG	GG	AA	R	GG	GG	GG	GG	R	AA	R	AA	AA	AA
AX-158521473	135K array	OTV	98.775	0.271	5.229	11.27	3	173	7	62	3	W135_BMJZ	1B	93914834	TT	GG	K	TT	GG	TT	TT	GG	TT	GG	GG	TT	GG	TT	GG	GG	GG	GG	TT	TT	TT	TT	TT	GG	K	TT	TT	TT	TT	K	GG	GG	GG	GG	GG
IAAV9176	15K array	---	---	---	---	---	---	---	---	---	---	W_15_AHSV	1B	93914996	TT	GG	K	TT	TT	TT	GG	TT	TT	TT	TT	TT	TT	TT	TT	TT	TT	GG	TT	TT	TT	TT	TT	TT	GG	TT	TT	TT	TT	GG	TT	GG	TT	TT	TT
AX-158570773	135K array	OTV	97.143	0.084	9.886	20.703	3	211	14	13	7	W135_EHID	1B	94008243	TT	CC	Y	TT	TT	TT	TT	Y	TT	TT	TT	TT	TT	TT	TT	TT	TT	Y	TT	TT	TT	TT	TT	TT	TT	TT	TT	TT	TT	Y	TT	Y	TT	TT	TT
Excalibur_c20610_251	15K array	---	---	---	---	---	---	---	---	---	---	W_15_AFCJ	1B	94226841	TT	CC	Y	TT	TT	TT	CC	TT	TT	TT	TT	TT	TT	TT	TT	TT	TT	CC	TT	TT	TT	TT	TT	TT	CC	TT	TT	TT	TT	CC	TT	CC	TT	TT	TT
RAC875_rep_c77710_180	15K array	---	---	---	---	---	---	---	---	---	---	W_15_AMMP	1B	94226871	CC	TT	Y	CC	CC	CC	TT	CC	CC	CC	CC	CC	CC	CC	CC	CC	CC	TT	CC	CC	CC	CC	CC	CC	TT	CC	CC	CC	CC	TT	CC	TT	CC	CC	CC
wsnp_Ex_c27136_36355033	15K array	---	---	---	---	---	---	---	---	---	---	W_15_AQWE	1B	94832196	TT	CC	Y	TT	TT	CC	CC	TT	TT	TT	TT	TT	TT	TT	TT	TT	TT	CC	TT	TT	TT	TT	TT	TT	CC	TT	TT	TT	TT	CC	TT	CC	TT	TT	TT
RAC875_c10659_570	15K array	---	---	---	---	---	---	---	---	---	---	W_15_AKKG	1B	94832206	AA	GG	R	AA	AA	AA	GG	AA	AA	AA	AA	AA	AA	AA	AA	AA	AA	GG	AA	AA	AA	AA	AA	AA	GG	AA	AA	AA	AA	GG	AA	GG	AA	AA	AA
wsnp_Ex_c18733_27607958	15K array	---	---	---	---	---	---	---	---	---	---	W_15_AQNI	1B	94977942	TT	CC	Y	TT	TT	TT	CC	TT	TT	TT	TT	TT	TT	TT	TT	TT	TT	CC	TT	TT	TT	TT	TT	TT	CC	TT	TT	TT	TT	CC	TT	CC	TT	TT	TT
AX-111586591	135K array	PolyHighResolution	99.184	0.126	4.978	10.094	3	212	1	30	2	W135_BCYJ	1B	94979342	AA	GG	R	AA	AA	AA	AA	GG	AA	AA	AA	AA	AA	AA	AA	AA	AA	GG	AA	AA	AA	AA	AA	AA	GG	AA	AA	AA	AA	GG	AA	GG	AA	AA	AA
AX-158545184	135K array	OTV	98.367	0.085	7.207	16.712	3	213	15	13	4	W135_CVLY	1B	95499929	TT	CC	Y	TT	TT	TT	TT	Y	TT	TT	TT	TT	TT	TT	TT	TT	TT	Y	TT	TT	TT	TT	TT	TT	TT	TT	TT	TT	TT	Y	TT	Y	TT	TT	TT
RAC875_c63067_283	15K array	---	---	---	---	---	---	---	---	---	---	W_15_ALUO	1B	95655004	TT	CC	Y	TT	TT	TT	CC	TT	TT	TT	TT	TT	TT	TT	TT	TT	TT	CC	TT	TT	TT	TT	TT	TT	CC	TT	TT	TT	TT	CC	TT	CC	TT	TT	TT
AX-158570777	135K array	PolyHighResolution	99.592	0.125	6.295	12.874	3	212	3	29	1	W135_EHIH	1B	96489279	TT	CC	Y	TT	TT	TT	TT	CC	TT	TT	TT	TT	TT	TT	TT	TT	TT	CC	TT	TT	TT	TT	TT	TT	Y	TT	TT	TT	TT	CC	TT	CC	TT	TT	TT
TA003421_0429	15K array	---	---	---	---	---	---	---	---	---	---	W_15_ANME	1B	96592903	AA	GG	R	AA	AA	AA	AA	AA	AA	AA	AA	AA	AA	AA	AA	AA	AA	AA	AA	AA	AA	AA	AA	AA	AA	AA	AA	AA	AA	AA	AA	AA	AA	AA	AA
IAAV6464	15K array	---	---	---	---	---	---	---	---	---	---	W_15_AHNU	1B	96593056	AA	GG	R	AA	AA	AA	GG	AA	AA	AA	AA	AA	AA	AA	AA	AA	AA	GG	AA	AA	AA	AA	AA	AA	GG	AA	AA	AA	AA	GG	AA	GG	AA	AA	AA
IAAV2324	15K array	---	---	---	---	---	---	---	---	---	---	W_15_AHER	1B	97378545	AA	GG	R	AA	AA	AA	GG	AA	AA	AA	AA	AA	AA	AA	AA	AA	AA	GG	AA	AA	AA	AA	AA	AA	GG	AA	AA	AA	AA	GG	AA	GG	AA	AA	AA
AX-158545162	135K array	OTV	98.775	0.093	5.847	17.167	3	15	15	212	3	W135_CVLC	1B	98724311	CC	TT	Y	CC	CC	CC	CC	Y	CC	CC	CC	CC	CC	CC	CC	CC	CC	Y	CC	CC	CC	CC	CC	CC	Y	CC	CC	CC	CC	Y	CC	Y	CC	CC	CC
AX-158570760	135K array	OTV	98.775	0.099	7.354	15.929	3	209	18	15	3	W135_EHHQ	1B	99080078	TT	CC	Y	TT	TT	TT	TT	Y	TT	TT	TT	TT	TT	TT	TT	TT	TT	Y	TT	TT	TT	TT	TT	TT	---	TT	TT	TT	TT	Y	TT	Y	TT	TT	TT
BS00051105_51	15K array	---	---	---	---	---	---	---	---	---	---	W_15_ABHU	1B	99594558	GG	AA	R	GG	GG	GG	AA	GG	GG	GG	GG	GG	GG	GG	GG	GG	GG	AA	GG	GG	GG	GG	GG	GG	AA	GG	GG	GG	GG	AA	GG	AA	GG	GG	GG
AX-158607034	135K array	OTV	99.184	0.082	9.036	19.205	3	10	20	213	2	W135_GIYU	1B	99997184	GG	TT	K	GG	GG	GG	GG	K	GG	GG	GG	GG	GG	GG	GG	GG	GG	K	GG	GG	GG	GG	GG	GG	---	GG	GG	GG	GG	K	GG	K	GG	GG	GG
AX-158570744	135K array	PolyHighResolution	98.775	0.116	4.213	9.082	3	27	2	213	3	W135_EHHA	1B	100045125	GG	AA	R	GG	GG	GG	GG	AA	GG	GG	GG	GG	GG	GG	GG	GG	GG	AA	GG	GG	GG	GG	GG	GG	R	GG	GG	GG	GG	AA	GG	AA	GG	GG	GG
AX-158570877	135K array	OTV	98.367	0.079	7.422	16.797	3	214	16	11	4	W135_EHMD	1B	100630150	TT	CC	Y	TT	TT	TT	TT	Y	TT	TT	TT	TT	TT	TT	TT	TT	TT	Y	TT	TT	TT	TT	TT	TT	---	TT	TT	TT	TT	Y	TT	Y	TT	TT	TT
AX-158570876	135K array	OTV	99.592	0.094	7.696	16.216	3	211	20	13	1	W135_EHMC	1B	100810582	AA	CC	M	AA	AA	AA	AA	M	AA	AA	AA	AA	AA	AA	AA	AA	AA	---	AA	AA	AA	AA	AA	AA	M	AA	AA	AA	AA	---	AA	M	AA	AA	AA
AX-158545170	135K array	OTV	98.367	0.081	8.773	18.479	3	11	17	213	4	W135_CVLK	1B	104467818	CC	TT	Y	CC	CC	CC	CC	Y	CC	CC	CC	CC	CC	CC	CC	CC	CC	Y	CC	CC	CC	CC	CC	CC	---	CC	CC	CC	CC	Y	CC	Y	CC	CC	CC
IAAV7575	15K array	---	---	---	---	---	---	---	---	---	---	W_15_AHQI	1B	104468910	TT	CC	Y	TT	TT	TT	CC	TT	TT	TT	TT	TT	TT	TT	TT	TT	TT	CC	TT	TT	TT	TT	TT	TT	CC	TT	TT	TT	TT	CC	TT	CC	TT	TT	TT
BS00067706_51	15K array	---	---	---	---	---	---	---	---	---	---	W_15_ABYE	1B	104772281	GG	AA	R	GG	GG	GG	AA	GG	GG	GG	GG	GG	GG	GG	GG	GG	GG	AA	GG	GG	GG	GG	GG	GG	AA	GG	GG	GG	GG	AA	GG	AA	GG	GG	GG
AX-158570709	135K array	PolyHighResolution	99.592	0.045	6.555	17.566	3	10	2	232	1	W135_EHFR	1B	105261341	GG	TT	K	GG	GG	GG	GG	GG	GG	GG	GG	GG	GG	GG	GG	GG	GG	GG	GG	GG	GG	GG	GG	GG	GG	GG	GG	GG	GG	GG	GG	GG	GG	GG	GG
AX-158607168	135K array	OTV	99.592	0.047	6.14	15.457	3	2	19	223	1	W135_GJDY	1B	106764087	GG	AA	R	GG	GG	GG	GG	AA	GG	GG	GG	GG	GG	GG	GG	GG	GG	AA	GG	GG	GG	GG	GG	GG	AA	GG	GG	GG	GG	AA	GG	AA	GG	GG	GG
RAC875_c28894_526	15K array	---	---	---	---	---	---	---	---	---	---	W_15_ALAX	1B	106792494	AA	GG	R	AA	AA	AA	GG	AA	AA	AA	AA	AA	AA	AA	AA	AA	AA	GG	AA	AA	AA	AA	AA	AA	GG	AA	AA	AA	AA	GG	AA	GG	AA	AA	AA
BS00049927_51	15K array	---	---	---	---	---	---	---	---	---	---	W_15_ABHL	1B	108837080	GG	TT	K	GG	GG	GG	TT	GG	GG	GG	GG	GG	GG	GG	GG	GG	GG	TT	GG	GG	GG	GG	GG	GG	TT	GG	GG	GG	GG	TT	GG	TT	GG	GG	GG
wsnp_Ku_c16938_25916260	15K array	---	---	---	---	---	---	---	---	---	---	W_15_ASLX	1B	109728292	TT	CC	Y	TT	TT	TT	CC	TT	TT	TT	TT	TT	TT	TT	TT	TT	TT	CC	TT	TT	TT	TT	TT	TT	CC	TT	TT	TT	TT	CC	TT	CC	TT	TT	TT
wsnp_Ex_c11976_19193550	15K array	---	---	---	---	---	---	---	---	---	---	W_15_AQEV	1B	109729621	GG	AA	R	GG	GG	GG	AA	GG	GG	GG	GG	GG	GG	GG	GG	GG	GG	AA	GG	GG	GG	GG	GG	GG	AA	GG	GG	GG	GG	AA	GG	AA	GG	GG	GG
BobWhite_c39153_131	15K array	---	---	---	---	---	---	---	---	---	---	W_15_ADQM	1B	110607722	CC	TT	Y	CC	CC	CC	TT	CC	CC	CC	CC	CC	CC	CC	CC	CC	CC	TT	CC	CC	CC	CC	CC	CC	TT	CC	CC	CC	CC	TT	CC	TT	CC	CC	CC
Ku_c5960_496	15K array	---	---	---	---	---	---	---	---	---	---	W_15_AILE	1B	112203158	TT	CC	Y	TT	TT	TT	CC	TT	TT	TT	TT	TT	TT	TT	TT	TT	TT	CC	TT	TT	TT	TT	TT	TT	CC	TT	TT	TT	TT	CC	TT	CC	TT	TT	TT
BS00022473_51	15K array	---	---	---	---	---	---	---	---	---	---	W_15_AANV	1B	112504266	CC	TT	Y	TT	TT	CC	CC	CC	CC	TT	CC	CC	TT	CC	CC	CC	CC	CC	CC	CC	CC	CC	CC	TT	CC	CC	CC	CC	CC	CC	TT	CC	CC	CC	TT
AX-158570775	135K array	OTV	97.551	0.086	8.418	18.197	3	211	15	13	6	W135_EHIF	1B	112698882	TT	CC	Y	TT	TT	TT	TT	Y	TT	TT	TT	TT	TT	TT	TT	TT	TT	Y	TT	TT	TT	TT	TT	TT	TT	TT	TT	TT	TT	Y	TT	Y	TT	TT	TT
Tdurum_contig20702_274	15K array	---	---	---	---	---	---	---	---	---	---	W_15_AODA	1B	113821079	TT	CC	Y	TT	TT	TT	CC	TT	TT	TT	TT	TT	TT	TT	TT	TT	TT	CC	TT	TT	TT	TT	TT	TT	TT	TT	TT	TT	TT	CC	TT	CC	TT	TT	TT
Kukri_c17540_394	15K array	---	---	---	---	---	---	---	---	---	---	W_15_AITC	1B	115278874	AA	GG	R	AA	AA	AA	GG	AA	AA	AA	AA	AA	AA	AA	AA	AA	AA	GG	AA	AA	AA	AA	AA	AA	GG	AA	AA	AA	AA	GG	AA	GG	AA	AA	AA
GENE_0539_113	15K array	---	---	---	---	---	---	---	---	---	---	W_15_AGQQ	1B	115279807	AA	CC	M	AA	AA	AA	CC	AA	AA	AA	AA	AA	AA	AA	AA	AA	AA	CC	AA	AA	AA	AA	AA	AA	CC	AA	AA	AA	AA	CC	AA	CC	AA	AA	AA
AX-158545164	135K array	PolyHighResolution	99.592	0.123	4.743	10.316	3	28	4	212	1	W135_CVLE	1B	115957314	GG	TT	K	GG	GG	GG	GG	TT	GG	GG	GG	GG	GG	GG	GG	GG	GG	TT	GG	GG	GG	GG	GG	GG	K	GG	GG	GG	GG	TT	GG	TT	GG	GG	GG
AX-158570694	135K array	PolyHighResolution	99.592	0.08	4.945	12.462	3	224	1	19	1	W135_EHFC	1B	115958691	TT	CC	Y	TT	TT	TT	TT	CC	---	TT	TT	TT	TT	TT	TT	TT	TT	CC	TT	TT	TT	TT	TT	TT	CC	TT	TT	TT	TT	CC	TT	CC	TT	TT	TT
AX-158607031	135K array	OTV	96.735	0.084	5.331	11.844	3	14	12	211	8	W135_GIYR	1B	116980363	CC	AA	M	CC	CC	CC	CC	M	CC	CC	CC	CC	CC	CC	CC	CC	CC	M	CC	CC	CC	CC	CC	CC	---	CC	CC	CC	CC	M	CC	M	CC	CC	CC
Excalibur_c7954_672	15K array	---	---	---	---	---	---	---	---	---	---	W_15_AGCB	1B	117170355	GG	AA	R	GG	GG	GG	AA	GG	GG	GG	GG	GG	GG	GG	GG	GG	GG	AA	GG	GG	GG	GG	GG	GG	AA	GG	GG	GG	GG	AA	GG	AA	GG	GG	GG
Ra_c455_283	15K array	---	---	---	---	---	---	---	---	---	---	W_15_ANDN	1B	117180110	TT	CC	Y	TT	TT	TT	---	TT	TT	TT	TT	TT	TT	TT	TT	TT	TT	---	TT	TT	TT	TT	TT	TT	---	TT	TT	TT	TT	---	TT	---	TT	TT	TT
Ku_c3695_1696	15K array	---	---	---	---	---	---	---	---	---	---	W_15_AIJT	1B	117188767	GG	AA	R	GG	GG	GG	AA	GG	GG	GG	GG	GG	GG	GG	GG	GG	GG	AA	GG	GG	GG	GG	GG	GG	---	GG	GG	GG	GG	AA	GG	AA	GG	GG	GG
wsnp_Ku_c3695_6810121	15K array	---	---	---	---	---	---	---	---	---	---	W_15_ASQJ	1B	117188925	AA	GG	R	AA	AA	AA	GG	AA	AA	AA	AA	AA	AA	AA	AA	AA	AA	GG	AA	AA	AA	AA	AA	AA	GG	AA	AA	AA	AA	GG	AA	GG	AA	AA	AA
Kukri_c29582_126	15K array	---	---	---	---	---	---	---	---	---	---	W_15_AIZV	1B	118510377	CC	TT	Y	CC	CC	CC	TT	CC	CC	CC	CC	CC	CC	CC	CC	CC	CC	TT	CC	CC	CC	CC	CC	CC	TT	CC	CC	CC	CC	TT	CC	TT	CC	CC	CC
AX-158545182	135K array	OTV	99.592	0.084	6.357	13.597	3	11	19	214	1	W135_CVLW	1B	118514508	GG	TT	K	GG	GG	GG	GG	K	GG	GG	GG	GG	GG	GG	GG	GG	GG	K	GG	GG	GG	GG	GG	GG	K	GG	GG	GG	GG	K	GG	K	GG	GG	GG
AX-158521521	135K array	PolyHighResolution	99.184	0.136	5.228	10.875	3	208	4	31	2	W135_BMLV	1B	119041477	AA	GG	R	AA	AA	AA	AA	GG	AA	AA	AA	AA	AA	AA	AA	AA	AA	GG	AA	AA	AA	AA	AA	AA	R	AA	AA	AA	AA	GG	AA	GG	AA	AA	AA
Ex_c40520_1484	15K array	---	---	---	---	---	---	---	---	---	---	W_15_AESE	1B	119048435	CC	TT	Y	CC	CC	CC	TT	CC	CC	CC	CC	CC	CC	CC	CC	CC	CC	TT	CC	CC	CC	CC	CC	CC	TT	CC	CC	CC	CC	TT	CC	TT	CC	CC	CC
Ku_c11706_149	15K array	---	---	---	---	---	---	---	---	---	---	W_15_AIFN	1B	119049270	GG	AA	R	GG	GG	GG	AA	GG	GG	GG	GG	GG	GG	GG	GG	GG	GG	AA	GG	GG	GG	GG	GG	GG	AA	GG	GG	GG	GG	AA	GG	AA	GG	GG	GG
Ku_c13532_1753	15K array	---	---	---	---	---	---	---	---	---	---	W_15_AIGC	1B	119121188	AA	CC	M	AA	AA	AA	CC	AA	AA	AA	AA	AA	AA	AA	AA	AA	AA	CC	AA	AA	AA	AA	AA	AA	CC	AA	AA	AA	AA	CC	AA	CC	AA	AA	AA
Excalibur_c89515_95	15K array	---	---	---	---	---	---	---	---	---	---	W_15_AGEL	1B	119683299	AA	CC	M	AA	AA	AA	CC	AA	AA	AA	AA	AA	AA	AA	AA	AA	AA	CC	AA	AA	AA	AA	AA	AA	CC	AA	AA	AA	AA	CC	AA	CC	AA	AA	AA
RAC875_c60360_389	15K array	---	---	---	---	---	---	---	---	---	---	W_15_ALTJ	1B	119884520	CC	TT	Y	CC	CC	CC	TT	CC	CC	CC	CC	CC	CC	CC	CC	CC	CC	TT	CC	CC	CC	CC	CC	CC	---	CC	CC	CC	CC	TT	CC	TT	CC	CC	CC
BS00064029_51	15K array	---	---	---	---	---	---	---	---	---	---	W_15_ABOY	1B	120060393	AA	CC	M	AA	AA	AA	CC	AA	AA	AA	AA	AA	AA	AA	AA	AA	AA	CC	AA	AA	AA	AA	AA	AA	CC	AA	AA	AA	AA	CC	AA	CC	AA	AA	AA
IAAV7043	15K array	---	---	---	---	---	---	---	---	---	---	W_15_AHOZ	1B	120405775	TT	CC	Y	TT	TT	TT	CC	TT	TT	TT	TT	TT	TT	TT	TT	TT	TT	CC	TT	TT	TT	TT	TT	TT	CC	TT	TT	TT	TT	CC	TT	CC	TT	TT	TT
AX-158545185	135K array	OTV	100	0.1	6.437	13.278	3	14	21	210	0	W135_CVLZ	1B	120469165	GG	AA	R	GG	GG	GG	GG	R	GG	GG	GG	GG	GG	GG	GG	GG	GG	R	GG	GG	GG	GG	GG	GG	R	GG	GG	GG	GG	R	GG	R	GG	GG	GG
AX-158607036	135K array	PolyHighResolution	99.184	0.119	5.067	10.449	3	211	6	26	2	W135_GIYW	1B	120675156	AA	GG	R	AA	AA	AA	AA	GG	AA	AA	AA	AA	AA	AA	AA	AA	AA	GG	AA	AA	AA	AA	AA	AA	R	AA	AA	AA	AA	R	AA	GG	AA	AA	AA
IAAV2452	15K array	---	---	---	---	---	---	---	---	---	---	W_15_AHFC	1B	120879641	CC	TT	Y	CC	CC	CC	TT	CC	CC	CC	CC	CC	CC	CC	CC	CC	CC	TT	CC	CC	CC	CC	CC	CC	TT	CC	CC	CC	CC	TT	CC	TT	CC	CC	CC
BS00093740_51	15K array	---	---	---	---	---	---	---	---	---	---	W_15_ACSI	1B	120884051	GG	AA	R	GG	GG	R	AA	GG	GG	GG	GG	GG	GG	GG	GG	GG	GG	AA	GG	GG	GG	GG	GG	GG	AA	GG	GG	GG	GG	AA	GG	AA	GG	GG	GG
BS00093736_51	15K array	---	---	---	---	---	---	---	---	---	---	W_15_ACSH	1B	120884188	GG	TT	K	GG	GG	---	TT	GG	GG	GG	GG	GG	GG	GG	GG	GG	GG	TT	GG	GG	GG	GG	GG	GG	TT	GG	GG	GG	GG	TT	GG	TT	GG	GG	GG
BS00010992_51	15K array	---	---	---	---	---	---	---	---	---	---	W_15_AAFJ	1B	122356281	TT	CC	Y	TT	TT	CC	CC	TT	TT	TT	TT	TT	TT	TT	TT	TT	TT	CC	TT	TT	TT	TT	TT	TT	Y	TT	TT	TT	TT	CC	TT	CC	TT	TT	TT
RAC875_c8849_134	15K array	---	---	---	---	---	---	---	---	---	---	W_15_AMBX	1B	123965328	TT	CC	Y	TT	TT	TT	CC	TT	TT	TT	TT	TT	TT	TT	TT	TT	TT	CC	CC	TT	TT	TT	TT	TT	CC	TT	TT	TT	CC	CC	TT	CC	TT	TT	TT
AX-158607252	135K array	PolyHighResolution	99.592	0.215	5.1	10.909	3	49	7	188	1	W135_GJHE	1B	123993313	CC	TT	Y	CC	CC	CC	CC	TT	TT	CC	CC	CC	CC	CC	CC	CC	CC	TT	TT	CC	CC	CC	CC	CC	Y	CC	CC	CC	TT	TT	CC	TT	CC	CC	CC
AX-158608012	135K array	PolyHighResolution	100	0.155	5.523	13.34	3	36	4	205	0	W135_GKKK	1B	129176085	GG	AA	R	GG	GG	GG	GG	GG	AA	GG	GG	GG	GG	GG	GG	GG	GG	GG	AA	GG	GG	GG	GG	GG	GG	GG	GG	GG	AA	GG	GG	GG	GG	GG	GG
RAC875_c47137_112	15K array	---	---	---	---	---	---	---	---	---	---	W_15_ALML	1B	130347891	AA	GG	R	AA	AA	GG	GG	AA	AA	AA	AA	AA	AA	AA	AA	AA	AA	GG	AA	AA	AA	AA	AA	AA	---	AA	AA	AA	AA	GG	AA	GG	AA	AA	AA
AX-158607060	135K array	OTV	98.367	0.118	4.407	9.314	3	211	3	27	4	W135_GIZU	1B	131462000	AA	CC	M	AA	AA	AA	AA	CC	---	AA	AA	AA	AA	AA	AA	AA	AA	CC	AA	AA	AA	AA	AA	AA	M	AA	AA	AA	AA	CC	AA	CC	AA	AA	AA
AX-158556942	135K array	PolyHighResolution	99.592	0.086	6.439	13.933	3	18	6	220	1	W135_DMWE	1B	133189379	GG	AA	R	GG	GG	GG	GG	GG	GG	GG	GG	GG	GG	GG	GG	GG	GG	GG	GG	GG	AA	GG	GG	GG	GG	GG	GG	GG	GG	GG	GG	GG	GG	GG	GG
AX-158540313	135K array	OTV	98.367	0.18	7.179	15.144	3	187	21	33	4	W135_COGP	1B	134731432	AA	CC	M	AA	AA	AA	AA	M	CC	AA	AA	AA	AA	AA	AA	AA	AA	M	AA	AA	CC	AA	AA	AA	---	AA	AA	AA	AA	M	AA	M	AA	AA	AA
AX-158537699	135K array	PolyHighResolution	99.184	0.208	4.591	9.723	3	191	3	49	2	W135_CKKB	1B	135817755	AA	GG	R	AA	AA	AA	AA	GG	GG	AA	AA	AA	AA	AA	AA	AA	AA	GG	AA	AA	GG	AA	AA	AA	R	AA	AA	AA	AA	GG	AA	GG	AA	AA	AA
BS00073034_51	15K array	---	---	---	---	---	---	---	---	---	---	W_15_ACDZ	1B	136645760	CC	TT	Y	CC	CC	CC	TT	CC	CC	CC	CC	CC	CC	CC	CC	CC	CC	TT	CC	CC	TT	CC	CC	CC	TT	CC	CC	CC	CC	TT	CC	TT	CC	CC	CC
AX-158537706	135K array	PolyHighResolution	99.184	0.198	4.631	9.675	3	46	4	193	2	W135_CKKI	1B	137175536	GG	AA	R	GG	GG	GG	GG	AA	GG	GG	GG	GG	GG	GG	GG	GG	GG	AA	GG	GG	AA	GG	GG	GG	R	GG	GG	GG	GG	---	GG	AA	GG	GG	GG
AX-158537745	135K array	OTV	97.551	0.113	8.226	18.942	3	18	18	203	6	W135_CKLV	1B	137625891	GG	AA	R	GG	GG	GG	GG	R	GG	GG	GG	GG	GG	GG	GG	GG	GG	R	GG	GG	AA	GG	GG	GG	---	GG	GG	GG	GG	R	GG	R	GG	GG	GG
AX-158607278	135K array	OTV	98.775	0.12	8.247	18.452	3	19	20	203	3	W135_GJIE	1B	138872239	GG	AA	R	GG	GG	GG	GG	R	GG	GG	GG	GG	GG	GG	GG	GG	GG	R	GG	GG	AA	GG	GG	GG	R	GG	GG	GG	GG	R	GG	R	GG	GG	GG
AX-158557066	135K array	OTV	97.551	0.132	5.967	12.497	3	23	17	199	6	W135_DNAY	1B	139078435	GG	AA	R	GG	GG	GG	GG	R	AA	GG	GG	GG	GG	GG	GG	GG	GG	R	GG	GG	AA	GG	GG	GG	R	GG	GG	GG	GG	R	GG	R	GG	GG	GG
AX-158561072	135K array	OTV	98.775	0.122	6.417	14.335	3	19	21	202	3	W135_DSZA	1B	139373601	CC	AA	M	CC	CC	CC	CC	M	CC	CC	CC	CC	CC	CC	CC	CC	CC	M	CC	CC	AA	CC	CC	CC	M	CC	CC	CC	CC	M	CC	M	CC	CC	CC
AX-158537705	135K array	PolyHighResolution	99.592	0.084	7.873	16.344	3	19	3	222	1	W135_CKKH	1B	139672336	CC	TT	Y	CC	CC	CC	CC	CC	CC	CC	CC	CC	CC	CC	CC	CC	CC	CC	CC	CC	TT	CC	CC	CC	CC	CC	CC	CC	CC	CC	CC	CC	CC	CC	CC
wsnp_BE399980B_Ta_2_1	15K array	---	---	---	---	---	---	---	---	---	---	W_15_APPG	1B	142523453	GG	AA	R	GG	GG	GG	---	GG	GG	GG	AA	GG	GG	GG	GG	GG	GG	---	GG	GG	GG	GG	GG	GG	---	GG	AA	GG	AA	---	GG	---	GG	GG	GG
AX-158607277	135K array	OTV	99.592	0.09	5.006	10.583	3	20	4	220	1	W135_GJID	1B	142618028	GG	AA	R	GG	GG	GG	GG	GG	GG	GG	GG	GG	GG	GG	GG	GG	GG	GG	GG	GG	AA	GG	GG	GG	GG	GG	GG	GG	GG	GG	GG	GG	GG	GG	GG
wsnp_Ra_c8506_14401408	15K array	---	---	---	---	---	---	---	---	---	---	W_15_ATFF	1B	142839123	TT	CC	Y	TT	TT	CC	CC	TT	TT	TT	CC	TT	TT	TT	TT	TT	TT	CC	TT	TT	CC	TT	TT	TT	CC	TT	CC	TT	CC	CC	TT	CC	TT	TT	TT
Kukri_c42522_155	15K array	---	---	---	---	---	---	---	---	---	---	W_15_AJIC	1B	144122247	GG	AA	R	GG	GG	AA	AA	GG	GG	GG	GG	GG	GG	GG	GG	GG	GG	AA	GG	GG	GG	GG	GG	GG	AA	GG	GG	GG	GG	AA	GG	AA	GG	GG	GG
wsnp_Ku_c230_460618	15K array	---	---	---	---	---	---	---	---	---	---	W_15_ASNP	1B	144395923	TT	CC	Y	TT	TT	CC	---	TT	TT	TT	CC	TT	TT	TT	TT	TT	TT	---	TT	TT	CC	TT	TT	TT	---	TT	CC	TT	CC	---	TT	---	TT	TT	TT
BS00063574_51	15K array	---	---	---	---	---	---	---	---	---	---	W_15_ABNU	1B	144879164	TT	CC	Y	TT	TT	CC	---	TT	TT	TT	TT	TT	TT	TT	TT	TT	TT	---	TT	TT	CC	TT	TT	TT	TT	TT	TT	TT	TT	---	TT	---	TT	TT	TT
AX-158556949	135K array	OTV	98.367	0.147	5.37	11.336	3	196	19	26	4	W135_DMWL	1B	146303966	AA	GG	R	AA	AA	AA	AA	R	GG	AA	AA	AA	AA	AA	AA	AA	AA	R	AA	AA	GG	AA	AA	AA	---	AA	AA	AA	AA	R	AA	R	AA	AA	AA
BS00090553_51	15K array	---	---	---	---	---	---	---	---	---	---	W_15_ACQB	1B	148435770	AA	GG	R	AA	AA	R	AA	AA	AA	AA	AA	AA	AA	AA	AA	AA	AA	AA	AA	AA	GG	AA	AA	AA	AA	AA	AA	AA	AA	AA	AA	AA	AA	AA	AA
wsnp_Ku_rep_c71900_71624324	15K array	---	---	---	---	---	---	---	---	---	---	W_15_ASWI	1B	148897317	AA	GG	R	AA	AA	AA	AA	AA	AA	AA	GG	AA	AA	AA	AA	AA	AA	AA	AA	AA	AA	AA	AA	AA	AA	AA	GG	AA	GG	AA	AA	AA	AA	AA	AA
BS00003575_51	15K array	---	---	---	---	---	---	---	---	---	---	W_15_AABD	1B	148898293	TT	CC	Y	TT	TT	CC	CC	TT	TT	TT	TT	TT	TT	TT	TT	TT	TT	CC	TT	TT	CC	TT	TT	TT	CC	TT	TT	TT	TT	CC	TT	CC	TT	TT	TT
AX-158561094	135K array	OTV	98.367	0.147	7.293	16.907	3	26	19	196	4	W135_DSZW	1B	149492413	CC	TT	Y	CC	CC	CC	CC	Y	TT	CC	CC	CC	CC	CC	CC	CC	CC	Y	CC	CC	TT	CC	CC	CC	Y	CC	CC	CC	CC	Y	CC	Y	CC	CC	CC
AX-158556929	135K array	OTV	99.184	0.126	6.236	14.377	3	20	21	202	2	W135_DMVR	1B	149503263	GG	AA	R	GG	GG	GG	GG	R	GG	GG	GG	GG	GG	GG	GG	GG	GG	R	GG	GG	AA	GG	GG	GG	R	GG	GG	GG	GG	R	GG	R	GG	GG	GG
AX-158537701	135K array	PolyHighResolution	98.775	0.18	5.054	10.574	3	41	5	196	3	W135_CKKD	1B	149607386	GG	TT	K	GG	GG	GG	GG	TT	TT	GG	GG	GG	GG	GG	GG	GG	GG	TT	GG	GG	TT	GG	GG	GG	K	GG	GG	GG	GG	TT	GG	TT	GG	GG	GG
AX-158537748	135K array	OTV	97.551	0.142	7.003	14.907	3	195	20	24	6	W135_CKLY	1B	152732592	TT	CC	Y	TT	TT	TT	TT	Y	---	TT	TT	TT	TT	TT	TT	TT	TT	Y	TT	TT	CC	TT	TT	TT	---	TT	TT	TT	TT	Y	TT	Y	TT	TT	TT
Kukri_c7_731	15K array	---	---	---	---	---	---	---	---	---	---	W_15_AJVM	1B	152765283	CC	TT	Y	CC	CC	CC	TT	CC	CC	CC	CC	CC	CC	CC	CC	CC	CC	TT	CC	CC	CC	CC	CC	CC	TT	CC	CC	CC	CC	TT	CC	TT	CC	CC	CC
BS00097433_51	15K array	---	---	---	---	---	---	---	---	---	---	W_15_ACUR	1B	156685993	TT	CC	Y	TT	TT	TT	TT	TT	TT	TT	TT	TT	TT	TT	TT	TT	TT	TT	TT	TT	CC	TT	TT	TT	TT	TT	TT	TT	TT	TT	TT	TT	TT	TT	TT
wsnp_BE443531B_Ta_1_1	15K array	---	---	---	---	---	---	---	---	---	---	W_15_APQL	1B	156687512	CC	TT	Y	TT	TT	CC	CC	CC	CC	TT	CC	CC	TT	TT	TT	TT	TT	CC	CC	CC	CC	CC	CC	TT	CC	CC	CC	TT	CC	CC	TT	CC	TT	TT	TT
AX-158603155	135K array	PolyHighResolution	97.551	0.136	4.931	10.511	3	203	7	29	6	W135_GDFP	1B	157008191	AA	GG	R	AA	AA	AA	AA	GG	AA	AA	AA	AA	AA	AA	AA	AA	AA	GG	AA	AA	GG	AA	AA	AA	AA	AA	AA	AA	AA	---	AA	GG	AA	AA	AA
BS00066165_51	15K array	---	---	---	---	---	---	---	---	---	---	W_15_ABUS	1B	157901588	GG	AA	R	GG	GG	AA	AA	GG	GG	GG	GG	GG	GG	GG	GG	GG	GG	AA	GG	GG	AA	GG	GG	GG	AA	GG	GG	GG	GG	AA	GG	AA	GG	GG	GG
GENE_0032_895	15K array	---	---	---	---	---	---	---	---	---	---	W_15_AGOT	1B	158535540	GG	AA	R	GG	GG	GG	AA	GG	GG	GG	GG	GG	GG	GG	GG	GG	GG	AA	GG	GG	GG	GG	GG	GG	AA	GG	GG	GG	GG	AA	GG	AA	GG	GG	GG
Tdurum_contig42092_281	15K array	---	---	---	---	---	---	---	---	---	---	W_15_AOJD	1B	159183489	CC	TT	Y	CC	CC	TT	TT	CC	CC	CC	CC	CC	CC	CC	CC	CC	CC	TT	CC	CC	CC	CC	CC	CC	Y	CC	CC	CC	CC	TT	CC	TT	CC	CC	CC
Tdurum_contig42092_1047	15K array	---	---	---	---	---	---	---	---	---	---	W_15_AOJC	1B	159184344	AA	CC	M	AA	AA	AA	CC	AA	AA	AA	AA	AA	AA	AA	AA	AA	AA	CC	AA	AA	AA	AA	AA	AA	CC	AA	AA	AA	AA	CC	AA	CC	AA	AA	AA
BS00022625_51	15K array	---	---	---	---	---	---	---	---	---	---	W_15_AAOZ	1B	163096591	GG	AA	R	GG	GG	AA	AA	GG	GG	GG	GG	GG	GG	GG	GG	GG	GG	AA	GG	GG	AA	GG	GG	GG	AA	GG	GG	GG	GG	AA	GG	AA	GG	GG	GG
AX-158556909	135K array	PolyHighResolution	99.592	0.088	6.006	15.416	3	19	5	220	1	W135_DMUX	1B	165078754	GG	AA	R	GG	GG	GG	GG	GG	GG	GG	GG	GG	GG	GG	GG	GG	GG	GG	GG	GG	AA	GG	GG	GG	GG	GG	GG	GG	GG	GG	GG	GG	GG	GG	GG
BS00106581_51	15K array	---	---	---	---	---	---	---	---	---	---	W_15_ACYR	1B	166078289	GG	AA	R	GG	GG	GG	GG	GG	GG	GG	GG	GG	GG	GG	GG	GG	GG	GG	GG	GG	AA	GG	GG	GG	GG	GG	GG	GG	GG	GG	GG	GG	GG	GG	GG
AX-86183558	135K array	OTV	98.367	0.185	7.145	16.074	3	35	19	187	4	W135_HOGW	1B	168621146	GG	AA	R	GG	GG	GG	GG	R	AA	GG	GG	GG	GG	GG	GG	GG	GG	R	GG	GG	AA	GG	GG	GG	---	GG	GG	GG	GG	R	GG	R	GG	GG	GG
AX-158557020	135K array	OTV	98.775	0.198	6.884	14.194	3	38	20	184	3	W135_DMZE	1B	168737069	GG	TT	K	GG	GG	GG	GG	K	TT	GG	GG	GG	GG	GG	GG	GG	GG	K	GG	GG	TT	GG	GG	GG	---	GG	GG	GG	GG	K	GG	K	GG	GG	GG
AX-158545256	135K array	OTV	96.735	0.11	8.455	18.714	3	17	18	202	8	W135_CVOS	1B	169697727	GG	AA	R	GG	GG	GG	GG	R	GG	GG	GG	GG	GG	GG	GG	GG	GG	R	GG	GG	AA	GG	GG	GG	---	GG	GG	GG	GG	R	GG	R	GG	GG	GG
AX-158540280	135K array	OTV	99.184	0.113	6.726	13.782	3	18	19	206	2	W135_COFI	1B	170515393	GG	AA	R	GG	GG	GG	GG	R	GG	GG	GG	GG	GG	GG	GG	GG	GG	R	GG	GG	AA	GG	GG	GG	R	GG	GG	GG	GG	R	GG	R	GG	GG	GG
AX-158556954	135K array	PolyHighResolution	99.184	0.169	4.093	9.587	3	201	2	40	2	W135_DMWQ	1B	171145738	AA	GG	R	AA	AA	AA	AA	GG	AA	AA	AA	AA	AA	AA	AA	AA	AA	GG	AA	AA	GG	AA	AA	AA	---	AA	AA	AA	AA	GG	AA	GG	AA	AA	AA
AX-158556978	135K array	OTV	98.367	0.118	7.804	17.776	3	19	19	203	4	W135_DMXO	1B	171147638	CC	TT	Y	CC	CC	CC	CC	Y	CC	CC	CC	CC	CC	CC	CC	CC	CC	Y	CC	CC	TT	CC	CC	CC	Y	CC	CC	CC	CC	Y	CC	Y	CC	CC	CC
AX-158537732	135K array	OTV	99.184	0.119	6.259	13.325	3	204	20	19	2	W135_CKLI	1B	171620521	TT	CC	Y	TT	TT	TT	TT	Y	TT	TT	TT	TT	TT	TT	TT	TT	TT	Y	TT	TT	CC	TT	TT	TT	Y	TT	TT	TT	TT	Y	TT	Y	TT	TT	TT
AX-158537729	135K array	OTV	97.959	0.117	6.531	14.037	3	19	18	203	5	W135_CKLF	1B	172004076	GG	AA	R	GG	GG	GG	GG	R	GG	GG	GG	GG	GG	GG	GG	GG	GG	R	GG	GG	AA	GG	GG	GG	R	GG	GG	GG	GG	R	GG	R	GG	GG	GG
AX-158540286	135K array	OTV	97.959	0.119	5.177	11.549	3	19	19	202	5	W135_COFO	1B	173301234	GG	AA	R	GG	GG	GG	GG	R	GG	GG	GG	GG	GG	GG	GG	GG	GG	R	GG	GG	AA	GG	GG	GG	---	GG	GG	GG	GG	R	GG	R	GG	GG	GG
AX-158607131	135K array	OTV	97.143	0.107	8.01	19.884	3	18	15	205	7	W135_GJCN	1B	174768827	GG	AA	R	GG	GG	GG	GG	R	GG	GG	GG	GG	GG	GG	GG	GG	GG	R	GG	GG	AA	GG	GG	GG	GG	GG	GG	GG	GG	R	GG	R	GG	GG	GG
AX-158537735	135K array	OTV	97.959	0.135	6.797	14.61	3	198	19	23	5	W135_CKLL	1B	174784493	TT	CC	Y	TT	TT	TT	TT	Y	TT	TT	TT	TT	TT	TT	TT	TT	TT	Y	TT	TT	CC	TT	TT	TT	Y	TT	TT	TT	TT	Y	TT	Y	TT	TT	TT
AX-158570800	135K array	OTV	97.959	0.123	6.787	16.198	3	19	21	200	5	W135_EHJE	1B	176758912	CC	TT	Y	CC	CC	CC	CC	Y	CC	CC	CC	CC	CC	CC	CC	CC	CC	Y	CC	CC	TT	CC	CC	CC	---	CC	CC	CC	CC	Y	CC	Y	CC	CC	CC
RAC875_rep_c72356_51	15K array	---	---	---	---	---	---	---	---	---	---	W_15_AMLH	1B	178098032	CC	TT	Y	CC	CC	CC	CC	TT	TT	CC	TT	TT	CC	CC	CC	CC	CC	CC	CC	TT	CC	CC	TT	CC	CC	TT	CC	CC	TT	CC	CC	CC	CC	CC	CC
IAAV1364	15K array	---	---	---	---	---	---	---	---	---	---	W_15_AHCI	1B	184223094	TT	GG	K	TT	TT	TT	TT	GG	GG	TT	GG	GG	TT	TT	TT	TT	TT	TT	TT	GG	TT	TT	GG	TT	TT	GG	TT	TT	GG	TT	TT	TT	TT	TT	TT
AX-158556968	135K array	PolyHighResolution	99.592	0.105	5.074	11.028	3	23	5	216	1	W135_DMXE	1B	187065219	CC	TT	Y	CC	CC	CC	CC	CC	CC	CC	CC	CC	CC	CC	CC	CC	CC	CC	CC	CC	TT	CC	CC	CC	CC	CC	CC	CC	CC	CC	CC	CC	CC	CC	CC
AX-158607127	135K array	OTV	97.551	0.117	7.909	17.123	3	19	18	202	6	W135_GJCJ	1B	187197942	GG	TT	K	GG	GG	GG	GG	K	GG	GG	GG	GG	GG	GG	GG	GG	GG	K	GG	GG	TT	GG	GG	GG	---	GG	GG	GG	GG	K	GG	K	GG	GG	GG
AX-158607098	135K array	OTV	98.367	0.145	4.242	8.51	3	31	8	202	4	W135_GJBG	1B	188397515	CC	TT	Y	CC	CC	CC	CC	---	CC	CC	CC	CC	CC	CC	CC	CC	CC	CC	CC	CC	TT	CC	CC	CC	CC	CC	CC	CC	CC	CC	CC	---	CC	CC	CC
AX-94844243	135K array	OTV	99.592	0.15	6.353	12.759	3	197	21	26	1	W135_HRYT	1B	189582082	TT	CC	Y	TT	TT	TT	TT	Y	TT	TT	TT	TT	TT	TT	TT	TT	TT	Y	TT	TT	CC	TT	TT	TT	Y	TT	TT	TT	TT	Y	TT	Y	TT	TT	TT
AX-158556983	135K array	PolyHighResolution	100	0.088	6.755	14.584	3	19	5	221	0	W135_DMXT	1B	190285213	GG	AA	R	GG	GG	GG	GG	GG	GG	GG	GG	GG	GG	GG	GG	GG	GG	GG	GG	GG	AA	GG	GG	GG	GG	GG	GG	GG	GG	GG	GG	GG	GG	GG	GG
Kukri_c19709_383	15K array	---	---	---	---	---	---	---	---	---	---	W_15_AIUF	1B	191706988	TT	CC	Y	TT	TT	TT	CC	TT	TT	TT	TT	TT	TT	TT	TT	TT	TT	CC	TT	TT	CC	TT	TT	TT	CC	TT	TT	TT	TT	CC	TT	CC	TT	TT	TT
Excalibur_c32726_125	15K array	---	---	---	---	---	---	---	---	---	---	W_15_AFJX	1B	192278001	TT	CC	Y	TT	TT	TT	CC	TT	TT	TT	TT	TT	TT	TT	TT	TT	TT	CC	TT	TT	CC	TT	TT	TT	CC	TT	TT	TT	TT	CC	TT	CC	TT	TT	TT
AX-158556930	135K array	OTV	95.918	0.157	4.906	10.966	3	32	10	193	10	W135_DMVS	1B	192524921	CC	TT	Y	CC	CC	CC	CC	Y	CC	CC	CC	CC	CC	CC	CC	CC	CC	Y	CC	CC	TT	CC	CC	CC	Y	CC	CC	CC	CC	Y	CC	Y	CC	CC	CC
Tdurum_contig13095_97	15K array	---	---	---	---	---	---	---	---	---	---	W_15_ANZZ	1B	195560078	TT	GG	K	TT	TT	TT	GG	TT	TT	TT	TT	TT	TT	TT	TT	TT	TT	GG	TT	TT	TT	TT	TT	TT	GG	TT	TT	TT	TT	GG	TT	GG	TT	TT	TT
AX-158521512	135K array	PolyHighResolution	100	0.078	4.394	9.041	3	18	2	225	0	W135_BMLM	1B	195593817	CC	TT	Y	CC	CC	CC	CC	TT	CC	CC	CC	CC	CC	CC	CC	CC	CC	TT	CC	CC	CC	CC	CC	CC	TT	CC	CC	CC	CC	TT	CC	TT	CC	CC	CC
AX-158570734	135K array	PolyHighResolution	100	0.073	4.041	10.3	3	17	2	226	0	W135_EHGQ	1B	196146819	GG	AA	R	GG	GG	GG	GG	AA	GG	GG	GG	GG	GG	GG	GG	GG	GG	AA	GG	GG	GG	GG	GG	GG	R	GG	GG	GG	GG	AA	GG	AA	GG	GG	GG
BobWhite_c8218_162	15K array	---	---	---	---	---	---	---	---	---	---	W_15_ADXF	1B	196462209	CC	TT	Y	TT	TT	TT	CC	CC	CC	TT	CC	CC	TT	TT	TT	TT	TT	CC	TT	CC	CC	TT	CC	TT	CC	CC	TT	TT	CC	CC	TT	CC	TT	TT	TT
AX-158561095	135K array	OTV	97.959	0.152	6.233	15.066	3	27	19	194	5	W135_DSZX	1B	198129836	CC	TT	Y	CC	CC	CC	CC	Y	CC	CC	CC	CC	CC	CC	CC	CC	CC	Y	CC	CC	TT	CC	CC	CC	Y	CC	CC	CC	CC	Y	CC	Y	CC	CC	CC
wsnp_BE637864B_Ta_1_1	15K array	---	---	---	---	---	---	---	---	---	---	W_15_APTG	1B	199575182	TT	GG	K	GG	GG	TT	TT	TT	TT	GG	TT	TT	GG	GG	GG	GG	GG	TT	GG	TT	TT	GG	TT	GG	---	TT	GG	GG	TT	TT	GG	TT	GG	GG	GG
Kukri_c51925_654	15K array	---	---	---	---	---	---	---	---	---	---	W_15_AJNG	1B	203692704	AA	GG	R	AA	AA	AA	GG	AA	AA	AA	AA	AA	AA	AA	AA	AA	AA	GG	AA	AA	AA	AA	AA	AA	GG	AA	AA	AA	AA	GG	AA	GG	AA	AA	AA
AX-158561075	135K array	OTV	97.143	0.113	9.093	19.009	3	19	16	203	7	W135_DSZD	1B	204273260	CC	TT	Y	CC	CC	CC	CC	Y	CC	CC	CC	CC	CC	CC	CC	CC	CC	Y	CC	CC	TT	CC	CC	CC	---	CC	CC	CC	CC	Y	CC	Y	CC	CC	CC
AX-158570857	135K array	OTV	96.735	0.222	7.54	15.419	3	45	15	177	8	W135_EHLJ	1B	208927334	GG	AA	R	AA	GG	AA	GG	R	GG	GG	GG	AA	GG	GG	GG	GG	GG	R	GG	GG	GG	GG	GG	GG	GG	GG	GG	GG	GG	R	GG	R	GG	GG	GG
IAAV3828	15K array	---	---	---	---	---	---	---	---	---	---	W_15_AHHU	1B	209130195	GG	AA	R	GG	GG	GG	AA	GG	GG	GG	GG	GG	GG	GG	GG	GG	GG	AA	GG	GG	AA	GG	GG	GG	AA	GG	GG	GG	GG	AA	GG	AA	GG	GG	GG
Kukri_c147_1620	15K array	---	---	---	---	---	---	---	---	---	---	W_15_AIRF	1B	212429643	AA	GG	R	GG	GG	AA	AA	AA	AA	GG	AA	AA	GG	GG	GG	GG	GG	AA	GG	AA	GG	GG	AA	GG	AA	AA	GG	GG	AA	AA	GG	AA	GG	GG	GG
RAC875_c21367_209	15K array	---	---	---	---	---	---	---	---	---	---	W_15_AKUW	1B	212749738	GG	AA	R	GG	GG	GG	AA	GG	GG	GG	GG	GG	GG	GG	GG	GG	GG	AA	GG	GG	GG	GG	GG	GG	AA	GG	GG	GG	GG	AA	GG	AA	GG	GG	GG
Kukri_c14968_674	15K array	---	---	---	---	---	---	---	---	---	---	W_15_AIRN	1B	213911014	CC	TT	Y	CC	CC	CC	TT	CC	CC	CC	CC	CC	CC	CC	CC	CC	CC	TT	CC	CC	TT	CC	CC	CC	TT	CC	CC	CC	CC	TT	CC	TT	CC	CC	CC
AX-158557064	135K array	OTV	97.959	0.162	6.719	14.284	3	193	16	31	5	W135_DNAW	1B	222205318	TT	CC	Y	TT	TT	TT	TT	TT	TT	TT	TT	TT	TT	TT	TT	TT	TT	TT	TT	TT	CC	TT	TT	TT	TT	TT	TT	TT	TT	Y	TT	Y	TT	TT	TT
RAC875_c42715_856	15K array	---	---	---	---	---	---	---	---	---	---	W_15_ALKD	1B	222301579	CC	TT	Y	CC	CC	Y	Y	CC	CC	CC	CC	CC	CC	CC	CC	CC	CC	Y	CC	CC	CC	CC	CC	CC	Y	CC	CC	CC	CC	TT	CC	TT	CC	CC	CC
AX-158606938	135K array	PolyHighResolution	99.592	0.064	4.199	11.276	3	14	3	227	1	W135_GIVC	1B	223135609	GG	TT	K	GG	GG	GG	GG	GG	GG	GG	GG	GG	GG	GG	GG	GG	GG	GG	GG	GG	GG	GG	GG	GG	GG	GG	GG	GG	GG	TT	GG	TT	GG	GG	GG
AX-158556986	135K array	PolyHighResolution	100	0.088	5.498	11.896	3	18	7	220	0	W135_DMXW	1B	224175770	CC	AA	M	CC	CC	CC	CC	CC	CC	CC	CC	CC	CC	CC	CC	CC	CC	CC	CC	CC	AA	CC	CC	CC	CC	CC	CC	CC	CC	CC	CC	CC	CC	CC	CC
AX-158607129	135K array	OTV	99.184	0.113	5.529	11.844	3	19	17	207	2	W135_GJCL	1B	225297962	GG	TT	K	GG	GG	GG	GG	GG	GG	GG	GG	GG	GG	GG	GG	GG	GG	GG	GG	GG	TT	GG	GG	GG	GG	GG	GG	GG	GG	K	GG	K	GG	GG	GG
AX-158570854	135K array	OTV	99.184	0.123	6.084	18.204	3	22	16	205	2	W135_EHLG	1B	225700829	CC	TT	Y	TT	CC	CC	CC	CC	CC	CC	CC	CC	CC	CC	CC	CC	CC	CC	CC	CC	CC	CC	CC	CC	CC	CC	CC	CC	CC	Y	CC	Y	CC	CC	CC
AX-110035800	135K array	OTV	97.959	0.179	8.72	17.561	3	189	16	35	5	W135_AORR	1B	226358155	AA	GG	R	AA	AA	AA	AA	AA	AA	AA	AA	AA	AA	AA	AA	AA	AA	AA	AA	AA	GG	AA	AA	AA	AA	AA	AA	AA	AA	R	AA	R	AA	AA	AA
Excalibur_rep_c68921_433	15K array	---	---	---	---	---	---	---	---	---	---	W_15_AGMI	1B	228170408	CC	TT	Y	CC	CC	CC	CC	CC	CC	CC	CC	CC	CC	CC	CC	CC	CC	CC	CC	CC	TT	CC	CC	CC	CC	CC	CC	CC	CC	TT	CC	TT	CC	CC	CC
BS00110104_51	15K array	---	---	---	---	---	---	---	---	---	---	W_15_ADAT	1B	228174622	CC	AA	M	CC	CC	CC	CC	CC	CC	CC	CC	CC	CC	CC	CC	CC	CC	CC	CC	CC	AA	CC	CC	CC	CC	CC	CC	CC	CC	AA	CC	AA	CC	CC	CC
AX-109307736	135K array	OTV	97.959	0.183	6.982	15.441	3	36	16	188	5	W135_AGAH	1B	228389275	CC	TT	Y	CC	CC	CC	CC	CC	CC	CC	CC	CC	CC	CC	CC	CC	CC	CC	CC	CC	TT	CC	CC	CC	CC	CC	CC	CC	CC	Y	CC	Y	CC	CC	CC
AX-158537751	135K array	OTV	97.959	0.11	7.239	18.033	3	18	17	205	5	W135_CKMB	1B	230030275	CC	TT	Y	CC	CC	CC	CC	CC	CC	CC	CC	CC	CC	CC	CC	CC	CC	CC	CC	CC	TT	CC	CC	CC	CC	CC	CC	CC	CC	Y	CC	Y	CC	CC	CC
Kukri_rep_c105316_262	15K array	---	---	---	---	---	---	---	---	---	---	W_15_AKBZ	1B	230943785	TT	GG	K	TT	TT	TT	TT	TT	TT	TT	TT	TT	TT	TT	TT	TT	TT	TT	TT	TT	TT	TT	TT	TT	TT	TT	TT	TT	TT	GG	TT	GG	TT	TT	TT
BS00091191_51	15K array	---	---	---	---	---	---	---	---	---	---	W_15_ACQQ	1B	242668003	GG	AA	R	AA	AA	GG	GG	GG	GG	AA	GG	GG	AA	GG	AA	AA	AA	GG	GG	GG	GG	GG	GG	AA	GG	GG	GG	GG	GG	GG	AA	GG	AA	AA	AA
AX-158540109	135K array	PolyHighResolution	99.184	0.078	7.63	15.397	3	18	2	223	2	W135_CNYT	1B	252028011	CC	AA	M	CC	CC	CC	CC	CC	CC	CC	CC	CC	CC	CC	CC	CC	CC	CC	CC	CC	AA	CC	CC	CC	CC	CC	CC	CC	CC	CC	CC	CC	CC	CC	CC
AX-158556860	135K array	PolyHighResolution	99.592	0.154	6.765	15.228	3	205	3	36	1	W135_DMTA	1B	262063213	TT	CC	Y	TT	TT	TT	TT	TT	TT	TT	TT	TT	TT	TT	TT	TT	TT	TT	TT	TT	CC	TT	TT	TT	TT	TT	TT	TT	TT	TT	TT	TT	TT	TT	TT
AX-158537653	135K array	PolyHighResolution	99.592	0.148	5.721	12.325	3	34	4	206	1	W135_CKIH	1B	262919543	GG	TT	K	GG	GG	GG	GG	GG	GG	GG	GG	GG	GG	GG	GG	GG	GG	GG	GG	GG	TT	GG	GG	GG	GG	GG	GG	GG	GG	GG	GG	GG	GG	GG	GG
AX-158556855	135K array	PolyHighResolution	99.592	0.148	5.045	10.243	3	206	4	34	1	W135_DMSV	1B	264859064	TT	CC	Y	TT	TT	TT	TT	TT	TT	TT	TT	TT	TT	TT	TT	TT	TT	TT	TT	TT	CC	TT	TT	TT	TT	TT	TT	TT	TT	TT	TT	TT	TT	TT	TT
AX-111514779	135K array	PolyHighResolution	99.184	0.486	5.643	11.883	3	123	4	116	2	W135_BBJJ	1B	265648681	CC	TT	Y	TT	CC	TT	TT	TT	CC	CC	CC	TT	CC	CC	CC	CC	CC	TT	CC	TT	CC	CC	TT	CC	Y	TT	CC	CC	TT	TT	CC	CC	CC	CC	CC
AX-158556859	135K array	OTV	99.184	0.146	4.703	9.428	3	205	5	33	2	W135_DMSZ	1B	266916339	AA	CC	M	AA	AA	AA	AA	AA	AA	AA	AA	AA	AA	AA	AA	AA	AA	AA	AA	AA	CC	AA	AA	AA	AA	AA	AA	AA	AA	AA	AA	AA	AA	AA	AA
AX-158556774	135K array	PolyHighResolution	98.367	0.085	7.485	15.813	3	19	3	219	4	W135_DMPS	1B	267744320	CC	TT	Y	CC	CC	CC	CC	CC	CC	CC	CC	CC	CC	CC	CC	CC	CC	CC	CC	CC	TT	CC	CC	CC	CC	CC	CC	CC	CC	CC	CC	CC	CC	CC	CC
AX-158556776	135K array	PolyHighResolution	100	0.09	8.077	16.78	3	222	2	21	0	W135_DMPU	1B	268699413	AA	GG	R	AA	AA	AA	AA	AA	AA	AA	AA	AA	AA	AA	AA	AA	AA	AA	AA	AA	GG	AA	AA	AA	AA	AA	AA	AA	AA	AA	AA	AA	AA	AA	AA
AX-158570465	135K array	PolyHighResolution	99.592	0.24	5.923	13.235	3	56	5	183	1	W135_EGWH	1B	269210625	CC	TT	Y	CC	CC	CC	TT	TT	TT	CC	CC	CC	CC	CC	CC	CC	CC	TT	TT	CC	CC	TT	TT	CC	TT	TT	CC	CC	CC	CC	CC	CC	CC	CC	CC
AX-109983397	135K array	PolyHighResolution	99.184	0.346	4.328	10.035	3	83	2	158	2	W135_ANSH	1B	272612091	GG	TT	K	GG	GG	GG	TT	TT	TT	GG	GG	GG	GG	GG	GG	GG	GG	TT	TT	GG	GG	TT	TT	GG	TT	TT	TT	TT	GG	GG	GG	TT	GG	GG	GG
AX-158570466	135K array	OTV	99.184	0.335	6.034	12.526	3	79	5	159	2	W135_EGWI	1B	273652412	CC	TT	Y	CC	CC	CC	TT	TT	TT	CC	CC	CC	CC	CC	CC	CC	CC	TT	TT	CC	Y	TT	TT	CC	TT	TT	TT	TT	CC	CC	CC	CC	CC	CC	CC
AX-158560845	135K array	PolyHighResolution	99.184	0.088	5.139	11.888	3	20	3	220	2	W135_DSQH	1B	273668443	GG	AA	R	GG	GG	GG	GG	GG	GG	GG	GG	GG	GG	GG	GG	GG	GG	GG	GG	GG	AA	GG	GG	GG	GG	GG	GG	GG	GG	GG	GG	GG	GG	GG	GG
AX-158560867	135K array	PolyHighResolution	99.184	0.082	7.208	18.299	3	19	2	222	2	W135_DSRD	1B	273736301	CC	TT	Y	CC	CC	CC	CC	CC	CC	CC	CC	CC	CC	CC	CC	CC	CC	CC	CC	CC	TT	CC	CC	CC	CC	CC	CC	CC	CC	CC	CC	CC	CC	CC	CC
AX-158540157	135K array	PolyHighResolution	99.592	0.088	5.976	12.285	3	221	3	20	1	W135_COAP	1B	277420600	TT	CC	Y	TT	TT	TT	TT	TT	TT	TT	TT	TT	TT	TT	TT	TT	TT	TT	TT	TT	CC	TT	TT	TT	TT	TT	TT	TT	TT	TT	TT	TT	TT	TT	TT
AX-110458918	135K array	PolyHighResolution	100	0.431	4.955	10.745	3	138	3	104	0	W135_AROK	1B	277427275	AA	CC	M	AA	AA	AA	CC	CC	CC	AA	AA	AA	AA	AA	AA	AA	AA	CC	CC	AA	CC	CC	CC	AA	CC	CC	CC	CC	AA	AA	AA	AA	AA	AA	AA
AX-109405193	135K array	PolyHighResolution	99.184	0.432	6.331	13.198	3	104	2	137	2	W135_AIAD	1B	277444994	CC	TT	Y	CC	CC	CC	TT	TT	TT	CC	CC	CC	CC	CC	CC	CC	CC	TT	TT	CC	TT	TT	TT	CC	TT	TT	TT	TT	CC	CC	CC	CC	CC	CC	CC
AX-110385663	135K array	PolyHighResolution	99.184	0.323	4.975	10.807	3	164	1	78	2	W135_APXZ	1B	277458400	TT	CC	Y	TT	TT	TT	CC	CC	CC	TT	TT	TT	TT	TT	TT	TT	TT	CC	CC	TT	TT	CC	CC	TT	CC	CC	CC	CC	TT	TT	TT	TT	TT	TT	TT
AX-158545074	135K array	PolyHighResolution	99.592	0.428	4.876	10.407	3	139	1	104	1	W135_CVHS	1B	277765549	AA	CC	M	AA	AA	AA	CC	CC	CC	AA	AA	AA	AA	AA	AA	AA	AA	CC	CC	AA	CC	CC	CC	AA	CC	CC	CC	CC	AA	AA	AA	AA	AA	AA	AA
AX-158540150	135K array	PolyHighResolution	99.592	0.086	7.181	17.078	3	19	4	221	1	W135_COAI	1B	277766086	GG	TT	K	GG	GG	GG	GG	GG	GG	GG	GG	GG	GG	GG	GG	GG	GG	GG	GG	GG	TT	GG	GG	GG	GG	GG	GG	GG	GG	GG	GG	GG	GG	GG	GG
AX-158545071	135K array	PolyHighResolution	100	0.429	7.157	15.287	3	138	4	103	0	W135_CVHP	1B	277958158	TT	CC	Y	TT	TT	TT	CC	CC	CC	TT	TT	TT	TT	TT	TT	TT	TT	CC	CC	TT	CC	CC	CC	TT	CC	CC	CC	CC	TT	TT	TT	TT	TT	TT	TT
AX-158560827	135K array	PolyHighResolution	100	0.086	8.959	18.545	3	19	4	222	0	W135_DSPP	1B	277960682	GG	AA	R	GG	GG	GG	GG	GG	GG	GG	GG	GG	GG	GG	GG	GG	GG	GG	GG	GG	AA	GG	GG	GG	GG	GG	GG	GG	GG	GG	GG	GG	GG	GG	GG
AX-158540125	135K array	PolyHighResolution	99.184	0.084	9.717	24.031	3	19	3	221	2	W135_CNZJ	1B	277962205	GG	TT	K	GG	GG	GG	GG	GG	GG	GG	GG	GG	GG	GG	GG	GG	GG	GG	GG	GG	TT	GG	GG	GG	GG	GG	GG	GG	GG	GG	GG	GG	GG	GG	GG
AX-158540115	135K array	PolyHighResolution	99.184	0.084	4.781	10.135	3	19	3	221	2	W135_CNYZ	1B	278470615	GG	AA	R	GG	GG	GG	GG	GG	GG	GG	GG	GG	GG	GG	GG	GG	GG	GG	GG	GG	AA	GG	GG	GG	GG	GG	GG	GG	GG	GG	GG	GG	GG	GG	GG
Excalibur_c6497_535	15K array	---	---	---	---	---	---	---	---	---	---	W_15_AFYU	1B	278473846	GG	AA	R	GG	GG	GG	GG	GG	GG	GG	AA	GG	GG	GG	GG	GG	GG	GG	GG	AA	GG	GG	GG	GG	GG	GG	GG	GG	AA	GG	GG	AA	GG	GG	GG
AX-158560834	135K array	PolyHighResolution	100	0.09	7.192	16.124	3	20	4	221	0	W135_DSPW	1B	278698820	CC	TT	Y	CC	CC	CC	CC	CC	CC	CC	CC	CC	CC	CC	CC	CC	CC	CC	CC	CC	TT	CC	CC	CC	CC	CC	CC	CC	CC	CC	CC	CC	CC	CC	CC
AX-158624879	135K array	PolyHighResolution	98.367	0.06	4.295	9.386	3	11	7	223	4	W135_HJJD	1B	278877093	CC	TT	Y	CC	CC	CC	CC	CC	CC	CC	CC	CC	CC	CC	CC	CC	CC	CC	CC	CC	CC	CC	TT	CC	CC	TT	CC	CC	CC	CC	CC	CC	CC	CC	CC
AX-109830928	135K array	PolyHighResolution	99.184	0.407	6.228	13.129	3	140	8	95	2	W135_AKQH	1B	280714205	AA	GG	R	AA	AA	AA	GG	GG	GG	AA	AA	AA	AA	AA	AA	AA	AA	GG	GG	AA	GG	GG	GG	AA	R	GG	GG	GG	AA	AA	AA	AA	AA	AA	AA
AX-158570491	135K array	PolyHighResolution	99.592	0.43	5.889	11.844	3	138	2	104	1	W135_EGXH	1B	282278872	TT	CC	Y	TT	TT	TT	CC	CC	CC	TT	TT	TT	TT	TT	TT	TT	TT	CC	CC	TT	CC	CC	CC	TT	CC	CC	CC	CC	TT	TT	TT	TT	TT	TT	TT
BS00065139_51	15K array	---	---	---	---	---	---	---	---	---	---	W_15_ABRS	1B	282427911	TT	CC	Y	TT	TT	CC	CC	CC	TT	TT	TT	TT	TT	TT	TT	TT	TT	CC	CC	TT	CC	CC	CC	TT	CC	CC	CC	CC	TT	TT	TT	TT	TT	TT	TT
AX-111565329	135K array	PolyHighResolution	99.592	0.426	7.753	16.385	3	138	4	102	1	W135_BCMQ	1B	283119351	AA	GG	R	AA	AA	AA	GG	GG	GG	AA	AA	AA	AA	AA	AA	AA	AA	GG	GG	AA	GG	GG	GG	AA	---	GG	GG	GG	AA	AA	AA	AA	AA	AA	AA
AX-158570488	135K array	PolyHighResolution	99.184	0.434	5.711	13.51	3	136	3	104	2	W135_EGXE	1B	283903965	TT	CC	Y	TT	TT	TT	CC	CC	CC	TT	TT	TT	TT	TT	TT	TT	TT	CC	CC	TT	CC	CC	CC	TT	CC	CC	CC	CC	TT	TT	TT	TT	TT	TT	TT
AX-95241575	135K array	PolyHighResolution	100	0.424	5.299	11.952	3	102	4	139	0	W135_HTDI	1B	285327752	CC	TT	Y	CC	CC	CC	TT	TT	TT	CC	CC	CC	CC	CC	CC	CC	CC	TT	TT	CC	TT	TT	TT	CC	TT	TT	TT	TT	CC	CC	CC	CC	CC	CC	CC
AX-158540095	135K array	PolyHighResolution	98.775	0.089	4.063	10.268	3	21	1	220	3	W135_CNYF	1B	285331605	CC	AA	M	CC	CC	CC	CC	CC	CC	CC	CC	CC	CC	CC	CC	CC	CC	CC	CC	CC	AA	CC	CC	CC	CC	CC	CC	CC	CC	CC	CC	CC	CC	CC	CC
AX-111023580	135K array	PolyHighResolution	99.592	0.324	5.954	12.766	3	77	4	163	1	W135_AXFL	1B	285339684	GG	AA	R	GG	GG	GG	AA	AA	AA	GG	GG	GG	GG	GG	GG	GG	GG	AA	AA	GG	GG	AA	AA	GG	AA	AA	AA	AA	GG	GG	GG	GG	GG	GG	GG
BS00050126_51	15K array	---	---	---	---	---	---	---	---	---	---	W_15_ABHR	1B	285345288	CC	TT	Y	CC	CC	TT	TT	TT	CC	CC	CC	CC	CC	CC	CC	CC	CC	TT	TT	CC	TT	TT	TT	CC	TT	TT	TT	TT	CC	CC	CC	CC	CC	CC	CC
AX-158595676	135K array	PolyHighResolution	100	0.086	4.854	10.903	3	20	2	223	0	W135_FSDY	1B	286975437	GG	TT	K	GG	GG	GG	GG	GG	GG	GG	GG	GG	GG	GG	GG	GG	GG	GG	GG	GG	TT	GG	GG	GG	GG	GG	GG	GG	GG	GG	GG	GG	GG	GG	GG
AX-158556848	135K array	PolyHighResolution	100	0.322	5.618	12.467	3	165	2	78	0	W135_DMSO	1B	286976246	AA	GG	R	AA	AA	AA	GG	GG	GG	AA	AA	AA	AA	AA	AA	AA	AA	GG	GG	AA	AA	GG	GG	AA	GG	GG	GG	GG	AA	AA	AA	AA	AA	AA	AA
AX-110968783	135K array	PolyHighResolution	99.592	0.43	5.232	11.508	3	138	2	104	1	W135_AWBV	1B	288360712	AA	GG	R	AA	AA	AA	GG	GG	GG	AA	AA	AA	AA	AA	AA	AA	AA	GG	GG	AA	GG	GG	GG	AA	GG	GG	GG	GG	AA	AA	AA	AA	AA	AA	AA
AX-158545076	135K array	PolyHighResolution	99.184	0.42	4.845	11.154	3	140	2	101	2	W135_CVHU	1B	288396375	TT	CC	Y	TT	TT	TT	CC	CC	CC	TT	TT	TT	TT	TT	TT	TT	TT	CC	CC	TT	CC	CC	CC	TT	CC	CC	CC	CC	TT	TT	TT	TT	TT	TT	TT
AX-110936551	135K array	PolyHighResolution	99.184	0.323	5.401	12.206	3	163	3	77	2	W135_AVHS	1B	288649553	AA	GG	R	AA	AA	AA	GG	GG	GG	AA	AA	AA	AA	AA	AA	AA	AA	GG	GG	AA	AA	GG	GG	AA	GG	GG	GG	GG	AA	AA	AA	AA	AA	AA	AA
AX-110366212	135K array	PolyHighResolution	98.367	0.402	5.458	12.932	3	142	4	95	4	W135_APNL	1B	288649630	TT	CC	Y	TT	TT	TT	CC	CC	CC	TT	TT	TT	TT	TT	TT	TT	TT	CC	CC	TT	CC	CC	CC	TT	CC	CC	CC	CC	TT	TT	TT	TT	TT	TT	TT
AX-109371985	135K array	PolyHighResolution	98.775	0.157	4.358	8.896	3	202	4	36	3	W135_AHIX	1B	290899569	AA	GG	R	AA	AA	AA	AA	AA	AA	AA	AA	AA	AA	AA	AA	AA	AA	AA	AA	AA	GG	AA	AA	AA	AA	AA	AA	AA	AA	AA	AA	GG	AA	AA	AA
TA015141_0717	15K array	---	---	---	---	---	---	---	---	---	---	W_15_ANTE	1B	292341817	CC	TT	Y	CC	CC	CC	CC	CC	CC	CC	CC	CC	CC	CC	CC	CC	CC	CC	CC	CC	TT	CC	CC	CC	CC	CC	CC	CC	CC	CC	CC	TT	CC	CC	CC
RAC875_c53382_120	15K array	---	---	---	---	---	---	---	---	---	---	W_15_ALQA	1B	292422165	GG	AA	R	GG	GG	GG	GG	GG	GG	GG	GG	GG	GG	GG	GG	GG	GG	GG	GG	GG	AA	GG	GG	GG	GG	GG	GG	GG	GG	GG	GG	GG	GG	GG	GG
AX-158556781	135K array	PolyHighResolution	99.592	0.09	7.128	16.84	3	220	4	20	1	W135_DMPZ	1B	293589809	TT	CC	Y	TT	TT	TT	TT	TT	TT	TT	TT	TT	TT	TT	TT	TT	TT	TT	TT	TT	CC	TT	TT	TT	TT	TT	TT	TT	TT	TT	TT	TT	TT	TT	TT
AX-158556785	135K array	PolyHighResolution	99.592	0.084	4.369	10.534	3	17	7	220	1	W135_DMQD	1B	295720485	CC	TT	Y	CC	CC	CC	CC	CC	CC	CC	CC	CC	CC	CC	CC	CC	CC	CC	CC	CC	Y	CC	CC	CC	CC	CC	CC	CC	CC	CC	CC	CC	CC	CC	CC
AX-158556733	135K array	PolyHighResolution	99.592	0.084	6.791	14.435	3	19	3	222	1	W135_DMOD	1B	296492611	GG	AA	R	GG	GG	GG	GG	GG	GG	GG	GG	GG	GG	GG	GG	GG	GG	GG	GG	GG	AA	GG	GG	GG	GG	GG	GG	GG	GG	GG	GG	GG	GG	GG	GG
AX-158556748	135K array	PolyHighResolution	99.592	0.088	5.925	13.631	3	19	5	220	1	W135_DMOS	1B	296601880	GG	TT	K	GG	GG	GG	GG	GG	GG	GG	GG	GG	GG	GG	GG	GG	GG	GG	GG	GG	TT	GG	GG	GG	GG	GG	GG	GG	GG	GG	GG	GG	GG	GG	GG
AX-158537553	135K array	PolyHighResolution	100	0.084	5.54	12.486	3	19	3	223	0	W135_CKEL	1B	297094952	CC	TT	Y	CC	CC	CC	CC	CC	CC	CC	CC	CC	CC	CC	CC	CC	CC	CC	CC	CC	TT	CC	CC	CC	CC	CC	CC	CC	CC	CC	CC	CC	CC	CC	CC
RAC875_c30381_573	15K array	---	---	---	---	---	---	---	---	---	---	W_15_ALBX	1B	297098816	GG	AA	R	GG	GG	GG	GG	GG	GG	GG	GG	GG	GG	GG	GG	GG	GG	GG	GG	GG	AA	GG	GG	GG	GG	GG	GG	GG	GG	GG	GG	AA	GG	GG	GG
BS00067247_51	15K array	---	---	---	---	---	---	---	---	---	---	W_15_ABXA	1B	298093323	TT	CC	Y	TT	TT	TT	TT	TT	TT	TT	TT	TT	TT	TT	TT	TT	TT	TT	TT	TT	CC	TT	TT	TT	TT	TT	TT	TT	TT	TT	TT	CC	TT	TT	TT
RAC875_c20775_540	15K array	---	---	---	---	---	---	---	---	---	---	W_15_AKUJ	1B	298116855	GG	TT	K	GG	GG	GG	GG	GG	GG	GG	GG	GG	GG	GG	GG	GG	GG	GG	GG	GG	TT	GG	GG	GG	GG	GG	GG	GG	GG	GG	GG	TT	GG	GG	GG
AX-158540088	135K array	PolyHighResolution	99.592	0.166	4.093	9.432	3	40	1	203	1	W135_CNXY	1B	298162883	CC	AA	M	CC	CC	CC	AA	AA	CC	CC	CC	CC	CC	CC	CC	CC	CC	AA	CC	CC	CC	CC	AA	CC	AA	AA	CC	CC	CC	CC	CC	CC	CC	CC	CC
AX-111484333	135K array	PolyHighResolution	99.184	0.146	5.348	11.728	3	205	5	33	2	W135_BAQZ	1B	299448672	AA	GG	R	AA	AA	AA	AA	AA	AA	AA	AA	AA	AA	AA	AA	AA	AA	AA	AA	AA	GG	AA	AA	AA	AA	AA	AA	AA	AA	AA	AA	GG	AA	AA	AA
AX-158570153	135K array	PolyHighResolution	99.592	0.088	6.218	15.708	3	20	3	221	1	W135_EGKH	1B	299456549	GG	AA	R	GG	GG	GG	GG	GG	GG	GG	GG	GG	GG	GG	GG	GG	GG	GG	GG	GG	AA	GG	GG	GG	GG	GG	GG	GG	GG	GG	GG	GG	GG	GG	GG
AX-158540135	135K array	PolyHighResolution	99.184	0.086	5.118	10.474	3	20	2	221	2	W135_CNZT	1B	299550703	GG	TT	K	GG	GG	GG	GG	GG	GG	GG	GG	GG	GG	GG	GG	GG	GG	GG	GG	GG	TT	GG	GG	GG	GG	GG	GG	GG	GG	GG	GG	GG	GG	GG	GG
IACX7921	15K array	---	---	---	---	---	---	---	---	---	---	W_15_AHZM	1B	299974461	AA	GG	R	AA	AA	GG	AA	AA	AA	AA	AA	AA	AA	AA	AA	AA	AA	AA	AA	AA	AA	AA	AA	AA	AA	AA	AA	AA	AA	AA	AA	AA	AA	AA	AA
AX-158560863	135K array	PolyHighResolution	99.592	0.084	7.974	19.35	3	19	3	222	1	W135_DSQZ	1B	300328024	GG	AA	R	GG	GG	GG	GG	GG	GG	GG	GG	GG	GG	GG	GG	GG	GG	GG	GG	GG	AA	GG	GG	GG	GG	GG	GG	GG	GG	GG	GG	GG	GG	GG	GG
AX-95659131	135K array	PolyHighResolution	99.592	0.129	7.757	15.725	3	29	5	210	1	W135_HTXH	1B	301257521	GG	AA	R	GG	GG	GG	GG	GG	GG	GG	GG	GG	GG	GG	GG	GG	GG	GG	GG	GG	AA	GG	GG	GG	GG	GG	GG	GG	GG	GG	GG	GG	GG	GG	GG
Ra_c7745_1438	15K array	---	---	---	---	---	---	---	---	---	---	W_15_ANFX	1B	301257521	GG	AA	R	GG	GG	GG	GG	GG	GG	GG	GG	GG	GG	GG	GG	GG	GG	GG	GG	GG	AA	GG	GG	GG	GG	GG	GG	GG	GG	GG	GG	GG	GG	GG	GG
AX-158569254	135K array	PolyHighResolution	99.592	0.133	6.183	12.504	3	209	5	30	1	W135_EFBS	1B	301267873	TT	CC	Y	TT	TT	TT	TT	TT	TT	TT	TT	TT	TT	TT	TT	TT	TT	TT	TT	TT	CC	TT	TT	TT	TT	TT	TT	TT	TT	TT	TT	TT	TT	TT	TT
AX-158540110	135K array	PolyHighResolution	99.592	0.088	5.939	12.023	3	221	3	20	1	W135_CNYU	1B	302037413	AA	GG	R	AA	AA	AA	AA	AA	AA	AA	AA	AA	AA	AA	AA	AA	AA	AA	AA	AA	GG	AA	AA	AA	AA	AA	AA	AA	AA	AA	AA	AA	AA	AA	AA
AX-109820303	135K array	PolyHighResolution	99.592	0.129	6.703	16.013	3	210	5	29	1	W135_AKJY	1B	302518998	AA	CC	M	AA	AA	AA	AA	AA	AA	AA	AA	AA	AA	AA	AA	AA	AA	AA	AA	AA	CC	AA	AA	AA	AA	AA	AA	AA	AA	AA	AA	AA	AA	AA	AA
BS00075036_51	15K array	---	---	---	---	---	---	---	---	---	---	W_15_ACGB	1B	302780351	AA	GG	R	AA	AA	AA	AA	AA	AA	AA	AA	AA	AA	AA	AA	AA	AA	AA	AA	AA	GG	AA	AA	AA	AA	AA	AA	AA	AA	AA	AA	AA	AA	AA	AA
RAC875_c44452_438	15K array	---	---	---	---	---	---	---	---	---	---	W_15_ALKX	1B	302781706	AA	GG	R	AA	AA	AA	AA	AA	AA	AA	AA	AA	AA	AA	AA	AA	AA	AA	AA	AA	GG	AA	AA	AA	AA	AA	AA	AA	AA	AA	AA	AA	AA	AA	AA
AX-110574291	135K array	PolyHighResolution	100	0.129	5.35	11.389	3	211	5	29	0	W135_ATUL	1B	304005931	AA	CC	M	AA	AA	AA	AA	AA	AA	AA	AA	AA	AA	AA	AA	AA	AA	AA	AA	AA	CC	AA	AA	AA	AA	AA	AA	AA	AA	AA	AA	AA	AA	AA	AA
AX-158560872	135K array	PolyHighResolution	99.592	0.09	5.511	11.611	3	20	4	220	1	W135_DSRI	1B	304124319	GG	TT	K	GG	GG	GG	GG	GG	GG	GG	GG	GG	GG	GG	GG	GG	GG	GG	GG	GG	TT	GG	GG	GG	GG	GG	GG	GG	GG	GG	GG	GG	GG	GG	GG
IAAV7260	15K array	---	---	---	---	---	---	---	---	---	---	W_15_AHPP	1B	304514836	TT	CC	Y	TT	TT	TT	TT	TT	TT	TT	TT	TT	TT	TT	TT	TT	TT	TT	TT	TT	CC	TT	TT	TT	TT	TT	TT	TT	TT	TT	TT	TT	TT	TT	TT
AX-158540143	135K array	PolyHighResolution	98.775	0.083	5.576	11.233	3	221	2	19	3	W135_COAB	1B	307137259	TT	CC	Y	TT	TT	TT	TT	TT	TT	TT	TT	TT	TT	TT	TT	TT	TT	TT	TT	TT	CC	TT	TT	TT	TT	TT	TT	TT	TT	TT	TT	TT	TT	TT	TT
Ku_c11813_215	15K array	---	---	---	---	---	---	---	---	---	---	W_15_AIFO	1B	307428422	GG	TT	K	GG	GG	GG	GG	GG	GG	GG	TT	GG	GG	GG	GG	GG	GG	GG	GG	GG	GG	GG	GG	GG	GG	GG	GG	GG	GG	GG	GG	GG	GG	GG	GG
AX-111598691	135K array	PolyHighResolution	99.592	0.213	9.118	19.075	3	50	4	190	1	W135_BDEN	1B	309378938	GG	AA	R	GG	GG	AA	GG	GG	GG	GG	GG	AA	GG	GG	GG	GG	GG	GG	GG	GG	AA	GG	GG	GG	GG	GG	GG	GG	GG	AA	GG	GG	GG	GG	GG
AX-158560948	135K array	PolyHighResolution	99.184	0.21	6.863	14.658	3	190	4	49	2	W135_DSUG	1B	309493924	AA	GG	R	AA	AA	GG	AA	AA	AA	AA	AA	GG	AA	AA	AA	AA	AA	AA	AA	AA	GG	AA	AA	AA	AA	AA	AA	AA	AA	GG	AA	AA	AA	AA	AA
AX-110576686	135K array	PolyHighResolution	99.592	0.215	5.582	12.107	3	190	3	51	1	W135_ATWF	1B	310186765	TT	CC	Y	TT	TT	CC	TT	TT	TT	TT	TT	CC	TT	TT	TT	TT	TT	TT	TT	TT	CC	TT	TT	TT	TT	TT	TT	TT	TT	CC	TT	TT	TT	TT	TT
Ra_c16069_1820	15K array	---	---	---	---	---	---	---	---	---	---	W_15_AMZY	1B	310367268	TT	CC	Y	TT	TT	TT	TT	TT	CC	TT	TT	CC	TT	TT	TT	TT	TT	TT	TT	TT	CC	TT	TT	TT	TT	TT	TT	TT	TT	CC	TT	TT	TT	TT	TT
AX-110504017	135K array	PolyHighResolution	99.592	0.213	6.36	13.305	3	190	4	50	1	W135_ASLW	1B	310983493	AA	GG	R	AA	AA	GG	AA	AA	AA	AA	AA	GG	AA	AA	AA	AA	AA	AA	AA	AA	GG	AA	AA	AA	AA	AA	AA	AA	AA	GG	AA	AA	AA	AA	AA
Kukri_c84940_106	15K array	---	---	---	---	---	---	---	---	---	---	W_15_AJWM	1B	313483489	AA	GG	R	AA	AA	AA	AA	AA	GG	AA	AA	GG	AA	AA	AA	AA	AA	AA	AA	AA	GG	AA	AA	AA	AA	AA	AA	AA	AA	GG	AA	AA	AA	AA	AA
AX-158570168	135K array	PolyHighResolution	99.592	0.08	8.609	24.03	3	17	5	222	1	W135_EGKW	1B	314562617	GG	AA	R	GG	GG	GG	GG	GG	GG	GG	GG	GG	GG	GG	GG	GG	GG	GG	GG	GG	AA	GG	GG	GG	GG	GG	GG	GG	GG	GG	GG	GG	GG	GG	GG
AX-109909234	135K array	PolyHighResolution	99.184	0.214	7.034	14.165	3	189	4	50	2	W135_AMHQ	1B	314569806	TT	CC	Y	TT	TT	CC	TT	TT	TT	TT	TT	CC	TT	TT	TT	TT	TT	TT	TT	TT	CC	TT	TT	TT	TT	TT	TT	TT	TT	CC	TT	TT	TT	TT	TT
AX-108954609	135K array	PolyHighResolution	100	0.216	8.408	16.83	3	190	4	51	0	W135_AERF	1B	314570393	TT	CC	Y	TT	TT	CC	TT	TT	TT	TT	TT	CC	TT	TT	TT	TT	TT	TT	TT	TT	CC	TT	TT	TT	TT	TT	TT	TT	TT	CC	TT	TT	TT	TT	TT
AX-158540145	135K array	PolyHighResolution	99.592	0.17	4.5	10.364	3	41	1	202	1	W135_COAD	1B	322111893	CC	TT	Y	CC	CC	TT	CC	CC	CC	CC	CC	TT	CC	CC	CC	CC	CC	CC	CC	CC	TT	CC	CC	CC	CC	CC	CC	CC	CC	TT	CC	CC	CC	CC	CC
AX-158560856	135K array	PolyHighResolution	100	0.092	6.581	14.745	3	21	3	221	0	W135_DSQS	1B	322947680	GG	TT	K	GG	GG	GG	GG	GG	GG	GG	GG	GG	GG	GG	GG	GG	GG	GG	GG	GG	TT	GG	GG	GG	GG	GG	GG	GG	GG	GG	GG	GG	GG	GG	GG
AX-111083507	135K array	PolyHighResolution	98.775	0.132	4.124	8.926	3	31	2	209	3	W135_AYKM	1B	322948988	GG	AA	R	GG	GG	GG	GG	GG	GG	GG	GG	GG	GG	GG	GG	GG	GG	GG	GG	GG	AA	GG	GG	GG	GG	GG	GG	GG	GG	GG	GG	GG	GG	GG	GG
AX-158540116	135K array	PolyHighResolution	99.592	0.084	10.901	23.204	3	19	3	222	1	W135_CNZA	1B	323660121	GG	AA	R	GG	GG	GG	GG	GG	GG	GG	GG	GG	GG	GG	GG	GG	GG	GG	GG	GG	AA	GG	GG	GG	GG	GG	GG	GG	GG	GG	GG	GG	GG	GG	GG
AX-109902668	135K array	PolyHighResolution	99.592	0.16	4.529	12.302	3	204	2	38	1	W135_AMDP	1B	324355142	TT	CC	Y	TT	TT	TT	TT	TT	TT	TT	TT	TT	TT	TT	TT	TT	TT	TT	TT	CC	CC	TT	TT	TT	TT	TT	TT	TT	CC	TT	TT	TT	TT	TT	TT
AX-158560835	135K array	PolyHighResolution	99.184	0.084	4.612	9.501	3	19	3	221	2	W135_DSPX	1B	324600267	CC	TT	Y	CC	CC	CC	CC	CC	CC	CC	CC	CC	CC	CC	CC	CC	CC	CC	CC	CC	TT	CC	CC	CC	CC	CC	CC	CC	CC	CC	CC	CC	CC	CC	CC
TA003382_0407	15K array	---	---	---	---	---	---	---	---	---	---	W_15_ANMB	1B	324790693	CC	TT	Y	CC	CC	TT	CC	CC	CC	CC	CC	CC	CC	CC	CC	CC	CC	CC	CC	CC	CC	CC	CC	CC	CC	CC	CC	CC	CC	CC	CC	CC	CC	CC	CC
AX-158560848	135K array	PolyHighResolution	100	0.094	7.568	16.161	3	21	4	220	0	W135_DSQK	1B	325271432	GG	AA	R	GG	GG	GG	GG	GG	GG	GG	GG	GG	GG	GG	GG	GG	GG	GG	GG	GG	AA	GG	GG	GG	GG	GG	GG	GG	GG	GG	GG	GG	GG	GG	GG
AX-110010230	135K array	PolyHighResolution	99.184	0.187	8.111	18.366	3	196	3	44	2	W135_AOFQ	1B	325283703	TT	CC	Y	TT	TT	TT	TT	TT	TT	TT	TT	TT	TT	TT	TT	TT	TT	TT	TT	CC	---	TT	TT	TT	TT	TT	TT	TT	CC	TT	TT	TT	TT	TT	TT
Tdurum_contig45715_549	15K array	---	---	---	---	---	---	---	---	---	---	W_15_AONR	1B	325286251	AA	GG	R	AA	AA	AA	AA	AA	AA	AA	AA	AA	AA	AA	AA	AA	AA	AA	AA	GG	GG	AA	AA	AA	AA	AA	AA	AA	GG	AA	AA	AA	AA	AA	AA
AX-95632172	135K array	PolyHighResolution	99.592	0.186	6.765	15.902	3	196	5	43	1	W135_HTPB	1B	325286948	AA	GG	R	AA	AA	AA	AA	AA	AA	AA	AA	AA	AA	AA	AA	AA	AA	AA	AA	GG	GG	AA	AA	AA	AA	AA	AA	AA	GG	AA	AA	AA	AA	AA	AA
Tdurum_contig45715_1246	15K array	---	---	---	---	---	---	---	---	---	---	W_15_AONQ	1B	325286948	AA	GG	R	AA	AA	AA	AA	AA	AA	AA	AA	AA	AA	AA	AA	AA	AA	AA	AA	GG	GG	AA	AA	AA	AA	AA	AA	AA	GG	AA	AA	AA	AA	AA	AA
Excalibur_c18876_334	15K array	---	---	---	---	---	---	---	---	---	---	W_15_AFAR	1B	325286967	TT	CC	Y	TT	TT	TT	TT	TT	TT	TT	TT	TT	TT	TT	TT	TT	TT	TT	TT	CC	CC	TT	TT	TT	TT	TT	TT	TT	CC	TT	TT	TT	TT	TT	TT
AX-158540141	135K array	PolyHighResolution	99.592	0.084	6.416	14.983	3	222	3	19	1	W135_CNZZ	1B	325287130	AA	GG	R	AA	AA	AA	AA	AA	AA	AA	AA	AA	AA	AA	AA	AA	AA	AA	AA	AA	GG	AA	AA	AA	AA	AA	AA	AA	AA	AA	AA	AA	AA	AA	AA
wsnp_Ku_c2115_4089288	15K array	---	---	---	---	---	---	---	---	---	---	W_15_ASNB	1B	325289475	CC	AA	M	CC	CC	CC	CC	CC	CC	CC	CC	CC	CC	CC	CC	CC	CC	CC	CC	AA	AA	CC	CC	CC	CC	CC	CC	CC	AA	CC	CC	CC	CC	CC	CC
AX-158570565	135K array	OTV	99.184	0.181	5.307	12.593	3	196	6	41	2	W135_EHAD	1B	325295674	TT	CC	Y	TT	TT	TT	TT	TT	TT	TT	TT	TT	TT	TT	TT	TT	TT	TT	TT	CC	Y	TT	TT	TT	TT	TT	TT	TT	CC	TT	TT	TT	TT	TT	TT
wsnp_Ex_c5947_10431109	15K array	---	---	---	---	---	---	---	---	---	---	W_15_ARMJ	1B	326779924	TT	CC	Y	TT	TT	TT	TT	TT	CC	TT	TT	CC	TT	TT	TT	TT	TT	TT	TT	CC	CC	TT	TT	TT	TT	TT	TT	TT	CC	CC	TT	TT	TT	TT	TT
BS00018461_51	15K array	---	---	---	---	---	---	---	---	---	---	W_15_AAII	1B	326782380	TT	CC	Y	TT	TT	TT	TT	TT	TT	TT	TT	TT	TT	TT	TT	TT	TT	TT	TT	TT	CC	TT	TT	TT	TT	TT	TT	TT	TT	TT	TT	TT	TT	TT	TT
AX-109503160	135K array	PolyHighResolution	97.551	0.27	4.071	8.265	3	64	1	174	6	W135_AJVN	1B	326922137	GG	AA	R	GG	GG	AA	GG	GG	GG	GG	GG	AA	GG	GG	GG	GG	GG	GG	GG	AA	AA	GG	GG	GG	GG	GG	GG	GG	AA	AA	GG	GG	GG	GG	GG
BS00061923_51	15K array	---	---	---	---	---	---	---	---	---	---	W_15_ABLA	1B	326924504	GG	AA	R	GG	GG	GG	GG	GG	GG	GG	GG	GG	GG	GG	GG	GG	GG	GG	GG	GG	AA	GG	GG	GG	GG	GG	GG	GG	GG	GG	GG	GG	GG	GG	GG
RAC875_c21274_235	15K array	---	---	---	---	---	---	---	---	---	---	W_15_AKUT	1B	327230392	TT	CC	Y	TT	TT	TT	TT	TT	TT	TT	TT	TT	TT	TT	TT	TT	TT	TT	TT	TT	CC	TT	TT	TT	TT	TT	TT	TT	TT	TT	TT	TT	TT	TT	TT
BS00010352_51	15K array	---	---	---	---	---	---	---	---	---	---	W_15_AAEL	1B	327486517	TT	GG	K	TT	---	TT	TT	TT	GG	TT	TT	GG	TT	TT	TT	TT	TT	TT	GG	GG	GG	GG	TT	TT	TT	TT	TT	TT	GG	GG	TT	TT	TT	TT	TT
Kukri_rep_c111517_289	15K array	---	---	---	---	---	---	---	---	---	---	W_15_AKDP	1B	327576740	GG	AA	R	GG	GG	GG	GG	GG	AA	GG	GG	AA	GG	GG	GG	GG	GG	GG	GG	AA	GG	GG	GG	GG	GG	GG	GG	GG	AA	AA	GG	GG	GG	GG	GG
Excalibur_c27675_912	15K array	---	---	---	---	---	---	---	---	---	---	W_15_AFGZ	1B	327577718	TT	CC	Y	TT	TT	TT	TT	TT	CC	TT	TT	CC	TT	TT	TT	TT	TT	TT	TT	CC	TT	TT	TT	TT	TT	TT	TT	TT	CC	CC	TT	TT	TT	TT	TT
Excalibur_c32608_500	15K array	---	---	---	---	---	---	---	---	---	---	W_15_AFJR	1B	327842942	GG	AA	R	GG	GG	GG	GG	GG	AA	GG	GG	AA	GG	GG	GG	GG	GG	GG	GG	AA	AA	GG	GG	GG	GG	GG	GG	GG	AA	AA	GG	GG	GG	GG	GG
CAP7_c1241_128	15K array	---	---	---	---	---	---	---	---	---	---	W_15_AEHD	1B	328439865	CC	TT	Y	CC	CC	CC	CC	CC	TT	CC	CC	TT	CC	CC	CC	CC	CC	CC	CC	TT	TT	CC	CC	CC	CC	CC	CC	CC	TT	TT	CC	CC	CC	CC	CC
tplb0029b01_123	15K array	---	---	---	---	---	---	---	---	---	---	W_15_APKP	1B	328642115	CC	AA	M	CC	CC	CC	CC	CC	CC	CC	CC	CC	CC	CC	CC	CC	CC	CC	AA	CC	AA	AA	CC	CC	CC	CC	CC	CC	CC	CC	CC	CC	CC	CC	CC
BobWhite_c1456_615	15K array	---	---	---	---	---	---	---	---	---	---	W_15_ADGA	1B	328642344	TT	CC	Y	TT	TT	TT	TT	TT	TT	TT	TT	TT	TT	TT	TT	TT	TT	TT	CC	TT	CC	CC	TT	TT	TT	TT	TT	TT	TT	TT	TT	TT	TT	TT	TT
AX-158537605	135K array	PolyHighResolution	98.775	0.076	4.941	11.388	3	223	1	18	3	W135_CKGL	1B	328642682	AA	GG	R	AA	AA	AA	AA	AA	AA	AA	AA	AA	AA	AA	AA	AA	AA	AA	AA	AA	GG	AA	AA	AA	AA	AA	AA	AA	AA	AA	AA	AA	AA	AA	AA
GENE_0227_217	15K array	---	---	---	---	---	---	---	---	---	---	W_15_AGPM	1B	328642766	AA	CC	M	AA	AA	AA	AA	AA	AA	AA	AA	AA	AA	AA	AA	AA	AA	AA	CC	AA	CC	CC	AA	AA	AA	AA	AA	AA	AA	AA	AA	AA	AA	AA	AA
AX-110500129	135K array	PolyHighResolution	99.592	0.191	8.128	16.282	3	43	7	194	1	W135_ASJV	1B	328643215	CC	AA	M	CC	CC	CC	CC	CC	CC	CC	CC	CC	CC	CC	CC	CC	CC	CC	AA	CC	AA	AA	CC	CC	CC	CC	CC	CC	CC	CC	CC	CC	CC	CC	CC
BS00011450_51	15K array	---	---	---	---	---	---	---	---	---	---	W_15_AAGH	1B	328643536	TT	CC	Y	TT	TT	TT	TT	TT	TT	TT	TT	TT	TT	TT	TT	TT	TT	TT	CC	TT	CC	CC	TT	TT	TT	TT	TT	TT	TT	TT	TT	TT	TT	TT	TT
tplb0029b01_1022	15K array	---	---	---	---	---	---	---	---	---	---	W_15_APKO	1B	328645340	CC	TT	Y	CC	CC	CC	CC	CC	CC	CC	CC	CC	CC	CC	CC	CC	CC	CC	TT	CC	TT	TT	CC	CC	CC	CC	CC	CC	CC	CC	CC	CC	CC	CC	CC
AX-110938910	135K array	PolyHighResolution	98.775	0.14	5.553	11.146	3	32	4	206	3	W135_AVJG	1B	328820685	GG	AA	R	GG	GG	GG	GG	GG	GG	GG	GG	GG	GG	GG	GG	GG	GG	GG	AA	GG	AA	AA	GG	GG	GG	GG	GG	GG	GG	GG	GG	GG	GG	GG	GG
Excalibur_c10319_229	15K array	---	---	---	---	---	---	---	---	---	---	W_15_AEUP	1B	328822434	TT	CC	Y	TT	TT	TT	TT	TT	CC	TT	TT	CC	TT	TT	TT	TT	TT	TT	CC	CC	CC	CC	TT	TT	TT	TT	TT	TT	CC	CC	TT	TT	TT	TT	TT
BobWhite_c4236_410	15K array	---	---	---	---	---	---	---	---	---	---	W_15_ADRT	1B	328938939	TT	CC	Y	TT	TT	TT	TT	TT	TT	TT	TT	TT	TT	TT	TT	TT	TT	TT	CC	CC	CC	CC	TT	TT	TT	TT	TT	TT	CC	TT	TT	TT	TT	TT	TT
AX-158556768	135K array	PolyHighResolution	99.184	0.088	6.354	12.923	3	20	3	220	2	W135_DMPM	1B	328992831	CC	TT	Y	CC	CC	CC	CC	CC	CC	CC	CC	CC	CC	CC	CC	CC	CC	CC	CC	CC	TT	CC	CC	CC	CC	CC	CC	CC	CC	CC	CC	CC	CC	CC	CC
AX-158556827	135K array	PolyHighResolution	99.184	0.28	9.257	19.326	3	65	6	172	2	W135_DMRT	1B	328994744	CC	AA	M	CC	CC	CC	CC	CC	AA	CC	CC	CC	CC	CC	CC	CC	CC	CC	AA	AA	AA	AA	CC	CC	CC	CC	CC	CC	AA	CC	CC	CC	CC	CC	CC
AX-89328542	135K array	PolyHighResolution	100	0.282	7.438	16.96	3	66	6	173	0	W135_HOLO	1B	329007421	GG	TT	K	GG	GG	GG	GG	GG	TT	GG	GG	GG	GG	GG	GG	GG	GG	GG	TT	TT	TT	TT	GG	GG	GG	GG	GG	GG	TT	GG	GG	GG	GG	GG	GG
BS00063885_51	15K array	---	---	---	---	---	---	---	---	---	---	W_15_ABOQ	1B	329374008	GG	AA	R	GG	GG	GG	GG	GG	GG	GG	GG	GG	GG	GG	GG	GG	GG	GG	GG	GG	AA	GG	GG	GG	GG	GG	GG	GG	GG	GG	GG	GG	GG	GG	GG
AX-158556723	135K array	PolyHighResolution	99.592	0.076	8.07	17.317	3	17	3	224	1	W135_DMNT	1B	329374577	GG	AA	R	GG	GG	GG	GG	GG	GG	GG	GG	GG	GG	GG	GG	GG	GG	GG	GG	GG	AA	GG	GG	GG	GG	GG	GG	GG	GG	GG	GG	GG	GG	GG	GG
AX-110491743	135K array	PolyHighResolution	98.775	0.277	4.945	10.204	3	65	4	173	3	W135_ASFZ	1B	329477845	CC	TT	Y	CC	CC	CC	CC	CC	TT	CC	CC	CC	CC	CC	CC	CC	CC	CC	TT	TT	TT	TT	CC	CC	CC	CC	CC	CC	TT	CC	CC	CC	CC	CC	CC
AX-158603119	135K array	PolyHighResolution	99.184	0.239	4.631	10.086	3	56	4	183	2	W135_GDEF	1B	329772560	CC	TT	Y	CC	CC	CC	CC	CC	TT	CC	CC	CC	CC	CC	CC	CC	CC	CC	TT	TT	TT	TT	CC	CC	CC	CC	CC	CC	TT	CC	CC	CC	CC	CC	CC
AX-109372036	135K array	PolyHighResolution	99.592	0.205	4.394	9.155	3	49	2	193	1	W135_AHIZ	1B	330203864	GG	AA	R	GG	GG	AA	GG	GG	GG	GG	GG	AA	GG	GG	GG	GG	GG	GG	GG	GG	AA	GG	GG	GG	GG	GG	GG	GG	GG	AA	GG	GG	GG	GG	GG
AX-109972737	135K array	PolyHighResolution	98.775	0.198	4.347	8.83	3	193	2	47	3	W135_ANML	1B	330212254	TT	CC	Y	TT	TT	CC	TT	TT	TT	TT	TT	CC	TT	TT	TT	TT	TT	TT	TT	TT	CC	TT	TT	TT	TT	TT	TT	TT	TT	CC	TT	TT	TT	TT	TT
Excalibur_s113941_196	15K array	---	---	---	---	---	---	---	---	---	---	W_15_AGOO	1B	330212308	CC	TT	Y	CC	CC	CC	CC	CC	TT	CC	CC	TT	CC	CC	CC	CC	CC	CC	CC	CC	TT	CC	CC	CC	CC	CC	CC	CC	CC	TT	CC	CC	CC	CC	CC
AX-111061782	135K array	PolyHighResolution	100	0.198	4.098	9.014	3	196	1	48	0	W135_AXZB	1B	330402902	AA	GG	R	AA	AA	GG	AA	AA	AA	AA	AA	GG	AA	AA	AA	AA	AA	AA	AA	AA	GG	AA	AA	AA	AA	AA	AA	AA	AA	GG	AA	AA	AA	AA	AA
AX-158540146	135K array	PolyHighResolution	99.184	0.08	6.114	12.608	3	222	3	18	2	W135_COAE	1B	330509171	TT	CC	Y	TT	TT	TT	TT	TT	TT	TT	TT	TT	TT	TT	TT	TT	TT	TT	TT	TT	CC	TT	TT	TT	TT	TT	TT	TT	TT	TT	TT	TT	TT	TT	TT
AX-108864605	135K array	PolyHighResolution	99.184	0.218	5.758	12.033	3	189	2	52	2	W135_ACZG	1B	330553911	AA	CC	M	AA	AA	CC	AA	AA	AA	AA	AA	CC	AA	AA	AA	AA	AA	AA	AA	AA	CC	AA	AA	AA	AA	AA	AA	AA	AA	CC	AA	AA	AA	AA	AA
AX-110964156	135K array	PolyHighResolution	99.184	0.101	5.811	13.174	3	218	1	24	2	W135_AVYS	1B	331097976	AA	CC	M	AA	AA	AA	AA	AA	AA	AA	AA	AA	AA	AA	AA	AA	AA	AA	AA	AA	CC	AA	AA	AA	AA	AA	AA	AA	AA	AA	AA	AA	AA	AA	AA
AX-158537569	135K array	PolyHighResolution	100	0.098	5.494	11.467	3	220	2	23	0	W135_CKFB	1B	331144247	AA	GG	R	AA	AA	AA	AA	AA	AA	AA	AA	AA	AA	AA	AA	AA	AA	AA	AA	AA	GG	AA	AA	AA	AA	AA	AA	AA	AA	AA	AA	AA	AA	AA	AA
AX-158540142	135K array	PolyHighResolution	98.775	0.076	7.91	18.259	3	17	3	222	3	W135_COAA	1B	331421181	GG	AA	R	GG	GG	GG	GG	GG	GG	GG	GG	GG	GG	GG	GG	GG	GG	GG	GG	GG	AA	GG	GG	GG	GG	GG	GG	GG	GG	GG	GG	GG	GG	GG	GG
wsnp_Ra_c21132_30487331	15K array	---	---	---	---	---	---	---	---	---	---	W_15_ATBX	1B	331424647	TT	GG	K	TT	TT	TT	TT	TT	GG	TT	TT	GG	TT	TT	TT	TT	TT	TT	TT	TT	GG	TT	TT	TT	TT	TT	TT	TT	TT	GG	TT	TT	TT	TT	TT
AX-110049705	135K array	PolyHighResolution	100	0.371	5.441	12.045	3	152	4	89	0	W135_AOXT	1B	332069972	AA	GG	R	AA	AA	GG	AA	AA	GG	AA	AA	GG	AA	AA	AA	AA	AA	AA	GG	GG	GG	GG	AA	AA	AA	AA	AA	AA	GG	GG	AA	AA	AA	AA	AA
AX-158537583	135K array	PolyHighResolution	99.592	0.076	7.573	16.532	3	224	3	17	1	W135_CKFP	1B	332267550	TT	CC	Y	TT	TT	TT	TT	TT	TT	TT	TT	TT	TT	TT	TT	TT	TT	TT	TT	TT	CC	TT	TT	TT	TT	TT	TT	TT	TT	TT	TT	TT	TT	TT	TT
AX-108815692	135K array	PolyHighResolution	98.367	0.214	6.65	14.389	3	189	1	51	4	W135_ABYM	1B	332269842	TT	CC	Y	TT	TT	CC	TT	TT	TT	TT	TT	CC	TT	TT	TT	TT	TT	TT	TT	TT	CC	TT	TT	TT	TT	TT	TT	TT	TT	CC	TT	TT	TT	TT	TT
AX-158570194	135K array	PolyHighResolution	100	0.08	5.034	10.582	3	18	3	224	0	W135_EGLW	1B	332590403	GG	AA	R	GG	GG	GG	GG	GG	GG	GG	GG	GG	GG	GG	GG	GG	GG	GG	GG	GG	AA	GG	GG	GG	GG	GG	GG	GG	GG	GG	GG	GG	GG	GG	GG
GENE_0075_140	15K array	---	---	---	---	---	---	---	---	---	---	W_15_AGOY	1B	333493814	AA	GG	R	AA	AA	AA	AA	AA	AA	AA	AA	AA	AA	AA	AA	AA	AA	AA	AA	AA	AA	AA	AA	AA	AA	AA	AA	AA	AA	AA	AA	AA	AA	AA	AA
AX-158537584	135K array	PolyHighResolution	99.184	0.204	4.061	9.495	3	193	1	49	2	W135_CKFQ	1B	333595098	AA	GG	R	AA	AA	GG	AA	AA	AA	AA	AA	GG	AA	AA	AA	AA	AA	AA	AA	AA	---	AA	AA	AA	AA	AA	AA	AA	AA	GG	AA	AA	AA	AA	AA
AX-158537551	135K array	PolyHighResolution	100	0.08	7.899	15.866	3	18	3	224	0	W135_CKEJ	1B	333626233	CC	AA	M	CC	CC	CC	CC	CC	CC	CC	CC	CC	CC	CC	CC	CC	CC	CC	CC	CC	AA	CC	CC	CC	CC	CC	CC	CC	CC	CC	CC	CC	CC	CC	CC
Kukri_c49091_371	15K array	---	---	---	---	---	---	---	---	---	---	W_15_AJLQ	1B	334241890	TT	CC	Y	TT	TT	TT	TT	TT	TT	TT	TT	TT	TT	TT	TT	TT	TT	TT	TT	TT	CC	TT	TT	TT	TT	TT	TT	TT	TT	TT	TT	TT	TT	TT	TT
Kukri_c49091_415	15K array	---	---	---	---	---	---	---	---	---	---	W_15_AJLR	1B	334241934	AA	GG	R	AA	AA	AA	AA	AA	AA	AA	AA	AA	AA	AA	AA	AA	AA	AA	AA	AA	GG	AA	AA	AA	AA	AA	AA	AA	AA	AA	AA	AA	AA	AA	AA
AX-158537566	135K array	PolyHighResolution	99.592	0.078	5.662	13.225	3	18	2	224	1	W135_CKEY	1B	334242605	CC	AA	M	CC	CC	CC	CC	CC	CC	CC	CC	CC	CC	CC	CC	CC	CC	CC	CC	CC	AA	CC	CC	CC	CC	CC	CC	CC	CC	CC	CC	CC	CC	CC	CC
RAC875_c22244_61	15K array	---	---	---	---	---	---	---	---	---	---	W_15_AKVS	1B	334307189	TT	CC	Y	TT	TT	TT	TT	TT	TT	TT	TT	TT	TT	TT	TT	TT	TT	TT	TT	TT	CC	TT	TT	TT	TT	TT	TT	TT	TT	TT	TT	TT	TT	TT	TT
AX-158556758	135K array	PolyHighResolution	99.592	0.09	5.472	13.94	3	221	2	21	1	W135_DMPC	1B	334536526	AA	GG	R	AA	AA	AA	AA	AA	AA	AA	AA	AA	AA	AA	AA	AA	AA	AA	AA	AA	GG	AA	AA	AA	AA	AA	AA	AA	AA	AA	AA	AA	AA	AA	AA
AX-158544902	135K array	PolyHighResolution	100	0.08	8.095	17.356	3	224	3	18	0	W135_CVBC	1B	335735230	AA	GG	R	AA	AA	AA	AA	AA	AA	AA	AA	AA	AA	AA	AA	AA	AA	AA	AA	AA	GG	AA	AA	AA	AA	AA	AA	AA	AA	AA	AA	AA	AA	AA	AA
AX-110567630	135K array	PolyHighResolution	99.592	0.117	9.425	20.616	3	27	3	214	1	W135_ATRL	1B	335783857	CC	AA	M	CC	CC	CC	CC	CC	CC	CC	CC	CC	CC	CC	CC	CC	CC	CC	CC	CC	AA	CC	CC	CC	CC	CC	CC	CC	CC	CC	CC	CC	CC	CC	CC
RAC875_c44575_561	15K array	---	---	---	---	---	---	---	---	---	---	W_15_ALKZ	1B	336070019	CC	TT	Y	CC	CC	CC	CC	CC	CC	CC	CC	CC	CC	CC	CC	CC	CC	CC	CC	CC	TT	CC	CC	CC	CC	CC	CC	CC	CC	CC	CC	CC	CC	CC	CC
AX-158537589	135K array	PolyHighResolution	99.592	0.076	8.36	21.407	3	17	3	224	1	W135_CKFV	1B	336071196	CC	TT	Y	CC	CC	CC	CC	CC	CC	CC	CC	CC	CC	CC	CC	CC	CC	CC	CC	CC	TT	CC	CC	CC	CC	CC	CC	CC	CC	CC	CC	CC	CC	CC	CC
AX-111506675	135K array	PolyHighResolution	100	0.122	6.179	15.077	3	213	4	28	0	W135_BBEK	1B	336205768	TT	CC	Y	TT	TT	TT	TT	TT	TT	TT	TT	TT	TT	TT	TT	TT	TT	TT	TT	TT	CC	TT	TT	TT	TT	TT	TT	TT	TT	TT	TT	TT	TT	TT	TT
wsnp_Ku_c30982_40765254	15K array	---	---	---	---	---	---	---	---	---	---	W_15_ASPE	1B	336209877	TT	GG	K	TT	TT	TT	TT	TT	TT	TT	TT	TT	TT	TT	TT	TT	TT	TT	TT	TT	GG	TT	TT	TT	TT	TT	TT	TT	TT	TT	TT	TT	TT	TT	TT
AX-158537579	135K array	PolyHighResolution	100	0.08	6.284	14.215	3	18	3	224	0	W135_CKFL	1B	338013678	CC	TT	Y	CC	CC	CC	CC	CC	CC	CC	CC	CC	CC	CC	CC	CC	CC	CC	CC	CC	TT	CC	CC	CC	CC	CC	CC	CC	CC	CC	CC	CC	CC	CC	CC
AX-158556765	135K array	PolyHighResolution	100	0.08	7.149	15.125	3	18	3	224	0	W135_DMPJ	1B	338041487	GG	TT	K	GG	GG	GG	GG	GG	GG	GG	GG	GG	GG	GG	GG	GG	GG	GG	GG	GG	TT	GG	GG	GG	GG	GG	GG	GG	GG	GG	GG	GG	GG	GG	GG
AX-111472228	135K array	PolyHighResolution	99.592	0.133	8.259	18.563	3	210	3	31	1	W135_BAJM	1B	338612509	TT	CC	Y	TT	TT	TT	TT	TT	TT	TT	TT	TT	TT	TT	TT	TT	TT	TT	TT	TT	CC	TT	TT	TT	TT	TT	TT	TT	TT	TT	TT	TT	TT	TT	TT
AX-158556784	135K array	PolyHighResolution	100	0.118	6.732	13.609	3	215	2	28	0	W135_DMQC	1B	338612581	TT	CC	Y	TT	TT	TT	TT	TT	TT	TT	TT	TT	TT	TT	TT	TT	TT	TT	TT	TT	CC	TT	TT	TT	TT	TT	TT	TT	TT	TT	TT	TT	TT	TT	TT
wsnp_Ex_c38116_45719983	15K array	---	---	---	---	---	---	---	---	---	---	W_15_ARCF	1B	340372963	CC	TT	Y	CC	CC	CC	CC	CC	CC	CC	CC	CC	CC	CC	CC	CC	CC	CC	CC	CC	TT	CC	CC	CC	CC	CC	CC	CC	CC	CC	CC	CC	CC	CC	CC
AX-158556720	135K array	PolyHighResolution	99.592	0.174	6.741	13.806	3	41	3	200	1	W135_DMNQ	1B	340424812	CC	TT	Y	CC	CC	CC	TT	TT	CC	CC	CC	CC	CC	CC	CC	CC	CC	TT	CC	CC	CC	CC	TT	CC	Y	TT	TT	CC	CC	CC	CC	CC	CC	CC	CC
AX-110599192	135K array	PolyHighResolution	100	0.149	5.331	11.495	3	206	5	34	0	W135_AUHC	1B	340425319	AA	GG	R	AA	AA	AA	AA	AA	AA	AA	AA	AA	AA	AA	AA	AA	AA	AA	AA	AA	GG	AA	AA	AA	AA	AA	AA	AA	AA	AA	AA	AA	AA	AA	AA
AX-158606702	135K array	PolyHighResolution	99.184	0.08	9.534	19.958	3	18	3	222	2	W135_GIMA	1B	341394755	CC	TT	Y	CC	CC	CC	CC	CC	CC	CC	CC	CC	CC	CC	CC	CC	CC	CC	CC	CC	TT	CC	CC	CC	CC	CC	CC	CC	CC	CC	CC	CC	CC	CC	CC
[truncated: 22,257 more rows]
[truncated: 189 more columns]
