# Supplementary material for: Detection of breeding signatures in wheat using a linkage disequilibrium-corrected mapping approach
Source: Sci Rep. 2021 Mar 9;11:5527. doi: 10.1038/s41598-021-85226-1 (PMC7970893; doi:10.1038/s41598-021-85226-1)
Supplement: Supplementary file 5 — Supplementary Table 4. [file 41598_2021_85226_MOESM5_ESM.xlsx]

## Sheet: Table S4
Table S4: Summary statistics of SNP genotyping
Chr	Number of SNPs	15K array [%]	135K array [%]	Length	Density	Largest gap between markers [Mbp]	Distance [Mbp]
				[Mbp]	[SNPs/Mbp]		at R² =0.1
1A	1468	38	62	593.6	2.47	20.27	21.68
2A	1544	34.7	65.2	783.9	1.97	27.26	50.9
3A	1356	37.2	62.8	753.3	1.8	30.31	23.5
4A	776	38.1	61.9	744.3	1.04	149.16	11.32
5A	1761	34.1	65.9	708.9	2.48	45.64	16.88
6A	1326	46.6	53.4	617.7	2.15	34.64	16.5
7A	1732	37.7	62.3	736.7	2.35	22.39	20.1
1B	1733	44.7	55.2	688.3	2.52	11.72	33.77
2B	1720	47.9	52.1	801.3	2.15	41.1	34.5
3B	1990	38.2	61.8	829.3	2.4	15.59	34.55
4B	1192	30.3	69.6	670.4	1.78	30.57	41.68
5B	2130	39.3	60.6	713	2.99	18.12	22.57
6B	1848	40	59.9	740	2.5	19.05	97.19
7B	1269	40.5	59.5	750.6	1.69	41.78	23.28
1D	517	55.5	44.5	495.1	1.04	49.95	18.07
2D	603	48.5	51.4	650.3	0.93	39.24	42.16
3D	222	44.1	55.9	615.3	0.36	62.36	6.73
4D	104	40.3	59.6	509.5	0.2	49.9	39.05
5D	345	49.2	50.7	562.8	0.61	45.68	4.62
6D	319	47	53	472.8	0.67	45.11	2.63
7D	261	37.9	62.1	637.7	0.41	52.32	19.16
Genome-wide	24216	40.2	59.8	14075	1.64	40.58	27.66
R²: Linkage disequilibrium estimates
