# Supplementary material for: Detection of breeding signatures in wheat using a linkage disequilibrium-corrected mapping approach
Source: Sci Rep. 2021 Mar 9;11:5527. doi: 10.1038/s41598-021-85226-1 (PMC7970893; doi:10.1038/s41598-021-85226-1)
Supplement: Supplementary file 6 — Supplementary Table 5. [file 41598_2021_85226_MOESM6_ESM.xlsx]

## Sheet: Table S5
Table S5: In-silico identification of genes underlying QTL on chromosome 2A related to multiple traits under field conditions
QTL	Chr	Pos	Allele	Trait	Entry ID	Annotation	Putative function
AX-158573264	2A	2380829	A/G	T5-10	IPR002182	NB-ARC	Signaling motif associated with plant resistance gene products
AX-158522758	2A	4975052	C/G	T5, T9-11	IPR007946	A1 cistron-splicing factor, AAR2	Genes that are important for cell growth
Kukri_c31776_1621	2A	7550101	C/T	T2, T4-5, T9-11	IPR037731	Meiosis-specific protein ASY3-like	Cellular function; meiotic cell cycle
Excalibur_c32668_467	2A	10993108	A/G	T5, T11	IPR005630	Terpene synthase, metal-binding domain	Involvement in defenses against biotic and abiotic stresses or in the attraction of beneficial organisms
AX-158573288	2A	12003106	T/C	T5, T9-11	PTHR31513	EPHRIN TYPE-B RECEPTOR	Involved in signaling pathways
AX-158573235	2A	12324138	A/G	T5, T9-11	IPR008637	HR-like lesion-inducer	Hypersensitive response (HR) pathway of defense against plant pathogens
Kukri_c23195_266	2A	12327554	A/C	T2, T4-5, T9-11
BobWhite_c12426_84	2A	13814620	C/T	T2, T4-5, T9-11	IPR002182	NB-ARC	Signaling motif associated with plant resistance gene products
BS00093111_51	2A	14811514	C/T	T2, T4-5, T9-11	IPR024951	ATP-sulfurylase PUA-like domain	Involvement in abiotic and biotic resistance via glutathione (GSH)
Tdurum_contig63196_	2A	14812892	C/T	T1-T5,
123				T9-11
AX-158609450	2A	14947868	A/G	T5, T9-11	IPR002925	Dienelactone hydrolase	Plays a crucial role in degradation of chlorocatechol a xenobiotic metabolite in plants
Kukri_c12648_434	2A	19125996	C/T	T2, T4-5, T9-11	IPR036047	F-box-like domain superfamily	Involvement in multiple biological processes
Ra_c26532_894	2A	21532742	C/T	T2, T4-5, T9-11	IPR003441	NAC domain	NAC proteins are involved in developmental processes, including formation of the shoot apical meristem, floral organs and lateral shoots, as well as in plant hormonal control and defense
Excalibur_c21663_145	2A	21534263	C/T	T5-T8
RAC875_rep_c113106_	2A	24031857	A/G	T5, T10	IPR000863	Sulfotransferase domain	Large number of possible functions
93
BS00093990_51	2A	24278890	A/C	T5, T10	IPR001594	Palmitoyltransferase, DHHC domain	Essential components of plant cells and contribute to growth and development
TA003766_0683	2A	24410145	C/T	T2, T4-5, T9-11	IPR032805	Wax synthase domain	Biosynthesis of wax esters minimizing pathogen intrusion and water loss
AX-158522761	2A	24543742	A/G	T5-11	IPR015421	Pyridoxal phosphate-dependent transferase	Involved in multitude cellular reaction including response to biotic and abiotic stress
T1: Protein yield (Low N, no fungicides); T2: Protein yield (High N, no fungicides); T3: Nitrogen use efficiency NUE(Low N, no fungicides); T4: NUE(High N, no fungicides); T5: Kernels per m² (High N, no fungicides); T6: Kernels per spike (Low N, no fungicides); T7: Grain yield (Low N, no fungicides; T8: Grain yield (High N, no fungicides); T9: Biomass (High N, no fungicides); T10: Stripe rust (Hi…
